# Supplementary material for: Design, simulation, and experimental study of hydrostatic drive system for wide-span farming platform
Source: PLoS One. 2025 Oct 22;20(10):e0334856. doi: 10.1371/journal.pone.0334856 (PMC12543199; doi:10.1371/journal.pone.0334856)
Supplement: S1 Text — (TXT) [file pone.0334856.s001.txt]

  Product: Serial Port Utility
  Version: 5.3.7.0701
File Name: C:/Users/25614/Desktop/0322/spu_20240322_161915.log
Launch at: 2024-03-22T16:19:15
Port Name: COM5
 Baudrate: 115200

[Rx][16:19:17.982] 24 47 4E 47 47 41 2C 30 38 31 39 31 37 2E 34 30 2C 34 30 30 39 2E 39 32 33 37 31 35 32 37 2C 4E 2C 31 31 36 31 36 2E 39 30 30 31 31 38 32 36 2C 45 2C 34 2C 34 38 2C 30 2E 34 2C 34 32 2E 33 39 36 32 2C 4D 2C 2D 38 2E 33 34 31 32 2C 4D 2C 31 2E 34 2C 30 2A 34 38 0D 0A 24 47 4E 52 4D 43 2C 30 38 31 39 31 37 2E 34 30 2C 44 2C 34 30 30 39 2E 39 32 33 37 31 35 32 37 2C 4E 2C 31 31 36 31 36 2E 39 30 30 31 31 38 32 36 2C 45 2C 30 2E 30 30 31 2C 37 36 2E 31 2C 32 32 30 33 32 34 2C 37 2E 31 2C 57 2C 52 2C 53 2A 36 37 0D 0A 24 50 53 41 54 2C 48 50 52 2C 30 38 31 39 31 37 2E 34 30 2C 32 35 32 2E 35 31 2C 30 2E 30 38 2C 30 2E 30 34 2C 31 65 2A 33 37 0D 0A 
[Rx][16:19:18.082] 24 47 4E 47 47 41 2C 30 38 31 39 31 37 2E 35 30 2C 34 30 30 39 2E 39 32 33 37 31 35 30 32 2C 4E 2C 31 31 36 31 36 2E 39 30 30 31 31 38 33 32 2C 45 2C 34 2C 34 38 2C 30 2E 34 2C 34 32 2E 33 39 37 31 2C 4D 2C 2D 38 2E 33 34 31 32 2C 4D 2C 31 2E 35 2C 30 2A 34 38 0D 0A 24 47 4E 52 4D 43 2C 30 38 31 39 31 37 2E 35 30 2C 44 2C 34 30 30 39 2E 39 32 33 37 31 35 30 32 2C 4E 2C 31 31 36 31 36 2E 39 30 30 31 31 38 33 32 2C 45 2C 30 2E 30 30 31 2C 31 30 33 2E 36 2C 32 32 30 33 32 34 2C 37 2E 31 2C 57 2C 52 2C 53 2A 35 30 0D 0A 24 50 53 41 54 2C 48 50 52 2C 30 38 31 39 31 37 2E 35 30 2C 32 35 32 2E 35 32 2C 30 2E 30 38 2C 30 2E 30 34 2C 31 65 2A 33 35 0D 0A 
[Rx][16:19:18.182] 24 47 4E 47 47 41 2C 30 38 31 39 31 37 2E 36 30 2C 34 30 30 39 2E 39 32 33 37 31 35 37 31 2C 4E 2C 31 31 36 31 36 2E 39 30 30 31 31 37 39 32 2C 45 2C 34 2C 34 38 2C 30 2E 34 2C 34 32 2E 33 39 38 38 2C 4D 2C 2D 38 2E 33 34 31 32 2C 4D 2C 31 2E 36 2C 30 2A 34 46 0D 0A 24 47 4E 52 4D 43 2C 30 38 31 39 31 37 2E 36 30 2C 44 2C 34 30 30 39 2E 39 32 33 37 31 35 37 31 2C 4E 2C 31 31 36 31 36 2E 39 30 30 31 31 37 39 32 2C 45 2C 30 2E 30 30 31 2C 39 39 2E 32 2C 32 32 30 33 32 34 2C 37 2E 31 2C 57 2C 52 2C 53 2A 36 34 0D 0A 24 50 53 41 54 2C 48 50 52 2C 30 38 31 39 31 37 2E 36 30 2C 32 35 32 2E 35 32 2C 30 2E 30 38 2C 30 2E 30 34 2C 31 65 2A 33 36 0D 0A 
[Rx][16:19:18.282] 24 47 4E 47 47 41 2C 30 38 31 39 31 37 2E 37 30 2C 34 30 30 39 2E 39 32 33 37 31 35 30 37 2C 4E 2C 31 31 36 31 36 2E 39 30 30 31 31 38 37 35 2C 45 2C 34 2C 34 38 2C 30 2E 34 2C 34 32 2E 33 39 39 33 2C 4D 2C 2D 38 2E 33 34 31 32 2C 4D 2C 31 2E 37 2C 30 2A 34 32 0D 0A 24 47 4E 52 4D 43 2C 30 38 31 39 31 37 2E 37 30 2C 44 2C 34 30 30 39 2E 39 32 33 37 31 35 30 37 2C 4E 2C 31 31 36 31 36 2E 39 30 30 31 31 38 37 35 2C 45 2C 30 2E 30 30 31 2C 35 36 2E 30 2C 32 32 30 33 32 34 2C 37 2E 31 2C 57 2C 52 2C 53 2A 36 33 0D 0A 24 50 53 41 54 2C 48 50 52 2C 30 38 31 39 31 37 2E 37 30 2C 32 35 32 2E 35 32 2C 30 2E 30 38 2C 30 2E 30 34 2C 31 65 2A 33 37 0D 0A 
[Rx][16:19:18.382] 24 47 4E 47 47 41 2C 30 38 31 39 31 37 2E 38 30 2C 34 30 30 39 2E 39 32 33 37 31 35 30 31 2C 4E 2C 31 31 36 31 36 2E 39 30 30 31 31 38 33 37 2C 45 2C 34 2C 34 38 2C 30 2E 34 2C 34 32 2E 33 39 38 36 2C 4D 2C 2D 38 2E 33 34 31 32 2C 4D 2C 30 2E 38 2C 30 2A 34 37 0D 0A 24 47 4E 52 4D 43 2C 30 38 31 39 31 37 2E 38 30 2C 44 2C 34 30 30 39 2E 39 32 33 37 31 35 30 31 2C 4E 2C 31 31 36 31 36 2E 39 30 30 31 31 38 33 37 2C 45 2C 30 2E 30 30 31 2C 34 33 2E 36 2C 32 32 30 33 32 34 2C 37 2E 31 2C 57 2C 52 2C 53 2A 36 45 0D 0A 24 50 53 41 54 2C 48 50 52 2C 30 38 31 39 31 37 2E 38 30 2C 32 35 32 2E 35 31 2C 30 2E 30 39 2C 30 2E 30 34 2C 31 65 2A 33 41 0D 0A 
[Rx][16:19:18.482] 24 47 4E 47 47 41 2C 30 38 31 39 31 37 2E 39 30 2C 34 30 30 39 2E 39 32 33 37 31 35 31 34 2C 4E 2C 31 31 36 31 36 2E 39 30 30 31 31 38 33 35 2C 45 2C 34 2C 34 38 2C 30 2E 34 2C 34 32 2E 34 30 31 33 2C 4D 2C 2D 38 2E 33 34 31 32 2C 4D 2C 30 2E 39 2C 30 2A 34 33 0D 0A 24 47 4E 52 4D 43 2C 30 38 31 39 31 37 2E 39 30 2C 44 2C 34 30 30 39 2E 39 32 33 37 31 35 31 34 2C 4E 2C 31 31 36 31 36 2E 39 30 30 31 31 38 33 35 2C 45 2C 30 2E 30 30 30 2C 33 34 2E 36 2C 32 32 30 33 32 34 2C 37 2E 31 2C 57 2C 52 2C 53 2A 36 38 0D 0A 24 50 53 41 54 2C 48 50 52 2C 30 38 31 39 31 37 2E 39 30 2C 32 35 32 2E 35 31 2C 30 2E 30 38 2C 30 2E 30 34 2C 31 65 2A 33 41 0D 0A 
[Rx][16:19:18.582] 24 47 4E 47 47 41 2C 30 38 31 39 31 38 2E 30 30 2C 34 30 30 39 2E 39 32 33 37 31 34 38 35 2C 4E 2C 31 31 36 31 36 2E 39 30 30 31 31 38 37 35 2C 45 2C 34 2C 34 38 2C 30 2E 34 2C 34 32 2E 33 39 39 31 2C 4D 2C 2D 38 2E 33 34 31 32 2C 4D 2C 31 2E 30 2C 30 2A 34 34 0D 0A 24 47 4E 52 4D 43 2C 30 38 31 39 31 38 2E 30 30 2C 44 2C 34 30 30 39 2E 39 32 33 37 31 34 38 35 2C 4E 2C 31 31 36 31 36 2E 39 30 30 31 31 38 37 35 2C 45 2C 30 2E 30 30 31 2C 36 39 2E 31 2C 32 32 30 33 32 34 2C 37 2E 31 2C 57 2C 52 2C 53 2A 36 44 0D 0A 24 50 53 41 54 2C 48 50 52 2C 30 38 31 39 31 38 2E 30 30 2C 32 35 32 2E 35 32 2C 30 2E 30 38 2C 30 2E 30 34 2C 31 65 2A 33 46 0D 0A 
[Rx][16:19:18.682] 24 47 4E 47 47 41 2C 30 38 31 39 31 38 2E 31 30 2C 34 30 30 39 2E 39 32 33 37 31 34 37 30 2C 4E 2C 31 31 36 31 36 2E 39 30 30 31 31 38 39 39 2C 45 2C 34 2C 34 38 2C 30 2E 34 2C 34 32 2E 33 39 36 36 2C 4D 2C 2D 38 2E 33 34 31 32 2C 4D 2C 31 2E 31 2C 30 2A 34 34 0D 0A 24 47 4E 52 4D 43 2C 30 38 31 39 31 38 2E 31 30 2C 44 2C 34 30 30 39 2E 39 32 33 37 31 34 37 30 2C 4E 2C 31 31 36 31 36 2E 39 30 30 31 31 38 39 39 2C 45 2C 30 2E 30 30 31 2C 31 30 33 2E 39 2C 32 32 30 33 32 34 2C 37 2E 31 2C 57 2C 52 2C 53 2A 35 31 0D 0A 24 50 53 41 54 2C 48 50 52 2C 30 38 31 39 31 38 2E 31 30 2C 32 35 32 2E 35 31 2C 30 2E 30 38 2C 30 2E 30 34 2C 31 65 2A 33 44 0D 0A 
[Rx][16:19:18.782] 24 47 4E 47 47 41 2C 30 38 31 39 31 38 2E 32 30 2C 34 30 30 39 2E 39 32 33 37 31 36 30 30 2C 4E 2C 31 31 36 31 36 2E 39 30 30 31 31 37 30 31 2C 45 2C 34 2C 34 38 2C 30 2E 34 2C 34 32 2E 33 39 35 37 2C 4D 2C 2D 38 2E 33 34 31 32 2C 4D 2C 31 2E 32 2C 30 2A 34 44 0D 0A 24 47 4E 52 4D 43 2C 30 38 31 39 31 38 2E 32 30 2C 44 2C 34 30 30 39 2E 39 32 33 37 31 36 30 30 2C 4E 2C 31 31 36 31 36 2E 39 30 30 31 31 37 30 31 2C 45 2C 30 2E 30 30 32 2C 31 30 32 2E 39 2C 32 32 30 33 32 34 2C 37 2E 31 2C 57 2C 52 2C 53 2A 35 42 0D 0A 24 50 53 41 54 2C 48 50 52 2C 30 38 31 39 31 38 2E 32 30 2C 32 35 32 2E 35 32 2C 30 2E 30 38 2C 30 2E 30 34 2C 31 65 2A 33 44 0D 0A 
[Rx][16:19:18.882] 24 47 4E 47 47 41 2C 30 38 31 39 31 38 2E 33 30 2C 34 30 30 39 2E 39 32 33 37 31 35 37 37 2C 4E 2C 31 31 36 31 36 2E 39 30 30 31 31 36 39 31 2C 45 2C 34 2C 34 38 2C 30 2E 34 2C 34 32 2E 33 39 37 36 2C 4D 2C 2D 38 2E 33 34 31 32 2C 4D 2C 31 2E 33 2C 30 2A 34 35 0D 0A 24 47 4E 52 4D 43 2C 30 38 31 39 31 38 2E 33 30 2C 44 2C 34 30 30 39 2E 39 32 33 37 31 35 37 37 2C 4E 2C 31 31 36 31 36 2E 39 30 30 31 31 36 39 31 2C 45 2C 30 2E 30 30 31 2C 39 36 2E 34 2C 32 32 30 33 32 34 2C 37 2E 31 2C 57 2C 52 2C 53 2A 36 33 0D 0A 24 50 53 41 54 2C 48 50 52 2C 30 38 31 39 31 38 2E 33 30 2C 32 35 32 2E 35 32 2C 30 2E 30 38 2C 30 2E 30 33 2C 31 65 2A 33 42 0D 0A 
[Rx][16:19:18.982] 24 47 4E 47 47 41 2C 30 38 31 39 31 38 2E 34 30 2C 34 30 30 39 2E 39 32 33 37 31 36 31 38 2C 4E 2C 31 31 36 31 36 2E 39 30 30 31 31 36 39 31 2C 45 2C 34 2C 34 38 2C 30 2E 34 2C 34 32 2E 33 39 37 33 2C 4D 2C 2D 38 2E 33 34 31 32 2C 4D 2C 31 2E 34 2C 30 2A 34 41 0D 0A 24 47 4E 52 4D 43 2C 30 38 31 39 31 38 2E 34 30 2C 44 2C 34 30 30 39 2E 39 32 33 37 31 36 31 38 2C 4E 2C 31 31 36 31 36 2E 39 30 30 31 31 36 39 31 2C 45 2C 30 2E 30 30 31 2C 36 36 2E 33 2C 32 32 30 33 32 34 2C 37 2E 31 2C 57 2C 52 2C 53 2A 36 36 0D 0A 24 50 53 41 54 2C 48 50 52 2C 30 38 31 39 31 38 2E 34 30 2C 32 35 32 2E 35 31 2C 30 2E 30 38 2C 30 2E 30 34 2C 31 65 2A 33 38 0D 0A 
[Rx][16:19:19.082] 24 47 4E 47 47 41 2C 30 38 31 39 31 38 2E 35 30 2C 34 30 30 39 2E 39 32 33 37 31 36 30 36 2C 4E 2C 31 31 36 31 36 2E 39 30 30 31 31 38 30 32 2C 45 2C 34 2C 34 38 2C 30 2E 34 2C 34 32 2E 33 39 35 31 2C 4D 2C 2D 38 2E 33 34 31 32 2C 4D 2C 31 2E 35 2C 30 2A 34 31 0D 0A 24 47 4E 52 4D 43 2C 30 38 31 39 31 38 2E 35 30 2C 44 2C 34 30 30 39 2E 39 32 33 37 31 36 30 36 2C 4E 2C 31 31 36 31 36 2E 39 30 30 31 31 38 30 32 2C 45 2C 30 2E 30 30 31 2C 36 38 2E 36 2C 32 32 30 33 32 34 2C 37 2E 31 2C 57 2C 52 2C 53 2A 36 37 0D 0A 24 50 53 41 54 2C 48 50 52 2C 30 38 31 39 31 38 2E 35 30 2C 32 35 32 2E 35 31 2C 30 2E 30 38 2C 30 2E 30 34 2C 31 65 2A 33 39 0D 0A 
[Rx][16:19:19.182] 24 47 4E 47 47 41 2C 30 38 31 39 31 38 2E 36 30 2C 34 30 30 39 2E 39 32 33 37 31 35 39 34 2C 4E 2C 31 31 36 31 36 2E 39 30 30 31 31 38 33 31 2C 45 2C 34 2C 34 38 2C 30 2E 34 2C 34 32 2E 33 39 33 32 2C 4D 2C 2D 38 2E 33 34 31 32 2C 4D 2C 31 2E 36 2C 30 2A 34 43 0D 0A 24 47 4E 52 4D 43 2C 30 38 31 39 31 38 2E 36 30 2C 44 2C 34 30 30 39 2E 39 32 33 37 31 35 39 34 2C 4E 2C 31 31 36 31 36 2E 39 30 30 31 31 38 33 31 2C 45 2C 30 2E 30 30 32 2C 34 36 2E 33 2C 32 32 30 33 32 34 2C 37 2E 31 2C 57 2C 52 2C 53 2A 36 36 0D 0A 24 50 53 41 54 2C 48 50 52 2C 30 38 31 39 31 38 2E 36 30 2C 32 35 32 2E 35 31 2C 30 2E 30 38 2C 30 2E 30 34 2C 31 65 2A 33 41 0D 0A 
[Rx][16:19:19.282] 24 47 4E 47 47 41 2C 30 38 31 39 31 38 2E 37 30 2C 34 30 30 39 2E 39 32 33 37 31 36 35 38 2C 4E 2C 31 31 36 31 36 2E 39 30 30 31 31 36 35 39 2C 45 2C 34 2C 34 38 2C 30 2E 34 2C 34 32 2E 33 39 32 35 2C 4D 2C 2D 38 2E 33 34 31 32 2C 4D 2C 31 2E 37 2C 30 2A 34 39 0D 0A 24 47 4E 52 4D 43 2C 30 38 31 39 31 38 2E 37 30 2C 44 2C 34 30 30 39 2E 39 32 33 37 31 36 35 38 2C 4E 2C 31 31 36 31 36 2E 39 30 30 31 31 36 35 39 2C 45 2C 30 2E 30 30 32 2C 32 30 2E 38 2C 32 32 30 33 32 34 2C 37 2E 31 2C 57 2C 52 2C 53 2A 36 46 0D 0A 24 50 53 41 54 2C 48 50 52 2C 30 38 31 39 31 38 2E 37 30 2C 32 35 32 2E 35 32 2C 30 2E 30 38 2C 30 2E 30 33 2C 31 65 2A 33 46 0D 0A 
[Rx][16:19:19.382] 24 47 4E 47 47 41 2C 30 38 31 39 31 38 2E 38 30 2C 34 30 30 39 2E 39 32 33 37 31 36 32 30 2C 4E 2C 31 31 36 31 36 2E 39 30 30 31 31 36 37 38 2C 45 2C 34 2C 34 38 2C 30 2E 34 2C 34 32 2E 33 39 36 30 2C 4D 2C 2D 38 2E 33 34 31 32 2C 4D 2C 31 2E 38 2C 30 2A 34 34 0D 0A 24 47 4E 52 4D 43 2C 30 38 31 39 31 38 2E 38 30 2C 44 2C 34 30 30 39 2E 39 32 33 37 31 36 32 30 2C 4E 2C 31 31 36 31 36 2E 39 30 30 31 31 36 37 38 2C 45 2C 30 2E 30 30 32 2C 31 31 2E 32 2C 32 32 30 33 32 34 2C 37 2E 31 2C 57 2C 52 2C 53 2A 36 34 0D 0A 24 50 53 41 54 2C 48 50 52 2C 30 38 31 39 31 38 2E 38 30 2C 32 35 32 2E 35 32 2C 30 2E 30 38 2C 30 2E 30 34 2C 31 65 2A 33 37 0D 0A 
[Rx][16:19:19.482] 24 47 4E 47 47 41 2C 30 38 31 39 31 38 2E 39 30 2C 34 30 30 39 2E 39 32 33 37 31 36 32 32 2C 4E 2C 31 31 36 31 36 2E 39 30 30 31 31 37 34 34 2C 45 2C 34 2C 34 38 2C 30 2E 34 2C 34 32 2E 33 39 34 36 2C 4D 2C 2D 38 2E 33 34 31 32 2C 4D 2C 30 2E 39 2C 30 2A 34 44 0D 0A 24 47 4E 52 4D 43 2C 30 38 31 39 31 38 2E 39 30 2C 44 2C 34 30 30 39 2E 39 32 33 37 31 36 32 32 2C 4E 2C 31 31 36 31 36 2E 39 30 30 31 31 37 34 34 2C 45 2C 30 2E 30 30 32 2C 34 2E 38 2C 32 32 30 33 32 34 2C 37 2E 31 2C 57 2C 52 2C 53 2A 35 37 0D 0A 24 50 53 41 54 2C 48 50 52 2C 30 38 31 39 31 38 2E 39 30 2C 32 35 32 2E 35 31 2C 30 2E 30 38 2C 30 2E 30 34 2C 31 65 2A 33 35 0D 0A 
[Rx][16:19:19.582] 24 47 4E 47 47 41 2C 30 38 31 39 31 39 2E 30 30 2C 34 30 30 39 2E 39 32 33 37 31 35 38 33 2C 4E 2C 31 31 36 31 36 2E 39 30 30 31 31 39 30 36 2C 45 2C 34 2C 34 38 2C 30 2E 34 2C 34 32 2E 33 39 36 37 2C 4D 2C 2D 38 2E 33 34 31 32 2C 4D 2C 31 2E 30 2C 30 2A 34 45 0D 0A 24 47 4E 52 4D 43 2C 30 38 31 39 31 39 2E 30 30 2C 44 2C 34 30 30 39 2E 39 32 33 37 31 35 38 33 2C 4E 2C 31 31 36 31 36 2E 39 30 30 31 31 39 30 36 2C 45 2C 30 2E 30 30 32 2C 32 36 2E 30 2C 32 32 30 33 32 34 2C 37 2E 31 2C 57 2C 52 2C 53 2A 36 37 0D 0A 24 50 53 41 54 2C 48 50 52 2C 30 38 31 39 31 39 2E 30 30 2C 32 35 32 2E 35 32 2C 30 2E 30 38 2C 30 2E 30 34 2C 31 65 2A 33 45 0D 0A 
[Rx][16:19:19.682] 24 47 4E 47 47 41 2C 30 38 31 39 31 39 2E 31 30 2C 34 30 30 39 2E 39 32 33 37 31 35 36 39 2C 4E 2C 31 31 36 31 36 2E 39 30 30 31 31 37 36 34 2C 45 2C 34 2C 34 38 2C 30 2E 34 2C 34 32 2E 33 39 35 37 2C 4D 2C 2D 38 2E 33 34 31 32 2C 4D 2C 31 2E 31 2C 30 2A 34 33 0D 0A 24 47 4E 52 4D 43 2C 30 38 31 39 31 39 2E 31 30 2C 44 2C 34 30 30 39 2E 39 32 33 37 31 35 36 39 2C 4E 2C 31 31 36 31 36 2E 39 30 30 31 31 37 36 34 2C 45 2C 30 2E 30 30 32 2C 33 37 2E 32 2C 32 32 30 33 32 34 2C 37 2E 31 2C 57 2C 52 2C 53 2A 36 41 0D 0A 24 50 53 41 54 2C 48 50 52 2C 30 38 31 39 31 39 2E 31 30 2C 32 35 32 2E 35 31 2C 30 2E 30 38 2C 30 2E 30 34 2C 31 65 2A 33 43 0D 0A 
[Rx][16:19:19.782] 24 47 4E 47 47 41 2C 30 38 31 39 31 39 2E 32 30 2C 34 30 30 39 2E 39 32 33 37 31 35 31 38 2C 4E 2C 31 31 36 31 36 2E 39 30 30 31 31 36 37 39 2C 45 2C 34 2C 34 38 2C 30 2E 34 2C 34 32 2E 33 39 36 32 2C 4D 2C 2D 38 2E 33 34 31 32 2C 4D 2C 31 2E 32 2C 30 2A 34 45 0D 0A 24 47 4E 52 4D 43 2C 30 38 31 39 31 39 2E 32 30 2C 44 2C 34 30 30 39 2E 39 32 33 37 31 35 31 38 2C 4E 2C 31 31 36 31 36 2E 39 30 30 31 31 36 37 39 2C 45 2C 30 2E 30 30 32 2C 36 31 2E 31 2C 32 32 30 33 32 34 2C 37 2E 31 2C 57 2C 52 2C 53 2A 36 32 0D 0A 24 50 53 41 54 2C 48 50 52 2C 30 38 31 39 31 39 2E 32 30 2C 32 35 32 2E 35 32 2C 30 2E 30 38 2C 30 2E 30 34 2C 31 65 2A 33 43 0D 0A 
[Rx][16:19:19.882] 24 47 4E 47 47 41 2C 30 38 31 39 31 39 2E 33 30 2C 34 30 30 39 2E 39 32 33 37 31 34 38 38 2C 4E 2C 31 31 36 31 36 2E 39 30 30 31 31 35 38 38 2C 45 2C 34 2C 34 38 2C 30 2E 34 2C 34 32 2E 33 39 37 34 2C 4D 2C 2D 38 2E 33 34 31 32 2C 4D 2C 31 2E 33 2C 30 2A 34 43 0D 0A 24 47 4E 52 4D 43 2C 30 38 31 39 31 39 2E 33 30 2C 44 2C 34 30 30 39 2E 39 32 33 37 31 34 38 38 2C 4E 2C 31 31 36 31 36 2E 39 30 30 31 31 35 38 38 2C 45 2C 30 2E 30 30 33 2C 35 35 2E 36 2C 32 32 30 33 32 34 2C 37 2E 31 2C 57 2C 52 2C 53 2A 36 37 0D 0A 24 50 53 41 54 2C 48 50 52 2C 30 38 31 39 31 39 2E 33 30 2C 32 35 32 2E 35 31 2C 30 2E 30 39 2C 30 2E 30 34 2C 31 65 2A 33 46 0D 0A 
[Rx][16:19:19.982] 24 47 4E 47 47 41 2C 30 38 31 39 31 39 2E 34 30 2C 34 30 30 39 2E 39 32 33 37 31 34 39 38 2C 4E 2C 31 31 36 31 36 2E 39 30 30 31 31 37 34 31 2C 45 2C 34 2C 34 38 2C 30 2E 34 2C 34 32 2E 33 39 37 37 2C 4D 2C 2D 38 2E 33 34 31 32 2C 4D 2C 31 2E 34 2C 30 2A 34 39 0D 0A 24 47 4E 52 4D 43 2C 30 38 31 39 31 39 2E 34 30 2C 44 2C 34 30 30 39 2E 39 32 33 37 31 34 39 38 2C 4E 2C 31 31 36 31 36 2E 39 30 30 31 31 37 34 31 2C 45 2C 30 2E 30 30 33 2C 34 38 2E 37 2C 32 32 30 33 32 34 2C 37 2E 31 2C 57 2C 52 2C 53 2A 36 42 0D 0A 24 50 53 41 54 2C 48 50 52 2C 30 38 31 39 31 39 2E 34 30 2C 32 35 32 2E 35 32 2C 30 2E 30 37 2C 30 2E 30 35 2C 31 65 2A 33 34 0D 0A 
[Rx][16:19:20.082] 24 47 4E 47 47 41 2C 30 38 31 39 31 39 2E 35 30 2C 34 30 30 39 2E 39 32 33 37 31 34 38 34 2C 4E 2C 31 31 36 31 36 2E 39 30 30 31 31 37 38 30 2C 45 2C 34 2C 34 38 2C 30 2E 34 2C 34 32 2E 33 39 38 36 2C 4D 2C 2D 38 2E 33 34 31 32 2C 4D 2C 31 2E 35 2C 30 2A 34 37 0D 0A 24 47 4E 52 4D 43 2C 30 38 31 39 31 39 2E 35 30 2C 44 2C 34 30 30 39 2E 39 32 33 37 31 34 38 34 2C 4E 2C 31 31 36 31 36 2E 39 30 30 31 31 37 38 30 2C 45 2C 30 2E 30 30 33 2C 34 35 2E 36 2C 32 32 30 33 32 34 2C 37 2E 31 2C 57 2C 52 2C 53 2A 36 36 0D 0A 24 50 53 41 54 2C 48 50 52 2C 30 38 31 39 31 39 2E 35 30 2C 32 35 32 2E 35 31 2C 30 2E 30 39 2C 30 2E 30 34 2C 31 65 2A 33 39 0D 0A 
[Rx][16:19:20.182] 24 47 4E 47 47 41 2C 30 38 31 39 31 39 2E 36 30 2C 34 30 30 39 2E 39 32 33 37 31 34 33 38 2C 4E 2C 31 31 36 31 36 2E 39 30 30 31 31 38 33 30 2C 45 2C 34 2C 34 38 2C 30 2E 34 2C 34 32 2E 33 39 38 37 2C 4D 2C 2D 38 2E 33 34 31 32 2C 4D 2C 31 2E 36 2C 30 2A 34 35 0D 0A 24 47 4E 52 4D 43 2C 30 38 31 39 31 39 2E 36 30 2C 44 2C 34 30 30 39 2E 39 32 33 37 31 34 33 38 2C 4E 2C 31 31 36 31 36 2E 39 30 30 31 31 38 33 30 2C 45 2C 30 2E 30 30 33 2C 34 35 2E 32 2C 32 32 30 33 32 34 2C 37 2E 31 2C 57 2C 52 2C 53 2A 36 32 0D 0A 24 50 53 41 54 2C 48 50 52 2C 30 38 31 39 31 39 2E 36 30 2C 32 35 32 2E 35 32 2C 30 2E 30 38 2C 30 2E 30 34 2C 31 65 2A 33 38 0D 0A 
[Rx][16:19:20.282] 24 47 4E 47 47 41 2C 30 38 31 39 31 39 2E 37 30 2C 34 30 30 39 2E 39 32 33 37 31 35 33 33 2C 4E 2C 31 31 36 31 36 2E 39 30 30 31 31 36 39 34 2C 45 2C 34 2C 34 38 2C 30 2E 34 2C 34 32 2E 33 39 36 34 2C 4D 2C 2D 38 2E 33 34 31 32 2C 4D 2C 31 2E 37 2C 30 2A 34 32 0D 0A 24 47 4E 52 4D 43 2C 30 38 31 39 31 39 2E 37 30 2C 44 2C 34 30 30 39 2E 39 32 33 37 31 35 33 33 2C 4E 2C 31 31 36 31 36 2E 39 30 30 31 31 36 39 34 2C 45 2C 30 2E 30 30 33 2C 33 35 2E 36 2C 32 32 30 33 32 34 2C 37 2E 31 2C 57 2C 52 2C 53 2A 36 41 0D 0A 24 50 53 41 54 2C 48 50 52 2C 30 38 31 39 31 39 2E 37 30 2C 32 35 32 2E 35 31 2C 30 2E 30 38 2C 30 2E 30 34 2C 31 65 2A 33 41 0D 0A 
[Rx][16:19:20.382] 24 47 4E 47 47 41 2C 30 38 31 39 31 39 2E 38 30 2C 34 30 30 39 2E 39 32 33 37 31 35 32 33 2C 4E 2C 31 31 36 31 36 2E 39 30 30 31 31 37 39 39 2C 45 2C 34 2C 34 38 2C 30 2E 34 2C 34 32 2E 33 39 35 39 2C 4D 2C 2D 38 2E 33 34 31 32 2C 4D 2C 31 2E 38 2C 30 2A 34 31 0D 0A 24 47 4E 52 4D 43 2C 30 38 31 39 31 39 2E 38 30 2C 44 2C 34 30 30 39 2E 39 32 33 37 31 35 32 33 2C 4E 2C 31 31 36 31 36 2E 39 30 30 31 31 37 39 39 2C 45 2C 30 2E 30 30 32 2C 32 36 2E 34 2C 32 32 30 33 32 34 2C 37 2E 31 2C 57 2C 52 2C 53 2A 36 39 0D 0A 24 50 53 41 54 2C 48 50 52 2C 30 38 31 39 31 39 2E 38 30 2C 32 35 32 2E 35 31 2C 30 2E 30 38 2C 30 2E 30 34 2C 31 65 2A 33 35 0D 0A 
[Rx][16:19:20.482] 24 47 4E 47 47 41 2C 30 38 31 39 31 39 2E 39 30 2C 34 30 30 39 2E 39 32 33 37 31 35 31 35 2C 4E 2C 31 31 36 31 36 2E 39 30 30 31 31 37 33 32 2C 45 2C 34 2C 34 38 2C 30 2E 34 2C 34 32 2E 34 30 30 30 2C 4D 2C 2D 38 2E 33 34 31 32 2C 4D 2C 30 2E 39 2C 30 2A 34 36 0D 0A 24 47 4E 52 4D 43 2C 30 38 31 39 31 39 2E 39 30 2C 44 2C 34 30 30 39 2E 39 32 33 37 31 35 31 35 2C 4E 2C 31 31 36 31 36 2E 39 30 30 31 31 37 33 32 2C 45 2C 30 2E 30 30 32 2C 32 38 2E 33 2C 32 32 30 33 32 34 2C 37 2E 31 2C 57 2C 52 2C 53 2A 36 35 0D 0A 24 50 53 41 54 2C 48 50 52 2C 30 38 31 39 31 39 2E 39 30 2C 32 35 32 2E 35 31 2C 30 2E 30 38 2C 30 2E 30 35 2C 31 65 2A 33 35 0D 0A 
[Rx][16:19:20.582] 24 47 4E 47 47 41 2C 30 38 31 39 32 30 2E 30 30 2C 34 30 30 39 2E 39 32 33 37 31 35 31 37 2C 4E 2C 31 31 36 31 36 2E 39 30 30 31 31 38 31 35 2C 45 2C 34 2C 34 38 2C 30 2E 34 2C 34 32 2E 33 39 35 31 2C 4D 2C 2D 38 2E 33 34 31 32 2C 4D 2C 31 2E 30 2C 30 2A 34 46 0D 0A 24 47 4E 52 4D 43 2C 30 38 31 39 32 30 2E 30 30 2C 44 2C 34 30 30 39 2E 39 32 33 37 31 35 31 37 2C 4E 2C 31 31 36 31 36 2E 39 30 30 31 31 38 31 35 2C 45 2C 30 2E 30 30 32 2C 31 35 2E 39 2C 32 32 30 33 32 34 2C 37 2E 31 2C 57 2C 52 2C 53 2A 36 41 0D 0A 24 50 53 41 54 2C 48 50 52 2C 30 38 31 39 32 30 2E 30 30 2C 32 35 32 2E 35 31 2C 30 2E 30 38 2C 30 2E 30 34 2C 31 65 2A 33 37 0D 0A 
[Rx][16:19:20.682] 24 47 4E 47 47 41 2C 30 38 31 39 32 30 2E 31 30 2C 34 30 30 39 2E 39 32 33 37 31 35 30 30 2C 4E 2C 31 31 36 31 36 2E 39 30 30 31 31 38 31 39 2C 45 2C 34 2C 34 38 2C 30 2E 34 2C 34 32 2E 33 39 37 34 2C 4D 2C 2D 38 2E 33 34 31 32 2C 4D 2C 31 2E 31 2C 30 2A 34 32 0D 0A 24 47 4E 52 4D 43 2C 30 38 31 39 32 30 2E 31 30 2C 44 2C 34 30 30 39 2E 39 32 33 37 31 35 30 30 2C 4E 2C 31 31 36 31 36 2E 39 30 30 31 31 38 31 39 2C 45 2C 30 2E 30 30 32 2C 32 33 2E 35 2C 32 32 30 33 32 34 2C 37 2E 31 2C 57 2C 52 2C 53 2A 36 38 0D 0A 24 50 53 41 54 2C 48 50 52 2C 30 38 31 39 32 30 2E 31 30 2C 32 35 32 2E 35 31 2C 30 2E 30 37 2C 30 2E 30 35 2C 31 65 2A 33 38 0D 0A 
[Rx][16:19:20.782] 24 47 4E 47 47 41 2C 30 38 31 39 32 30 2E 32 30 2C 34 30 30 39 2E 39 32 33 37 31 34 37 39 2C 4E 2C 31 31 36 31 36 2E 39 30 30 31 31 37 31 39 2C 45 2C 34 2C 34 38 2C 30 2E 34 2C 34 32 2E 34 30 32 36 2C 4D 2C 2D 38 2E 33 34 31 32 2C 4D 2C 31 2E 32 2C 30 2A 34 42 0D 0A 24 47 4E 52 4D 43 2C 30 38 31 39 32 30 2E 32 30 2C 44 2C 34 30 30 39 2E 39 32 33 37 31 34 37 39 2C 4E 2C 31 31 36 31 36 2E 39 30 30 31 31 37 31 39 2C 45 2C 30 2E 30 30 32 2C 35 30 2E 39 2C 32 32 30 33 32 34 2C 37 2E 31 2C 57 2C 52 2C 53 2A 36 33 0D 0A 24 50 53 41 54 2C 48 50 52 2C 30 38 31 39 32 30 2E 32 30 2C 32 35 32 2E 35 31 2C 30 2E 30 38 2C 30 2E 30 34 2C 31 65 2A 33 35 0D 0A 
[Rx][16:19:20.882] 24 47 4E 47 47 41 2C 30 38 31 39 32 30 2E 33 30 2C 34 30 30 39 2E 39 32 33 37 31 35 31 33 2C 4E 2C 31 31 36 31 36 2E 39 30 30 31 31 36 39 31 2C 45 2C 34 2C 34 38 2C 30 2E 34 2C 34 32 2E 34 30 31 36 2C 4D 2C 2D 38 2E 33 34 31 32 2C 4D 2C 31 2E 33 2C 30 2A 34 34 0D 0A 24 47 4E 52 4D 43 2C 30 38 31 39 32 30 2E 33 30 2C 44 2C 34 30 30 39 2E 39 32 33 37 31 35 31 33 2C 4E 2C 31 31 36 31 36 2E 39 30 30 31 31 36 39 31 2C 45 2C 30 2E 30 30 32 2C 36 34 2E 36 2C 32 32 30 33 32 34 2C 37 2E 31 2C 57 2C 52 2C 53 2A 36 36 0D 0A 24 50 53 41 54 2C 48 50 52 2C 30 38 31 39 32 30 2E 33 30 2C 32 35 32 2E 35 32 2C 30 2E 30 37 2C 30 2E 30 35 2C 31 65 2A 33 39 0D 0A 
[Rx][16:19:20.982] 24 47 4E 47 47 41 2C 30 38 31 39 32 30 2E 34 30 2C 34 30 30 39 2E 39 32 33 37 31 35 37 32 2C 4E 2C 31 31 36 31 36 2E 39 30 30 31 31 37 33 32 2C 45 2C 34 2C 34 38 2C 30 2E 34 2C 34 32 2E 33 39 39 37 2C 4D 2C 2D 38 2E 33 34 31 32 2C 4D 2C 31 2E 34 2C 30 2A 34 43 0D 0A 24 47 4E 52 4D 43 2C 30 38 31 39 32 30 2E 34 30 2C 44 2C 34 30 30 39 2E 39 32 33 37 31 35 37 32 2C 4E 2C 31 31 36 31 36 2E 39 30 30 31 31 37 33 32 2C 45 2C 30 2E 30 30 33 2C 36 32 2E 31 2C 32 32 30 33 32 34 2C 37 2E 31 2C 57 2C 52 2C 53 2A 36 45 0D 0A 24 50 53 41 54 2C 48 50 52 2C 30 38 31 39 32 30 2E 34 30 2C 32 35 32 2E 35 31 2C 30 2E 30 38 2C 30 2E 30 34 2C 31 65 2A 33 33 0D 0A 
[Rx][16:19:21.082] 24 47 4E 47 47 41 2C 30 38 31 39 32 30 2E 35 30 2C 34 30 30 39 2E 39 32 33 37 31 35 38 33 2C 4E 2C 31 31 36 31 36 2E 39 30 30 31 31 37 36 39 2C 45 2C 34 2C 34 38 2C 30 2E 34 2C 34 32 2E 33 39 38 31 2C 4D 2C 2D 38 2E 33 34 31 32 2C 4D 2C 31 2E 35 2C 30 2A 34 42 0D 0A 24 47 4E 52 4D 43 2C 30 38 31 39 32 30 2E 35 30 2C 44 2C 34 30 30 39 2E 39 32 33 37 31 35 38 33 2C 4E 2C 31 31 36 31 36 2E 39 30 30 31 31 37 36 39 2C 45 2C 30 2E 30 30 33 2C 34 36 2E 32 2C 32 32 30 33 32 34 2C 37 2E 31 2C 57 2C 52 2C 53 2A 36 41 0D 0A 24 50 53 41 54 2C 48 50 52 2C 30 38 31 39 32 30 2E 35 30 2C 32 35 32 2E 35 31 2C 30 2E 30 38 2C 30 2E 30 34 2C 31 65 2A 33 32 0D 0A 
[Rx][16:19:21.182] 24 47 4E 47 47 41 2C 30 38 31 39 32 30 2E 36 30 2C 34 30 30 39 2E 39 32 33 37 31 35 35 35 2C 4E 2C 31 31 36 31 36 2E 39 30 30 31 31 37 33 35 2C 45 2C 34 2C 34 38 2C 30 2E 34 2C 34 32 2E 33 39 37 39 2C 4D 2C 2D 38 2E 33 34 31 32 2C 4D 2C 31 2E 36 2C 30 2A 34 45 0D 0A 24 47 4E 52 4D 43 2C 30 38 31 39 32 30 2E 36 30 2C 44 2C 34 30 30 39 2E 39 32 33 37 31 35 35 35 2C 4E 2C 31 31 36 31 36 2E 39 30 30 31 31 37 33 35 2C 45 2C 30 2E 30 30 32 2C 33 32 2E 32 2C 32 32 30 33 32 34 2C 37 2E 31 2C 57 2C 52 2C 53 2A 36 39 0D 0A 24 50 53 41 54 2C 48 50 52 2C 30 38 31 39 32 30 2E 36 30 2C 32 35 32 2E 35 31 2C 30 2E 30 38 2C 30 2E 30 35 2C 31 65 2A 33 30 0D 0A 
[Rx][16:19:21.282] 24 47 4E 47 47 41 2C 30 38 31 39 32 30 2E 37 30 2C 34 30 30 39 2E 39 32 33 37 31 36 30 33 2C 4E 2C 31 31 36 31 36 2E 39 30 30 31 31 36 35 34 2C 45 2C 34 2C 34 38 2C 30 2E 34 2C 34 32 2E 33 39 39 38 2C 4D 2C 2D 38 2E 33 34 31 32 2C 4D 2C 31 2E 37 2C 30 2A 34 37 0D 0A 24 47 4E 52 4D 43 2C 30 38 31 39 32 30 2E 37 30 2C 44 2C 34 30 30 39 2E 39 32 33 37 31 36 30 33 2C 4E 2C 31 31 36 31 36 2E 39 30 30 31 31 36 35 34 2C 45 2C 30 2E 30 30 32 2C 34 32 2E 36 2C 32 32 30 33 32 34 2C 37 2E 31 2C 57 2C 52 2C 53 2A 36 44 0D 0A 24 50 53 41 54 2C 48 50 52 2C 30 38 31 39 32 30 2E 37 30 2C 32 35 32 2E 35 31 2C 30 2E 30 38 2C 30 2E 30 35 2C 31 65 2A 33 31 0D 0A 
[Rx][16:19:21.382] 24 47 4E 47 47 41 2C 30 38 31 39 32 30 2E 38 30 2C 34 30 30 39 2E 39 32 33 37 31 35 39 32 2C 4E 2C 31 31 36 31 36 2E 39 30 30 31 31 35 33 30 2C 45 2C 34 2C 34 38 2C 30 2E 34 2C 34 32 2E 34 30 30 38 2C 4D 2C 2D 38 2E 33 34 31 32 2C 4D 2C 31 2E 38 2C 30 2A 34 41 0D 0A 24 47 4E 52 4D 43 2C 30 38 31 39 32 30 2E 38 30 2C 44 2C 34 30 30 39 2E 39 32 33 37 31 35 39 32 2C 4E 2C 31 31 36 31 36 2E 39 30 30 31 31 35 33 30 2C 45 2C 30 2E 30 30 32 2C 35 33 2E 30 2C 32 32 30 33 32 34 2C 37 2E 31 2C 57 2C 52 2C 53 2A 36 45 0D 0A 24 50 53 41 54 2C 48 50 52 2C 30 38 31 39 32 30 2E 38 30 2C 32 35 32 2E 35 31 2C 30 2E 30 38 2C 30 2E 30 35 2C 31 65 2A 33 45 0D 0A 
[Rx][16:19:21.482] 24 47 4E 47 47 41 2C 30 38 31 39 32 30 2E 39 30 2C 34 30 30 39 2E 39 32 33 37 31 35 38 31 2C 4E 2C 31 31 36 31 36 2E 39 30 30 31 31 38 32 34 2C 45 2C 34 2C 34 38 2C 30 2E 34 2C 34 32 2E 34 30 31 32 2C 4D 2C 2D 38 2E 33 34 31 32 2C 4D 2C 30 2E 39 2C 30 2A 34 41 0D 0A 24 47 4E 52 4D 43 2C 30 38 31 39 32 30 2E 39 30 2C 44 2C 34 30 30 39 2E 39 32 33 37 31 35 38 31 2C 4E 2C 31 31 36 31 36 2E 39 30 30 31 31 38 32 34 2C 45 2C 30 2E 30 30 32 2C 37 34 2E 36 2C 32 32 30 33 32 34 2C 37 2E 31 2C 57 2C 52 2C 53 2A 36 36 0D 0A 24 50 53 41 54 2C 48 50 52 2C 30 38 31 39 32 30 2E 39 30 2C 32 35 32 2E 35 31 2C 30 2E 30 38 2C 30 2E 30 35 2C 31 65 2A 33 46 0D 0A 
[Rx][16:19:21.582] 24 47 4E 47 47 41 2C 30 38 31 39 32 31 2E 30 30 2C 34 30 30 39 2E 39 32 33 37 31 35 39 30 2C 4E 2C 31 31 36 31 36 2E 39 30 30 31 31 37 37 39 2C 45 2C 34 2C 34 38 2C 30 2E 34 2C 34 32 2E 33 39 39 38 2C 4D 2C 2D 38 2E 33 34 31 32 2C 4D 2C 31 2E 30 2C 30 2A 34 31 0D 0A 24 47 4E 52 4D 43 2C 30 38 31 39 32 31 2E 30 30 2C 44 2C 34 30 30 39 2E 39 32 33 37 31 35 39 30 2C 4E 2C 31 31 36 31 36 2E 39 30 30 31 31 37 37 39 2C 45 2C 30 2E 30 30 32 2C 35 32 2E 34 2C 32 32 30 33 32 34 2C 37 2E 31 2C 57 2C 52 2C 53 2A 36 46 0D 0A 24 50 53 41 54 2C 48 50 52 2C 30 38 31 39 32 31 2E 30 30 2C 32 35 32 2E 35 31 2C 30 2E 30 37 2C 30 2E 30 35 2C 31 65 2A 33 38 0D 0A 
[Rx][16:19:21.682] 24 47 4E 47 47 41 2C 30 38 31 39 32 31 2E 31 30 2C 34 30 30 39 2E 39 32 33 37 31 35 35 33 2C 4E 2C 31 31 36 31 36 2E 39 30 30 31 31 36 39 39 2C 45 2C 34 2C 34 38 2C 30 2E 34 2C 34 32 2E 34 30 31 38 2C 4D 2C 2D 38 2E 33 34 31 32 2C 4D 2C 31 2E 31 2C 30 2A 34 37 0D 0A 24 47 4E 52 4D 43 2C 30 38 31 39 32 31 2E 31 30 2C 44 2C 34 30 30 39 2E 39 32 33 37 31 35 35 33 2C 4E 2C 31 31 36 31 36 2E 39 30 30 31 31 36 39 39 2C 45 2C 30 2E 30 30 32 2C 37 35 2E 33 2C 32 32 30 33 32 34 2C 37 2E 31 2C 57 2C 52 2C 53 2A 36 43 0D 0A 24 50 53 41 54 2C 48 50 52 2C 30 38 31 39 32 31 2E 31 30 2C 32 35 32 2E 35 31 2C 30 2E 30 38 2C 30 2E 30 35 2C 31 65 2A 33 36 0D 0A 
[Rx][16:19:21.782] 24 47 4E 47 47 41 2C 30 38 31 39 32 31 2E 32 30 2C 34 30 30 39 2E 39 32 33 37 31 35 33 32 2C 4E 2C 31 31 36 31 36 2E 39 30 30 31 31 38 33 34 2C 45 2C 34 2C 34 38 2C 30 2E 34 2C 34 32 2E 34 30 34 32 2C 4D 2C 2D 38 2E 33 34 31 32 2C 4D 2C 31 2E 32 2C 30 2A 34 36 0D 0A 24 47 4E 52 4D 43 2C 30 38 31 39 32 31 2E 32 30 2C 44 2C 34 30 30 39 2E 39 32 33 37 31 35 33 32 2C 4E 2C 31 31 36 31 36 2E 39 30 30 31 31 38 33 34 2C 45 2C 30 2E 30 30 33 2C 37 36 2E 36 2C 32 32 30 33 32 34 2C 37 2E 31 2C 57 2C 52 2C 53 2A 36 36 0D 0A 24 50 53 41 54 2C 48 50 52 2C 30 38 31 39 32 31 2E 32 30 2C 32 35 32 2E 35 32 2C 30 2E 30 38 2C 30 2E 30 35 2C 31 65 2A 33 36 0D 0A 
[Rx][16:19:21.882] 24 47 4E 47 47 41 2C 30 38 31 39 32 31 2E 33 30 2C 34 30 30 39 2E 39 32 33 37 31 35 32 34 2C 4E 2C 31 31 36 31 36 2E 39 30 30 31 31 37 35 31 2C 45 2C 34 2C 34 38 2C 30 2E 34 2C 34 32 2E 34 30 33 31 2C 4D 2C 2D 38 2E 33 34 31 32 2C 4D 2C 31 2E 33 2C 30 2A 34 39 0D 0A 24 47 4E 52 4D 43 2C 30 38 31 39 32 31 2E 33 30 2C 44 2C 34 30 30 39 2E 39 32 33 37 31 35 32 34 2C 4E 2C 31 31 36 31 36 2E 39 30 30 31 31 37 35 31 2C 45 2C 30 2E 30 30 33 2C 38 32 2E 30 2C 32 32 30 33 32 34 2C 37 2E 31 2C 57 2C 52 2C 53 2A 36 31 0D 0A 24 50 53 41 54 2C 48 50 52 2C 30 38 31 39 32 31 2E 33 30 2C 32 35 32 2E 35 31 2C 30 2E 30 38 2C 30 2E 30 36 2C 31 65 2A 33 37 0D 0A 
[Rx][16:19:21.982] 24 47 4E 47 47 41 2C 30 38 31 39 32 31 2E 34 30 2C 34 30 30 39 2E 39 32 33 37 31 35 31 34 2C 4E 2C 31 31 36 31 36 2E 39 30 30 31 31 37 38 30 2C 45 2C 34 2C 34 38 2C 30 2E 34 2C 34 32 2E 34 30 32 37 2C 4D 2C 2D 38 2E 33 34 31 32 2C 4D 2C 31 2E 34 2C 30 2A 34 31 0D 0A 24 47 4E 52 4D 43 2C 30 38 31 39 32 31 2E 34 30 2C 44 2C 34 30 30 39 2E 39 32 33 37 31 35 31 34 2C 4E 2C 31 31 36 31 36 2E 39 30 30 31 31 37 38 30 2C 45 2C 30 2E 30 30 33 2C 37 36 2E 36 2C 32 32 30 33 32 34 2C 37 2E 31 2C 57 2C 52 2C 53 2A 36 34 0D 0A 24 50 53 41 54 2C 48 50 52 2C 30 38 31 39 32 31 2E 34 30 2C 32 35 32 2E 35 31 2C 30 2E 30 38 2C 30 2E 30 35 2C 31 65 2A 33 33 0D 0A 
[Rx][16:19:22.082] 24 47 4E 47 47 41 2C 30 38 31 39 32 31 2E 35 30 2C 34 30 30 39 2E 39 32 33 37 31 35 36 31 2C 4E 2C 31 31 36 31 36 2E 39 30 30 31 31 36 37 32 2C 45 2C 34 2C 34 38 2C 30 2E 34 2C 34 32 2E 34 30 33 34 2C 4D 2C 2D 38 2E 33 34 31 32 2C 4D 2C 31 2E 35 2C 30 2A 34 44 0D 0A 24 47 4E 52 4D 43 2C 30 38 31 39 32 31 2E 35 30 2C 44 2C 34 30 30 39 2E 39 32 33 37 31 35 36 31 2C 4E 2C 31 31 36 31 36 2E 39 30 30 31 31 36 37 32 2C 45 2C 30 2E 30 30 34 2C 37 37 2E 36 2C 32 32 30 33 32 34 2C 37 2E 31 2C 57 2C 52 2C 53 2A 36 44 0D 0A 24 50 53 41 54 2C 48 50 52 2C 30 38 31 39 32 31 2E 35 30 2C 32 35 32 2E 35 31 2C 30 2E 30 38 2C 30 2E 30 35 2C 31 65 2A 33 32 0D 0A 
[Rx][16:19:22.182] 24 47 4E 47 47 41 2C 30 38 31 39 32 31 2E 36 30 2C 34 30 30 39 2E 39 32 33 37 31 35 34 35 2C 4E 2C 31 31 36 31 36 2E 39 30 30 31 31 37 33 33 2C 45 2C 34 2C 34 38 2C 30 2E 34 2C 34 32 2E 34 30 36 31 2C 4D 2C 2D 38 2E 33 34 31 32 2C 4D 2C 31 2E 36 2C 30 2A 34 46 0D 0A 24 47 4E 52 4D 43 2C 30 38 31 39 32 31 2E 36 30 2C 44 2C 34 30 30 39 2E 39 32 33 37 31 35 34 35 2C 4E 2C 31 31 36 31 36 2E 39 30 30 31 31 37 33 33 2C 45 2C 30 2E 30 30 33 2C 37 31 2E 34 2C 32 32 30 33 32 34 2C 37 2E 31 2C 57 2C 52 2C 53 2A 36 46 0D 0A 24 50 53 41 54 2C 48 50 52 2C 30 38 31 39 32 31 2E 36 30 2C 32 35 32 2E 35 31 2C 30 2E 30 38 2C 30 2E 30 35 2C 31 65 2A 33 31 0D 0A 
[Rx][16:19:22.282] 24 47 4E 47 47 41 2C 30 38 31 39 32 31 2E 37 30 2C 34 30 30 39 2E 39 32 33 37 31 35 37 31 2C 4E 2C 31 31 36 31 36 2E 39 30 30 31 31 39 30 37 2C 45 2C 34 2C 34 38 2C 30 2E 34 2C 34 32 2E 34 30 31 35 2C 4D 2C 2D 38 2E 33 34 31 32 2C 4D 2C 31 2E 37 2C 30 2A 34 32 0D 0A 24 47 4E 52 4D 43 2C 30 38 31 39 32 31 2E 37 30 2C 44 2C 34 30 30 39 2E 39 32 33 37 31 35 37 31 2C 4E 2C 31 31 36 31 36 2E 39 30 30 31 31 39 30 37 2C 45 2C 30 2E 30 30 33 2C 37 39 2E 38 2C 32 32 30 33 32 34 2C 37 2E 31 2C 57 2C 52 2C 53 2A 36 34 0D 0A 24 50 53 41 54 2C 48 50 52 2C 30 38 31 39 32 31 2E 37 30 2C 32 35 32 2E 35 31 2C 30 2E 30 37 2C 30 2E 30 36 2C 31 65 2A 33 43 0D 0A 
[Rx][16:19:22.382] 24 47 4E 47 47 41 2C 30 38 31 39 32 31 2E 38 30 2C 34 30 30 39 2E 39 32 33 37 31 35 38 32 2C 4E 2C 31 31 36 31 36 2E 39 30 30 31 31 38 34 33 2C 45 2C 34 2C 34 38 2C 30 2E 34 2C 34 32 2E 34 30 30 33 2C 4D 2C 2D 38 2E 33 34 31 32 2C 4D 2C 31 2E 38 2C 30 2A 34 38 0D 0A 24 47 4E 52 4D 43 2C 30 38 31 39 32 31 2E 38 30 2C 44 2C 34 30 30 39 2E 39 32 33 37 31 35 38 32 2C 4E 2C 31 31 36 31 36 2E 39 30 30 31 31 38 34 33 2C 45 2C 30 2E 30 30 32 2C 35 39 2E 36 2C 32 32 30 33 32 34 2C 37 2E 31 2C 57 2C 52 2C 53 2A 36 42 0D 0A 24 50 53 41 54 2C 48 50 52 2C 30 38 31 39 32 31 2E 38 30 2C 32 35 32 2E 35 31 2C 30 2E 30 38 2C 30 2E 30 35 2C 31 65 2A 33 46 0D 0A 
[Rx][16:19:22.482] 24 47 4E 47 47 41 2C 30 38 31 39 32 31 2E 39 30 2C 34 30 30 39 2E 39 32 33 37 31 35 32 38 2C 4E 2C 31 31 36 31 36 2E 39 30 30 31 31 37 34 30 2C 45 2C 34 2C 34 38 2C 30 2E 34 2C 34 32 2E 34 30 34 30 2C 4D 2C 2D 38 2E 33 34 31 32 2C 4D 2C 30 2E 39 2C 30 2A 34 32 0D 0A 24 47 4E 52 4D 43 2C 30 38 31 39 32 31 2E 39 30 2C 44 2C 34 30 30 39 2E 39 32 33 37 31 35 32 38 2C 4E 2C 31 31 36 31 36 2E 39 30 30 31 31 37 34 30 2C 45 2C 30 2E 30 30 31 2C 33 39 2E 33 2C 32 32 30 33 32 34 2C 37 2E 31 2C 57 2C 52 2C 53 2A 36 36 0D 0A 24 50 53 41 54 2C 48 50 52 2C 30 38 31 39 32 31 2E 39 30 2C 32 35 32 2E 35 31 2C 30 2E 30 38 2C 30 2E 30 36 2C 31 65 2A 33 44 0D 0A 
[Rx][16:19:22.582] 24 47 4E 47 47 41 2C 30 38 31 39 32 32 2E 30 30 2C 34 30 30 39 2E 39 32 33 37 31 35 35 30 2C 4E 2C 31 31 36 31 36 2E 39 30 30 31 31 37 37 31 2C 45 2C 34 2C 34 38 2C 30 2E 34 2C 34 32 2E 34 30 31 32 2C 4D 2C 2D 38 2E 33 34 31 32 2C 4D 2C 31 2E 30 2C 30 2A 34 41 0D 0A 24 47 4E 52 4D 43 2C 30 38 31 39 32 32 2E 30 30 2C 44 2C 34 30 30 39 2E 39 32 33 37 31 35 35 30 2C 4E 2C 31 31 36 31 36 2E 39 30 30 31 31 37 37 31 2C 45 2C 30 2E 30 30 31 2C 34 32 2E 32 2C 32 32 30 33 32 34 2C 37 2E 31 2C 57 2C 52 2C 53 2A 36 43 0D 0A 24 50 53 41 54 2C 48 50 52 2C 30 38 31 39 32 32 2E 30 30 2C 32 35 32 2E 35 31 2C 30 2E 30 38 2C 30 2E 30 35 2C 31 65 2A 33 34 0D 0A 
[Rx][16:19:22.682] 24 47 4E 47 47 41 2C 30 38 31 39 32 32 2E 31 30 2C 34 30 30 39 2E 39 32 33 37 31 35 35 31 2C 4E 2C 31 31 36 31 36 2E 39 30 30 31 31 37 36 37 2C 45 2C 34 2C 34 38 2C 30 2E 34 2C 34 32 2E 34 30 35 31 2C 4D 2C 2D 38 2E 33 34 31 32 2C 4D 2C 31 2E 31 2C 30 2A 34 42 0D 0A 24 47 4E 52 4D 43 2C 30 38 31 39 32 32 2E 31 30 2C 44 2C 34 30 30 39 2E 39 32 33 37 31 35 35 31 2C 4E 2C 31 31 36 31 36 2E 39 30 30 31 31 37 36 37 2C 45 2C 30 2E 30 30 31 2C 33 35 39 2E 35 2C 32 32 30 33 32 34 2C 37 2E 31 2C 57 2C 52 2C 53 2A 35 35 0D 0A 24 50 53 41 54 2C 48 50 52 2C 30 38 31 39 32 32 2E 31 30 2C 32 35 32 2E 35 31 2C 30 2E 30 37 2C 30 2E 30 36 2C 31 65 2A 33 39 0D 0A 
[Rx][16:19:22.782] 24 47 4E 47 47 41 2C 30 38 31 39 32 32 2E 32 30 2C 34 30 30 39 2E 39 32 33 37 31 34 38 33 2C 4E 2C 31 31 36 31 36 2E 39 30 30 31 31 36 38 37 2C 45 2C 34 2C 34 38 2C 30 2E 34 2C 34 32 2E 34 30 34 35 2C 4D 2C 2D 38 2E 33 34 31 32 2C 4D 2C 31 2E 32 2C 30 2A 34 46 0D 0A 24 47 4E 52 4D 43 2C 30 38 31 39 32 32 2E 32 30 2C 44 2C 34 30 30 39 2E 39 32 33 37 31 34 38 33 2C 4E 2C 31 31 36 31 36 2E 39 30 30 31 31 36 38 37 2C 45 2C 30 2E 30 30 31 2C 37 39 2E 37 2C 32 32 30 33 32 34 2C 37 2E 31 2C 57 2C 52 2C 53 2A 36 34 0D 0A 24 50 53 41 54 2C 48 50 52 2C 30 38 31 39 32 32 2E 32 30 2C 32 35 32 2E 35 31 2C 30 2E 30 37 2C 30 2E 30 36 2C 31 65 2A 33 41 0D 0A 
[Rx][16:19:22.882] 24 47 4E 47 47 41 2C 30 38 31 39 32 32 2E 33 30 2C 34 30 30 39 2E 39 32 33 37 31 34 37 37 2C 4E 2C 31 31 36 31 36 2E 39 30 30 31 31 37 36 37 2C 45 2C 34 2C 34 38 2C 30 2E 34 2C 34 32 2E 34 30 38 32 2C 4D 2C 2D 38 2E 33 34 31 32 2C 4D 2C 31 2E 33 2C 30 2A 34 30 0D 0A 24 47 4E 52 4D 43 2C 30 38 31 39 32 32 2E 33 30 2C 44 2C 34 30 30 39 2E 39 32 33 37 31 34 37 37 2C 4E 2C 31 31 36 31 36 2E 39 30 30 31 31 37 36 37 2C 45 2C 30 2E 30 30 33 2C 31 30 34 2E 36 2C 32 32 30 33 32 34 2C 37 2E 31 2C 57 2C 52 2C 53 2A 35 39 0D 0A 24 50 53 41 54 2C 48 50 52 2C 30 38 31 39 32 32 2E 33 30 2C 32 35 32 2E 35 31 2C 30 2E 30 38 2C 30 2E 30 36 2C 31 65 2A 33 34 0D 0A 
[Rx][16:19:22.982] 24 47 4E 47 47 41 2C 30 38 31 39 32 32 2E 34 30 2C 34 30 30 39 2E 39 32 33 37 31 35 35 37 2C 4E 2C 31 31 36 31 36 2E 39 30 30 31 31 38 32 36 2C 45 2C 34 2C 34 38 2C 30 2E 34 2C 34 32 2E 34 30 35 36 2C 4D 2C 2D 38 2E 33 34 31 32 2C 4D 2C 31 2E 34 2C 30 2A 34 30 0D 0A 24 47 4E 52 4D 43 2C 30 38 31 39 32 32 2E 34 30 2C 44 2C 34 30 30 39 2E 39 32 33 37 31 35 35 37 2C 4E 2C 31 31 36 31 36 2E 39 30 30 31 31 38 32 36 2C 45 2C 30 2E 30 30 32 2C 31 30 32 2E 30 2C 32 32 30 33 32 34 2C 37 2E 31 2C 57 2C 52 2C 53 2A 35 36 0D 0A 24 50 53 41 54 2C 48 50 52 2C 30 38 31 39 32 32 2E 34 30 2C 32 35 32 2E 35 32 2C 30 2E 30 37 2C 30 2E 30 36 2C 31 65 2A 33 46 0D 0A 
[Rx][16:19:23.082] 24 47 4E 47 47 41 2C 30 38 31 39 32 32 2E 35 30 2C 34 30 30 39 2E 39 32 33 37 31 34 37 32 2C 4E 2C 31 31 36 31 36 2E 39 30 30 31 31 37 38 38 2C 45 2C 34 2C 34 38 2C 30 2E 34 2C 34 32 2E 34 30 35 30 2C 4D 2C 2D 38 2E 33 34 31 32 2C 4D 2C 31 2E 35 2C 30 2A 34 42 0D 0A 24 47 4E 52 4D 43 2C 30 38 31 39 32 32 2E 35 30 2C 44 2C 34 30 30 39 2E 39 32 33 37 31 34 37 32 2C 4E 2C 31 31 36 31 36 2E 39 30 30 31 31 37 38 38 2C 45 2C 30 2E 30 30 32 2C 38 38 2E 33 2C 32 32 30 33 32 34 2C 37 2E 31 2C 57 2C 52 2C 53 2A 36 41 0D 0A 24 50 53 41 54 2C 48 50 52 2C 30 38 31 39 32 32 2E 35 30 2C 32 35 32 2E 35 31 2C 30 2E 30 38 2C 30 2E 30 36 2C 31 65 2A 33 32 0D 0A 
[Rx][16:19:23.182] 24 47 4E 47 47 41 2C 30 38 31 39 32 32 2E 36 30 2C 34 30 30 39 2E 39 32 33 37 31 34 32 35 2C 4E 2C 31 31 36 31 36 2E 39 30 30 31 31 37 33 39 2C 45 2C 34 2C 34 38 2C 30 2E 34 2C 34 32 2E 34 30 36 32 2C 4D 2C 2D 38 2E 33 34 31 32 2C 4D 2C 31 2E 36 2C 30 2A 34 32 0D 0A 24 47 4E 52 4D 43 2C 30 38 31 39 32 32 2E 36 30 2C 44 2C 34 30 30 39 2E 39 32 33 37 31 34 32 35 2C 4E 2C 31 31 36 31 36 2E 39 30 30 31 31 37 33 39 2C 45 2C 30 2E 30 30 32 2C 31 33 36 2E 32 2C 32 32 30 33 32 34 2C 37 2E 31 2C 57 2C 52 2C 53 2A 35 34 0D 0A 24 50 53 41 54 2C 48 50 52 2C 30 38 31 39 32 32 2E 36 30 2C 32 35 32 2E 35 31 2C 30 2E 30 37 2C 30 2E 30 36 2C 31 65 2A 33 45 0D 0A 
[Rx][16:19:23.282] 24 47 4E 47 47 41 2C 30 38 31 39 32 32 2E 37 30 2C 34 30 30 39 2E 39 32 33 37 31 34 34 39 2C 4E 2C 31 31 36 31 36 2E 39 30 30 31 31 36 36 37 2C 45 2C 34 2C 34 38 2C 30 2E 34 2C 34 32 2E 34 30 37 37 2C 4D 2C 2D 38 2E 33 34 31 32 2C 4D 2C 31 2E 37 2C 30 2A 34 36 0D 0A 24 47 4E 52 4D 43 2C 30 38 31 39 32 32 2E 37 30 2C 44 2C 34 30 30 39 2E 39 32 33 37 31 34 34 39 2C 4E 2C 31 31 36 31 36 2E 39 30 30 31 31 36 36 37 2C 45 2C 30 2E 30 30 32 2C 31 34 30 2E 36 2C 32 32 30 33 32 34 2C 37 2E 31 2C 57 2C 52 2C 53 2A 35 30 0D 0A 24 50 53 41 54 2C 48 50 52 2C 30 38 31 39 32 32 2E 37 30 2C 32 35 32 2E 35 31 2C 30 2E 30 37 2C 30 2E 30 36 2C 31 65 2A 33 46 0D 0A 
[Rx][16:19:23.382] 24 47 4E 47 47 41 2C 30 38 31 39 32 32 2E 38 30 2C 34 30 30 39 2E 39 32 33 37 31 34 37 39 2C 4E 2C 31 31 36 31 36 2E 39 30 30 31 31 38 31 33 2C 45 2C 34 2C 34 38 2C 30 2E 34 2C 34 32 2E 34 30 33 33 2C 4D 2C 2D 38 2E 33 34 31 32 2C 4D 2C 31 2E 38 2C 30 2A 34 38 0D 0A 24 47 4E 52 4D 43 2C 30 38 31 39 32 32 2E 38 30 2C 44 2C 34 30 30 39 2E 39 32 33 37 31 34 37 39 2C 4E 2C 31 31 36 31 36 2E 39 30 30 31 31 38 31 33 2C 45 2C 30 2E 30 30 32 2C 31 32 34 2E 32 2C 32 32 30 33 32 34 2C 37 2E 31 2C 57 2C 52 2C 53 2A 35 37 0D 0A 24 50 53 41 54 2C 48 50 52 2C 30 38 31 39 32 32 2E 38 30 2C 32 35 32 2E 35 32 2C 30 2E 30 37 2C 30 2E 30 36 2C 31 65 2A 33 33 0D 0A 
[Rx][16:19:23.482] 24 47 4E 47 47 41 2C 30 38 31 39 32 32 2E 39 30 2C 34 30 30 39 2E 39 32 33 37 31 34 38 36 2C 4E 2C 31 31 36 31 36 2E 39 30 30 31 31 36 38 36 2C 45 2C 34 2C 34 38 2C 30 2E 34 2C 34 32 2E 34 30 36 31 2C 4D 2C 2D 38 2E 33 34 31 32 2C 4D 2C 31 2E 39 2C 30 2A 34 44 0D 0A 24 47 4E 52 4D 43 2C 30 38 31 39 32 32 2E 39 30 2C 44 2C 34 30 30 39 2E 39 32 33 37 31 34 38 36 2C 4E 2C 31 31 36 31 36 2E 39 30 30 31 31 36 38 36 2C 45 2C 30 2E 30 30 31 2C 31 32 33 2E 32 2C 32 32 30 33 32 34 2C 37 2E 31 2C 57 2C 52 2C 53 2A 35 30 0D 0A 24 50 53 41 54 2C 48 50 52 2C 30 38 31 39 32 32 2E 39 30 2C 32 35 32 2E 35 31 2C 30 2E 30 37 2C 30 2E 30 36 2C 31 65 2A 33 31 0D 0A 
[Rx][16:19:23.582] 24 47 4E 47 47 41 2C 30 38 31 39 32 33 2E 30 30 2C 34 30 30 39 2E 39 32 33 37 31 34 37 38 2C 4E 2C 31 31 36 31 36 2E 39 30 30 31 31 38 31 32 2C 45 2C 34 2C 34 38 2C 30 2E 34 2C 34 32 2E 34 30 36 38 2C 4D 2C 2D 38 2E 33 34 31 32 2C 4D 2C 31 2E 30 2C 30 2A 34 37 0D 0A 24 47 4E 52 4D 43 2C 30 38 31 39 32 33 2E 30 30 2C 44 2C 34 30 30 39 2E 39 32 33 37 31 34 37 38 2C 4E 2C 31 31 36 31 36 2E 39 30 30 31 31 38 31 32 2C 45 2C 30 2E 30 30 30 2C 37 39 2E 30 2C 32 32 30 33 32 34 2C 37 2E 31 2C 57 2C 52 2C 53 2A 36 37 0D 0A 24 50 53 41 54 2C 48 50 52 2C 30 38 31 39 32 33 2E 30 30 2C 32 35 32 2E 35 31 2C 30 2E 30 37 2C 30 2E 30 36 2C 31 65 2A 33 39 0D 0A 
[Rx][16:19:23.682] 24 47 4E 47 47 41 2C 30 38 31 39 32 33 2E 31 30 2C 34 30 30 39 2E 39 32 33 37 31 34 36 34 2C 4E 2C 31 31 36 31 36 2E 39 30 30 31 31 36 34 36 2C 45 2C 34 2C 34 38 2C 30 2E 34 2C 34 32 2E 34 30 34 30 2C 4D 2C 2D 38 2E 33 34 31 32 2C 4D 2C 31 2E 31 2C 30 2A 34 46 0D 0A 24 47 4E 52 4D 43 2C 30 38 31 39 32 33 2E 31 30 2C 44 2C 34 30 30 39 2E 39 32 33 37 31 34 36 34 2C 4E 2C 31 31 36 31 36 2E 39 30 30 31 31 36 34 36 2C 45 2C 30 2E 30 30 31 2C 31 32 31 2E 30 2C 32 32 30 33 32 34 2C 37 2E 31 2C 57 2C 52 2C 53 2A 35 39 0D 0A 24 50 53 41 54 2C 48 50 52 2C 30 38 31 39 32 33 2E 31 30 2C 32 35 32 2E 35 31 2C 30 2E 30 37 2C 30 2E 30 35 2C 31 65 2A 33 42 0D 0A 
[Rx][16:19:23.782] 24 47 4E 47 47 41 2C 30 38 31 39 32 33 2E 32 30 2C 34 30 30 39 2E 39 32 33 37 31 35 31 39 2C 4E 2C 31 31 36 31 36 2E 39 30 30 31 31 37 31 30 2C 45 2C 34 2C 34 38 2C 30 2E 34 2C 34 32 2E 34 30 32 34 2C 4D 2C 2D 38 2E 33 34 31 32 2C 4D 2C 31 2E 32 2C 30 2A 34 34 0D 0A 24 47 4E 52 4D 43 2C 30 38 31 39 32 33 2E 32 30 2C 44 2C 34 30 30 39 2E 39 32 33 37 31 35 31 39 2C 4E 2C 31 31 36 31 36 2E 39 30 30 31 31 37 31 30 2C 45 2C 30 2E 30 30 31 2C 31 35 32 2E 35 2C 32 32 30 33 32 34 2C 37 2E 31 2C 57 2C 52 2C 53 2A 35 32 0D 0A 24 50 53 41 54 2C 48 50 52 2C 30 38 31 39 32 33 2E 32 30 2C 32 35 32 2E 35 32 2C 30 2E 30 37 2C 30 2E 30 36 2C 31 65 2A 33 38 0D 0A 
[Rx][16:19:23.882] 24 47 4E 47 47 41 2C 30 38 31 39 32 33 2E 33 30 2C 34 30 30 39 2E 39 32 33 37 31 35 31 39 2C 4E 2C 31 31 36 31 36 2E 39 30 30 31 31 35 39 39 2C 45 2C 34 2C 34 38 2C 30 2E 34 2C 34 32 2E 34 30 31 30 2C 4D 2C 2D 38 2E 33 34 31 32 2C 4D 2C 31 2E 33 2C 30 2A 34 30 0D 0A 24 47 4E 52 4D 43 2C 30 38 31 39 32 33 2E 33 30 2C 44 2C 34 30 30 39 2E 39 32 33 37 31 35 31 39 2C 4E 2C 31 31 36 31 36 2E 39 30 30 31 31 35 39 39 2C 45 2C 30 2E 30 30 32 2C 31 37 32 2E 39 2C 32 32 30 33 32 34 2C 37 2E 31 2C 57 2C 52 2C 53 2A 35 44 0D 0A 24 50 53 41 54 2C 48 50 52 2C 30 38 31 39 32 33 2E 33 30 2C 32 35 32 2E 35 31 2C 30 2E 30 38 2C 30 2E 30 36 2C 31 65 2A 33 35 0D 0A 
[Rx][16:19:23.982] 24 47 4E 47 47 41 2C 30 38 31 39 32 33 2E 34 30 2C 34 30 30 39 2E 39 32 33 37 31 35 30 31 2C 4E 2C 31 31 36 31 36 2E 39 30 30 31 31 36 32 33 2C 45 2C 34 2C 34 38 2C 30 2E 34 2C 34 32 2E 34 30 30 33 2C 4D 2C 2D 38 2E 33 34 31 32 2C 4D 2C 31 2E 34 2C 30 2A 34 39 0D 0A 24 47 4E 52 4D 43 2C 30 38 31 39 32 33 2E 34 30 2C 44 2C 34 30 30 39 2E 39 32 33 37 31 35 30 31 2C 4E 2C 31 31 36 31 36 2E 39 30 30 31 31 36 32 33 2C 45 2C 30 2E 30 30 32 2C 31 38 31 2E 35 2C 32 32 30 33 32 34 2C 37 2E 31 2C 57 2C 52 2C 53 2A 35 31 0D 0A 24 50 53 41 54 2C 48 50 52 2C 30 38 31 39 32 33 2E 34 30 2C 32 35 32 2E 35 31 2C 30 2E 30 37 2C 30 2E 30 36 2C 31 65 2A 33 44 0D 0A 
[Rx][16:19:24.082] 24 47 4E 47 47 41 2C 30 38 31 39 32 33 2E 35 30 2C 34 30 30 39 2E 39 32 33 37 31 34 35 39 2C 4E 2C 31 31 36 31 36 2E 39 30 30 31 31 38 31 31 2C 45 2C 34 2C 34 38 2C 30 2E 34 2C 34 32 2E 33 39 39 33 2C 4D 2C 2D 38 2E 33 34 31 32 2C 4D 2C 31 2E 35 2C 30 2A 34 44 0D 0A 24 47 4E 52 4D 43 2C 30 38 31 39 32 33 2E 35 30 2C 44 2C 34 30 30 39 2E 39 32 33 37 31 34 35 39 2C 4E 2C 31 31 36 31 36 2E 39 30 30 31 31 38 31 31 2C 45 2C 30 2E 30 30 32 2C 31 37 38 2E 36 2C 32 32 30 33 32 34 2C 37 2E 31 2C 57 2C 52 2C 53 2A 35 36 0D 0A 24 50 53 41 54 2C 48 50 52 2C 30 38 31 39 32 33 2E 35 30 2C 32 35 32 2E 35 31 2C 30 2E 30 38 2C 30 2E 30 36 2C 31 65 2A 33 33 0D 0A 
[Rx][16:19:24.182] 24 47 4E 47 47 41 2C 30 38 31 39 32 33 2E 36 30 2C 34 30 30 39 2E 39 32 33 37 31 34 38 37 2C 4E 2C 31 31 36 31 36 2E 39 30 30 31 31 36 36 38 2C 45 2C 34 2C 34 38 2C 30 2E 34 2C 34 32 2E 33 39 36 32 2C 4D 2C 2D 38 2E 33 34 31 32 2C 4D 2C 31 2E 36 2C 30 2A 34 30 0D 0A 24 47 4E 52 4D 43 2C 30 38 31 39 32 33 2E 36 30 2C 44 2C 34 30 30 39 2E 39 32 33 37 31 34 38 37 2C 4E 2C 31 31 36 31 36 2E 39 30 30 31 31 36 36 38 2C 45 2C 30 2E 30 30 32 2C 31 37 32 2E 35 2C 32 32 30 33 32 34 2C 37 2E 31 2C 57 2C 52 2C 53 2A 35 46 0D 0A 24 50 53 41 54 2C 48 50 52 2C 30 38 31 39 32 33 2E 36 30 2C 32 35 32 2E 35 32 2C 30 2E 30 37 2C 30 2E 30 36 2C 31 65 2A 33 43 0D 0A 
[Rx][16:19:24.282] 24 47 4E 47 47 41 2C 30 38 31 39 32 33 2E 37 30 2C 34 30 30 39 2E 39 32 33 37 31 34 36 39 2C 4E 2C 31 31 36 31 36 2E 39 30 30 31 31 35 36 33 2C 45 2C 34 2C 34 38 2C 30 2E 34 2C 34 32 2E 34 30 31 39 2C 4D 2C 2D 38 2E 33 34 31 32 2C 4D 2C 31 2E 37 2C 30 2A 34 41 0D 0A 24 47 4E 52 4D 43 2C 30 38 31 39 32 33 2E 37 30 2C 44 2C 34 30 30 39 2E 39 32 33 37 31 34 36 39 2C 4E 2C 31 31 36 31 36 2E 39 30 30 31 31 35 36 33 2C 45 2C 30 2E 30 30 33 2C 31 38 34 2E 32 2C 32 32 30 33 32 34 2C 37 2E 31 2C 57 2C 52 2C 53 2A 35 39 0D 0A 24 50 53 41 54 2C 48 50 52 2C 30 38 31 39 32 33 2E 37 30 2C 32 35 32 2E 35 31 2C 30 2E 30 38 2C 30 2E 30 35 2C 31 65 2A 33 32 0D 0A 
[Rx][16:19:24.382] 24 47 4E 47 47 41 2C 30 38 31 39 32 33 2E 38 30 2C 34 30 30 39 2E 39 32 33 37 31 34 35 36 2C 4E 2C 31 31 36 31 36 2E 39 30 30 31 31 37 30 34 2C 45 2C 34 2C 34 38 2C 30 2E 34 2C 34 32 2E 34 30 30 33 2C 4D 2C 2D 38 2E 33 34 31 32 2C 4D 2C 31 2E 38 2C 30 2A 34 45 0D 0A 24 47 4E 52 4D 43 2C 30 38 31 39 32 33 2E 38 30 2C 44 2C 34 30 30 39 2E 39 32 33 37 31 34 35 36 2C 4E 2C 31 31 36 31 36 2E 39 30 30 31 31 37 30 34 2C 45 2C 30 2E 30 30 33 2C 31 38 30 2E 38 2C 32 32 30 33 32 34 2C 37 2E 31 2C 57 2C 52 2C 53 2A 35 37 0D 0A 24 50 53 41 54 2C 48 50 52 2C 30 38 31 39 32 33 2E 38 30 2C 32 35 32 2E 35 32 2C 30 2E 30 37 2C 30 2E 30 36 2C 31 65 2A 33 32 0D 0A 
[Rx][16:19:24.482] 24 47 4E 47 47 41 2C 30 38 31 39 32 33 2E 39 30 2C 34 30 30 39 2E 39 32 33 37 31 34 35 34 2C 4E 2C 31 31 36 31 36 2E 39 30 30 31 31 38 30 37 2C 45 2C 34 2C 34 38 2C 30 2E 34 2C 34 32 2E 33 39 39 30 2C 4D 2C 2D 38 2E 33 34 31 32 2C 4D 2C 30 2E 39 2C 30 2A 34 35 0D 0A 24 47 4E 52 4D 43 2C 30 38 31 39 32 33 2E 39 30 2C 44 2C 34 30 30 39 2E 39 32 33 37 31 34 35 34 2C 4E 2C 31 31 36 31 36 2E 39 30 30 31 31 38 30 37 2C 45 2C 30 2E 30 30 32 2C 31 36 33 2E 32 2C 32 32 30 33 32 34 2C 37 2E 31 2C 57 2C 52 2C 53 2A 35 45 0D 0A 24 50 53 41 54 2C 48 50 52 2C 30 38 31 39 32 33 2E 39 30 2C 32 35 32 2E 35 31 2C 30 2E 30 38 2C 30 2E 30 36 2C 31 65 2A 33 46 0D 0A 
[Rx][16:19:24.582] 24 47 4E 47 47 41 2C 30 38 31 39 32 34 2E 30 30 2C 34 30 30 39 2E 39 32 33 37 31 34 36 35 2C 4E 2C 31 31 36 31 36 2E 39 30 30 31 31 36 38 33 2C 45 2C 34 2C 34 38 2C 30 2E 34 2C 34 32 2E 33 39 39 38 2C 4D 2C 2D 38 2E 33 34 31 32 2C 4D 2C 31 2E 30 2C 30 2A 34 42 0D 0A 24 47 4E 52 4D 43 2C 30 38 31 39 32 34 2E 30 30 2C 44 2C 34 30 30 39 2E 39 32 33 37 31 34 36 35 2C 4E 2C 31 31 36 31 36 2E 39 30 30 31 31 36 38 33 2C 45 2C 30 2E 30 30 32 2C 31 36 31 2E 35 2C 32 32 30 33 32 34 2C 37 2E 31 2C 57 2C 52 2C 53 2A 35 35 0D 0A 24 50 53 41 54 2C 48 50 52 2C 30 38 31 39 32 34 2E 30 30 2C 32 35 32 2E 35 32 2C 30 2E 30 38 2C 30 2E 30 36 2C 31 65 2A 33 32 0D 0A 
[Rx][16:19:24.682] 24 47 4E 47 47 41 2C 30 38 31 39 32 34 2E 31 30 2C 34 30 30 39 2E 39 32 33 37 31 34 31 39 2C 4E 2C 31 31 36 31 36 2E 39 30 30 31 31 36 36 37 2C 45 2C 34 2C 34 38 2C 30 2E 34 2C 34 32 2E 33 39 37 31 2C 4D 2C 2D 38 2E 33 34 31 32 2C 4D 2C 31 2E 31 2C 30 2A 34 44 0D 0A 24 47 4E 52 4D 43 2C 30 38 31 39 32 34 2E 31 30 2C 44 2C 34 30 30 39 2E 39 32 33 37 31 34 31 39 2C 4E 2C 31 31 36 31 36 2E 39 30 30 31 31 36 36 37 2C 45 2C 30 2E 30 30 34 2C 31 36 30 2E 33 2C 32 32 30 33 32 34 2C 37 2E 31 2C 57 2C 52 2C 53 2A 35 34 0D 0A 24 50 53 41 54 2C 48 50 52 2C 30 38 31 39 32 34 2E 31 30 2C 32 35 32 2E 35 31 2C 30 2E 30 38 2C 30 2E 30 36 2C 31 65 2A 33 30 0D 0A 
[Rx][16:19:24.782] 24 47 4E 47 47 41 2C 30 38 31 39 32 34 2E 32 30 2C 34 30 30 39 2E 39 32 33 37 31 34 38 33 2C 4E 2C 31 31 36 31 36 2E 39 30 30 31 31 38 35 31 2C 45 2C 34 2C 34 38 2C 30 2E 34 2C 34 32 2E 33 39 37 31 2C 4D 2C 2D 38 2E 33 34 31 32 2C 4D 2C 31 2E 32 2C 30 2A 34 35 0D 0A 24 47 4E 52 4D 43 2C 30 38 31 39 32 34 2E 32 30 2C 44 2C 34 30 30 39 2E 39 32 33 37 31 34 38 33 2C 4E 2C 31 31 36 31 36 2E 39 30 30 31 31 38 35 31 2C 45 2C 30 2E 30 30 34 2C 31 35 35 2E 37 2C 32 32 30 33 32 34 2C 37 2E 31 2C 57 2C 52 2C 53 2A 35 44 0D 0A 24 50 53 41 54 2C 48 50 52 2C 30 38 31 39 32 34 2E 32 30 2C 32 35 32 2E 35 31 2C 30 2E 30 38 2C 30 2E 30 36 2C 31 65 2A 33 33 0D 0A 
[Rx][16:19:24.882] 24 47 4E 47 47 41 2C 30 38 31 39 32 34 2E 33 30 2C 34 30 30 39 2E 39 32 33 37 31 33 39 34 2C 4E 2C 31 31 36 31 36 2E 39 30 30 31 31 38 32 36 2C 45 2C 34 2C 34 38 2C 30 2E 34 2C 34 32 2E 33 39 37 37 2C 4D 2C 2D 38 2E 33 34 31 32 2C 4D 2C 31 2E 33 2C 30 2A 34 32 0D 0A 24 47 4E 52 4D 43 2C 30 38 31 39 32 34 2E 33 30 2C 44 2C 34 30 30 39 2E 39 32 33 37 31 33 39 34 2C 4E 2C 31 31 36 31 36 2E 39 30 30 31 31 38 32 36 2C 45 2C 30 2E 30 30 34 2C 31 36 30 2E 32 2C 32 32 30 33 32 34 2C 37 2E 31 2C 57 2C 52 2C 53 2A 35 45 0D 0A 24 50 53 41 54 2C 48 50 52 2C 30 38 31 39 32 34 2E 33 30 2C 32 35 32 2E 35 31 2C 30 2E 30 38 2C 30 2E 30 36 2C 31 65 2A 33 32 0D 0A 
[Rx][16:19:24.982] 24 47 4E 47 47 41 2C 30 38 31 39 32 34 2E 34 30 2C 34 30 30 39 2E 39 32 33 37 31 34 35 35 2C 4E 2C 31 31 36 31 36 2E 39 30 30 31 31 38 36 32 2C 45 2C 34 2C 34 38 2C 30 2E 34 2C 34 32 2E 33 39 35 35 2C 4D 2C 2D 38 2E 33 34 31 32 2C 4D 2C 31 2E 34 2C 30 2A 34 38 0D 0A 24 47 4E 52 4D 43 2C 30 38 31 39 32 34 2E 34 30 2C 44 2C 34 30 30 39 2E 39 32 33 37 31 34 35 35 2C 4E 2C 31 31 36 31 36 2E 39 30 30 31 31 38 36 32 2C 45 2C 30 2E 30 30 34 2C 31 36 35 2E 33 2C 32 32 30 33 32 34 2C 37 2E 31 2C 57 2C 52 2C 53 2A 35 37 0D 0A 24 50 53 41 54 2C 48 50 52 2C 30 38 31 39 32 34 2E 34 30 2C 32 35 32 2E 35 31 2C 30 2E 30 38 2C 30 2E 30 36 2C 31 65 2A 33 35 0D 0A 
[Rx][16:19:25.082] 24 47 4E 47 47 41 2C 30 38 31 39 32 34 2E 35 30 2C 34 30 30 39 2E 39 32 33 37 31 34 30 38 2C 4E 2C 31 31 36 31 36 2E 39 30 30 31 31 39 32 35 2C 45 2C 34 2C 34 38 2C 30 2E 34 2C 34 32 2E 33 39 35 39 2C 4D 2C 2D 38 2E 33 34 31 32 2C 4D 2C 31 2E 35 2C 30 2A 34 45 0D 0A 24 47 4E 52 4D 43 2C 30 38 31 39 32 34 2E 35 30 2C 44 2C 34 30 30 39 2E 39 32 33 37 31 34 30 38 2C 4E 2C 31 31 36 31 36 2E 39 30 30 31 31 39 32 35 2C 45 2C 30 2E 30 30 34 2C 31 37 38 2E 30 2C 32 32 30 33 32 34 2C 37 2E 31 2C 57 2C 52 2C 53 2A 35 33 0D 0A 24 50 53 41 54 2C 48 50 52 2C 30 38 31 39 32 34 2E 35 30 2C 32 35 32 2E 35 31 2C 30 2E 30 38 2C 30 2E 30 36 2C 31 65 2A 33 34 0D 0A 
[Rx][16:19:25.182] 24 47 4E 47 47 41 2C 30 38 31 39 32 34 2E 36 30 2C 34 30 30 39 2E 39 32 33 37 31 34 33 36 2C 4E 2C 31 31 36 31 36 2E 39 30 30 31 31 38 35 30 2C 45 2C 34 2C 34 38 2C 30 2E 34 2C 34 32 2E 33 39 35 38 2C 4D 2C 2D 38 2E 33 34 31 32 2C 4D 2C 31 2E 36 2C 30 2A 34 31 0D 0A 24 47 4E 52 4D 43 2C 30 38 31 39 32 34 2E 36 30 2C 44 2C 34 30 30 39 2E 39 32 33 37 31 34 33 36 2C 4E 2C 31 31 36 31 36 2E 39 30 30 31 31 38 35 30 2C 45 2C 30 2E 30 30 33 2C 31 36 36 2E 31 2C 32 32 30 33 32 34 2C 37 2E 31 2C 57 2C 52 2C 53 2A 35 37 0D 0A 24 50 53 41 54 2C 48 50 52 2C 30 38 31 39 32 34 2E 36 30 2C 32 35 32 2E 35 31 2C 30 2E 30 38 2C 30 2E 30 36 2C 31 65 2A 33 37 0D 0A 
[Rx][16:19:25.282] 24 47 4E 47 47 41 2C 30 38 31 39 32 34 2E 37 30 2C 34 30 30 39 2E 39 32 33 37 31 34 38 36 2C 4E 2C 31 31 36 31 36 2E 39 30 30 31 31 38 35 39 2C 45 2C 34 2C 34 38 2C 30 2E 34 2C 34 32 2E 33 39 32 39 2C 4D 2C 2D 38 2E 33 34 31 32 2C 4D 2C 31 2E 37 2C 30 2A 34 35 0D 0A 24 47 4E 52 4D 43 2C 30 38 31 39 32 34 2E 37 30 2C 44 2C 34 30 30 39 2E 39 32 33 37 31 34 38 36 2C 4E 2C 31 31 36 31 36 2E 39 30 30 31 31 38 35 39 2C 45 2C 30 2E 30 30 33 2C 31 35 39 2E 36 2C 32 32 30 33 32 34 2C 37 2E 31 2C 57 2C 52 2C 53 2A 35 46 0D 0A 24 50 53 41 54 2C 48 50 52 2C 30 38 31 39 32 34 2E 37 30 2C 32 35 32 2E 35 31 2C 30 2E 30 38 2C 30 2E 30 35 2C 31 65 2A 33 35 0D 0A 
[Rx][16:19:25.382] 24 47 4E 47 47 41 2C 30 38 31 39 32 34 2E 38 30 2C 34 30 30 39 2E 39 32 33 37 31 34 36 34 2C 4E 2C 31 31 36 31 36 2E 39 30 30 31 31 38 38 34 2C 45 2C 34 2C 34 38 2C 30 2E 34 2C 34 32 2E 33 39 32 34 2C 4D 2C 2D 38 2E 33 34 31 32 2C 4D 2C 31 2E 38 2C 30 2A 34 34 0D 0A 24 47 4E 52 4D 43 2C 30 38 31 39 32 34 2E 38 30 2C 44 2C 34 30 30 39 2E 39 32 33 37 31 34 36 34 2C 4E 2C 31 31 36 31 36 2E 39 30 30 31 31 38 38 34 2C 45 2C 30 2E 30 30 33 2C 31 36 37 2E 31 2C 32 32 30 33 32 34 2C 37 2E 31 2C 57 2C 52 2C 53 2A 35 36 0D 0A 24 50 53 41 54 2C 48 50 52 2C 30 38 31 39 32 34 2E 38 30 2C 32 35 32 2E 35 31 2C 30 2E 30 37 2C 30 2E 30 36 2C 31 65 2A 33 36 0D 0A 
[Rx][16:19:25.482] 24 47 4E 47 47 41 2C 30 38 31 39 32 34 2E 39 30 2C 34 30 30 39 2E 39 32 33 37 31 34 30 33 2C 4E 2C 31 31 36 31 36 2E 39 30 30 31 31 39 32 39 2C 45 2C 34 2C 34 38 2C 30 2E 34 2C 34 32 2E 33 39 34 39 2C 4D 2C 2D 38 2E 33 34 31 32 2C 4D 2C 30 2E 39 2C 30 2A 34 39 0D 0A 24 47 4E 52 4D 43 2C 30 38 31 39 32 34 2E 39 30 2C 44 2C 34 30 30 39 2E 39 32 33 37 31 34 30 33 2C 4E 2C 31 31 36 31 36 2E 39 30 30 31 31 39 32 39 2C 45 2C 30 2E 30 30 33 2C 31 36 30 2E 32 2C 32 32 30 33 32 34 2C 37 2E 31 2C 57 2C 52 2C 53 2A 35 34 0D 0A 24 50 53 41 54 2C 48 50 52 2C 30 38 31 39 32 34 2E 39 30 2C 32 35 32 2E 35 31 2C 30 2E 30 38 2C 30 2E 30 36 2C 31 65 2A 33 38 0D 0A 
[Rx][16:19:25.582] 24 47 4E 47 47 41 2C 30 38 31 39 32 35 2E 30 30 2C 34 30 30 39 2E 39 32 33 37 31 34 31 38 2C 4E 2C 31 31 36 31 36 2E 39 30 30 31 31 39 30 32 2C 45 2C 34 2C 34 38 2C 30 2E 34 2C 34 32 2E 33 39 34 32 2C 4D 2C 2D 38 2E 33 34 31 32 2C 4D 2C 31 2E 30 2C 30 2A 34 31 0D 0A 24 47 4E 52 4D 43 2C 30 38 31 39 32 35 2E 30 30 2C 44 2C 34 30 30 39 2E 39 32 33 37 31 34 31 38 2C 4E 2C 31 31 36 31 36 2E 39 30 30 31 31 39 30 32 2C 45 2C 30 2E 30 30 34 2C 31 35 35 2E 32 2C 32 32 30 33 32 34 2C 37 2E 31 2C 57 2C 52 2C 53 2A 35 45 0D 0A 24 50 53 41 54 2C 48 50 52 2C 30 38 31 39 32 35 2E 30 30 2C 32 35 32 2E 35 32 2C 30 2E 30 38 2C 30 2E 30 36 2C 31 65 2A 33 33 0D 0A 
[Rx][16:19:25.682] 24 47 4E 47 47 41 2C 30 38 31 39 32 35 2E 31 30 2C 34 30 30 39 2E 39 32 33 37 31 33 37 37 2C 4E 2C 31 31 36 31 36 2E 39 30 30 31 32 30 31 35 2C 45 2C 34 2C 34 38 2C 30 2E 34 2C 34 32 2E 33 39 34 33 2C 4D 2C 2D 38 2E 33 34 31 32 2C 4D 2C 31 2E 31 2C 30 2A 34 32 0D 0A 24 47 4E 52 4D 43 2C 30 38 31 39 32 35 2E 31 30 2C 44 2C 34 30 30 39 2E 39 32 33 37 31 33 37 37 2C 4E 2C 31 31 36 31 36 2E 39 30 30 31 32 30 31 35 2C 45 2C 30 2E 30 30 34 2C 31 36 32 2E 34 2C 32 32 30 33 32 34 2C 37 2E 31 2C 57 2C 52 2C 53 2A 35 46 0D 0A 24 50 53 41 54 2C 48 50 52 2C 30 38 31 39 32 35 2E 31 30 2C 32 35 32 2E 35 31 2C 30 2E 30 38 2C 30 2E 30 36 2C 31 65 2A 33 31 0D 0A 
[Rx][16:19:25.782] 24 47 4E 47 47 41 2C 30 38 31 39 32 35 2E 32 30 2C 34 30 30 39 2E 39 32 33 37 31 34 35 31 2C 4E 2C 31 31 36 31 36 2E 39 30 30 31 31 38 36 31 2C 45 2C 34 2C 34 38 2C 30 2E 34 2C 34 32 2E 34 30 30 32 2C 4D 2C 2D 38 2E 33 34 31 32 2C 4D 2C 31 2E 32 2C 30 2A 34 32 0D 0A 24 47 4E 52 4D 43 2C 30 38 31 39 32 35 2E 32 30 2C 44 2C 34 30 30 39 2E 39 32 33 37 31 34 35 31 2C 4E 2C 31 31 36 31 36 2E 39 30 30 31 31 38 36 31 2C 45 2C 30 2E 30 30 35 2C 31 34 35 2E 39 2C 32 32 30 33 32 34 2C 37 2E 31 2C 57 2C 52 2C 53 2A 35 45 0D 0A 24 50 53 41 54 2C 48 50 52 2C 30 38 31 39 32 35 2E 32 30 2C 32 35 32 2E 35 31 2C 30 2E 30 37 2C 30 2E 30 36 2C 31 65 2A 33 44 0D 0A 
[Rx][16:19:25.882] 24 47 4E 47 47 41 2C 30 38 31 39 32 35 2E 33 30 2C 34 30 30 39 2E 39 32 33 37 31 34 35 35 2C 4E 2C 31 31 36 31 36 2E 39 30 30 31 31 38 31 33 2C 45 2C 34 2C 34 38 2C 30 2E 34 2C 34 32 2E 33 39 39 31 2C 4D 2C 2D 38 2E 33 34 31 32 2C 4D 2C 31 2E 33 2C 30 2A 34 37 0D 0A 24 47 4E 52 4D 43 2C 30 38 31 39 32 35 2E 33 30 2C 44 2C 34 30 30 39 2E 39 32 33 37 31 34 35 35 2C 4E 2C 31 31 36 31 36 2E 39 30 30 31 31 38 31 33 2C 45 2C 30 2E 30 30 36 2C 31 34 32 2E 33 2C 32 32 30 33 32 34 2C 37 2E 31 2C 57 2C 52 2C 53 2A 35 30 0D 0A 24 50 53 41 54 2C 48 50 52 2C 30 38 31 39 32 35 2E 33 30 2C 32 35 32 2E 35 31 2C 30 2E 30 38 2C 30 2E 30 36 2C 31 65 2A 33 33 0D 0A 
[Rx][16:19:25.982] 24 47 4E 47 47 41 2C 30 38 31 39 32 35 2E 34 30 2C 34 30 30 39 2E 39 32 33 37 31 34 39 30 2C 4E 2C 31 31 36 31 36 2E 39 30 30 31 31 38 38 36 2C 45 2C 34 2C 34 38 2C 30 2E 34 2C 34 32 2E 33 39 38 33 2C 4D 2C 2D 38 2E 33 34 31 32 2C 4D 2C 31 2E 34 2C 30 2A 34 31 0D 0A 24 47 4E 52 4D 43 2C 30 38 31 39 32 35 2E 34 30 2C 44 2C 34 30 30 39 2E 39 32 33 37 31 34 39 30 2C 4E 2C 31 31 36 31 36 2E 39 30 30 31 31 38 38 36 2C 45 2C 30 2E 30 30 34 2C 31 35 37 2E 34 2C 32 32 30 33 32 34 2C 37 2E 31 2C 57 2C 52 2C 53 2A 35 33 0D 0A 24 50 53 41 54 2C 48 50 52 2C 30 38 31 39 32 35 2E 34 30 2C 32 35 32 2E 35 31 2C 30 2E 30 38 2C 30 2E 30 35 2C 31 65 2A 33 37 0D 0A 
[Rx][16:19:26.082] 24 47 4E 47 47 41 2C 30 38 31 39 32 35 2E 35 30 2C 34 30 30 39 2E 39 32 33 37 31 34 36 30 2C 4E 2C 31 31 36 31 36 2E 39 30 30 31 31 37 37 36 2C 45 2C 34 2C 34 38 2C 30 2E 34 2C 34 32 2E 33 39 38 39 2C 4D 2C 2D 38 2E 33 34 31 32 2C 4D 2C 31 2E 35 2C 30 2A 34 34 0D 0A 24 47 4E 52 4D 43 2C 30 38 31 39 32 35 2E 35 30 2C 44 2C 34 30 30 39 2E 39 32 33 37 31 34 36 30 2C 4E 2C 31 31 36 31 36 2E 39 30 30 31 31 37 37 36 2C 45 2C 30 2E 30 30 33 2C 31 37 30 2E 39 2C 32 32 30 33 32 34 2C 37 2E 31 2C 57 2C 52 2C 53 2A 35 32 0D 0A 24 50 53 41 54 2C 48 50 52 2C 30 38 31 39 32 35 2E 35 30 2C 32 35 32 2E 35 31 2C 30 2E 30 37 2C 30 2E 30 37 2C 31 65 2A 33 42 0D 0A 
[Rx][16:19:26.182] 24 47 4E 47 47 41 2C 30 38 31 39 32 35 2E 36 30 2C 34 30 30 39 2E 39 32 33 37 31 34 38 38 2C 4E 2C 31 31 36 31 36 2E 39 30 30 31 31 38 34 32 2C 45 2C 34 2C 34 38 2C 30 2E 34 2C 34 32 2E 33 39 35 36 2C 4D 2C 2D 38 2E 33 34 31 32 2C 4D 2C 31 2E 36 2C 30 2A 34 38 0D 0A 24 47 4E 52 4D 43 2C 30 38 31 39 32 35 2E 36 30 2C 44 2C 34 30 30 39 2E 39 32 33 37 31 34 38 38 2C 4E 2C 31 31 36 31 36 2E 39 30 30 31 31 38 34 32 2C 45 2C 30 2E 30 30 34 2C 31 36 39 2E 30 2C 32 32 30 33 32 34 2C 37 2E 31 2C 57 2C 52 2C 53 2A 35 39 0D 0A 24 50 53 41 54 2C 48 50 52 2C 30 38 31 39 32 35 2E 36 30 2C 32 35 32 2E 35 31 2C 30 2E 30 38 2C 30 2E 30 35 2C 31 65 2A 33 35 0D 0A 
[Rx][16:19:26.282] 24 47 4E 47 47 41 2C 30 38 31 39 32 35 2E 37 30 2C 34 30 30 39 2E 39 32 33 37 31 35 30 33 2C 4E 2C 31 31 36 31 36 2E 39 30 30 31 31 37 35 38 2C 45 2C 34 2C 34 38 2C 30 2E 34 2C 34 32 2E 33 39 38 39 2C 4D 2C 2D 38 2E 33 34 31 32 2C 4D 2C 31 2E 37 2C 30 2A 34 43 0D 0A 24 47 4E 52 4D 43 2C 30 38 31 39 32 35 2E 37 30 2C 44 2C 34 30 30 39 2E 39 32 33 37 31 35 30 33 2C 4E 2C 31 31 36 31 36 2E 39 30 30 31 31 37 35 38 2C 45 2C 30 2E 30 30 33 2C 31 36 38 2E 34 2C 32 32 30 33 32 34 2C 37 2E 31 2C 57 2C 52 2C 53 2A 35 43 0D 0A 24 50 53 41 54 2C 48 50 52 2C 30 38 31 39 32 35 2E 37 30 2C 32 35 32 2E 35 32 2C 30 2E 30 37 2C 30 2E 30 36 2C 31 65 2A 33 42 0D 0A 
[Rx][16:19:26.382] 24 47 4E 47 47 41 2C 30 38 31 39 32 35 2E 38 30 2C 34 30 30 39 2E 39 32 33 37 31 34 34 33 2C 4E 2C 31 31 36 31 36 2E 39 30 30 31 31 38 38 34 2C 45 2C 34 2C 34 38 2C 30 2E 34 2C 34 32 2E 34 30 30 36 2C 4D 2C 2D 38 2E 33 34 31 32 2C 4D 2C 31 2E 38 2C 30 2A 34 45 0D 0A 24 47 4E 52 4D 43 2C 30 38 31 39 32 35 2E 38 30 2C 44 2C 34 30 30 39 2E 39 32 33 37 31 34 34 33 2C 4E 2C 31 31 36 31 36 2E 39 30 30 31 31 38 38 34 2C 45 2C 30 2E 30 30 33 2C 31 36 36 2E 39 2C 32 32 30 33 32 34 2C 37 2E 31 2C 57 2C 52 2C 53 2A 35 42 0D 0A 24 50 53 41 54 2C 48 50 52 2C 30 38 31 39 32 35 2E 38 30 2C 32 35 32 2E 35 31 2C 30 2E 30 37 2C 30 2E 30 36 2C 31 65 2A 33 37 0D 0A 
[Rx][16:19:26.482] 24 47 4E 47 47 41 2C 30 38 31 39 32 35 2E 39 30 2C 34 30 30 39 2E 39 32 33 37 31 34 39 34 2C 4E 2C 31 31 36 31 36 2E 39 30 30 31 31 38 35 38 2C 45 2C 34 2C 34 38 2C 30 2E 34 2C 34 32 2E 34 30 32 38 2C 4D 2C 2D 38 2E 33 34 31 32 2C 4D 2C 30 2E 39 2C 30 2A 34 38 0D 0A 24 47 4E 52 4D 43 2C 30 38 31 39 32 35 2E 39 30 2C 44 2C 34 30 30 39 2E 39 32 33 37 31 34 39 34 2C 4E 2C 31 31 36 31 36 2E 39 30 30 31 31 38 35 38 2C 45 2C 30 2E 30 30 32 2C 31 36 30 2E 38 2C 32 32 30 33 32 34 2C 37 2E 31 2C 57 2C 52 2C 53 2A 35 37 0D 0A 24 50 53 41 54 2C 48 50 52 2C 30 38 31 39 32 35 2E 39 30 2C 32 35 32 2E 35 31 2C 30 2E 30 37 2C 30 2E 30 36 2C 31 65 2A 33 36 0D 0A 
[Rx][16:19:26.582] 24 47 4E 47 47 41 2C 30 38 31 39 32 36 2E 30 30 2C 34 30 30 39 2E 39 32 33 37 31 34 33 36 2C 4E 2C 31 31 36 31 36 2E 39 30 30 31 31 38 34 30 2C 45 2C 34 2C 34 38 2C 30 2E 34 2C 34 32 2E 34 30 33 34 2C 4D 2C 2D 38 2E 33 34 31 32 2C 4D 2C 31 2E 30 2C 30 2A 34 36 0D 0A 24 47 4E 52 4D 43 2C 30 38 31 39 32 36 2E 30 30 2C 44 2C 34 30 30 39 2E 39 32 33 37 31 34 33 36 2C 4E 2C 31 31 36 31 36 2E 39 30 30 31 31 38 34 30 2C 45 2C 30 2E 30 30 33 2C 31 34 33 2E 38 2C 32 32 30 33 32 34 2C 37 2E 31 2C 57 2C 52 2C 53 2A 35 43 0D 0A 24 50 53 41 54 2C 48 50 52 2C 30 38 31 39 32 36 2E 30 30 2C 32 35 32 2E 35 32 2C 30 2E 30 37 2C 30 2E 30 36 2C 31 65 2A 33 46 0D 0A 
[Rx][16:19:26.682] 24 47 4E 47 47 41 2C 30 38 31 39 32 36 2E 31 30 2C 34 30 30 39 2E 39 32 33 37 31 34 32 31 2C 4E 2C 31 31 36 31 36 2E 39 30 30 31 31 39 33 35 2C 45 2C 34 2C 34 38 2C 30 2E 34 2C 34 32 2E 34 30 33 38 2C 4D 2C 2D 38 2E 33 34 31 32 2C 4D 2C 31 2E 31 2C 30 2A 34 46 0D 0A 24 47 4E 52 4D 43 2C 30 38 31 39 32 36 2E 31 30 2C 44 2C 34 30 30 39 2E 39 32 33 37 31 34 32 31 2C 4E 2C 31 31 36 31 36 2E 39 30 30 31 31 39 33 35 2C 45 2C 30 2E 30 30 32 2C 31 34 35 2E 30 2C 32 32 30 33 32 34 2C 37 2E 31 2C 57 2C 52 2C 53 2A 35 37 0D 0A 24 50 53 41 54 2C 48 50 52 2C 30 38 31 39 32 36 2E 31 30 2C 32 35 32 2E 35 31 2C 30 2E 30 37 2C 30 2E 30 36 2C 31 65 2A 33 44 0D 0A 
[Rx][16:19:26.782] 24 47 4E 47 47 41 2C 30 38 31 39 32 36 2E 32 30 2C 34 30 30 39 2E 39 32 33 37 31 35 32 31 2C 4E 2C 31 31 36 31 36 2E 39 30 30 31 31 38 39 37 2C 45 2C 34 2C 34 38 2C 30 2E 34 2C 34 32 2E 34 30 33 35 2C 4D 2C 2D 38 2E 33 34 31 32 2C 4D 2C 31 2E 32 2C 30 2A 34 41 0D 0A 24 47 4E 52 4D 43 2C 30 38 31 39 32 36 2E 32 30 2C 44 2C 34 30 30 39 2E 39 32 33 37 31 35 32 31 2C 4E 2C 31 31 36 31 36 2E 39 30 30 31 31 38 39 37 2C 45 2C 30 2E 30 30 32 2C 31 34 39 2E 38 2C 32 32 30 33 32 34 2C 37 2E 31 2C 57 2C 52 2C 53 2A 35 38 0D 0A 24 50 53 41 54 2C 48 50 52 2C 30 38 31 39 32 36 2E 32 30 2C 32 35 32 2E 35 31 2C 30 2E 30 37 2C 30 2E 30 36 2C 31 65 2A 33 45 0D 0A 
[Rx][16:19:26.882] 24 47 4E 47 47 41 2C 30 38 31 39 32 36 2E 33 30 2C 34 30 30 39 2E 39 32 33 37 31 35 32 39 2C 4E 2C 31 31 36 31 36 2E 39 30 30 31 31 38 38 33 2C 45 2C 34 2C 34 38 2C 30 2E 34 2C 34 32 2E 34 30 36 30 2C 4D 2C 2D 38 2E 33 34 31 32 2C 4D 2C 31 2E 33 2C 30 2A 34 37 0D 0A 24 47 4E 52 4D 43 2C 30 38 31 39 32 36 2E 33 30 2C 44 2C 34 30 30 39 2E 39 32 33 37 31 35 32 39 2C 4E 2C 31 31 36 31 36 2E 39 30 30 31 31 38 38 33 2C 45 2C 30 2E 30 30 33 2C 31 33 38 2E 34 2C 32 32 30 33 32 34 2C 37 2E 31 2C 57 2C 52 2C 53 2A 35 46 0D 0A 24 50 53 41 54 2C 48 50 52 2C 30 38 31 39 32 36 2E 33 30 2C 32 35 32 2E 35 31 2C 30 2E 30 38 2C 30 2E 30 35 2C 31 65 2A 33 33 0D 0A 
[Rx][16:19:26.982] 24 47 4E 47 47 41 2C 30 38 31 39 32 36 2E 34 30 2C 34 30 30 39 2E 39 32 33 37 31 35 37 36 2C 4E 2C 31 31 36 31 36 2E 39 30 30 31 31 38 30 34 2C 45 2C 34 2C 34 38 2C 30 2E 34 2C 34 32 2E 34 30 34 32 2C 4D 2C 2D 38 2E 33 34 31 32 2C 4D 2C 31 2E 34 2C 30 2A 34 32 0D 0A 24 47 4E 52 4D 43 2C 30 38 31 39 32 36 2E 34 30 2C 44 2C 34 30 30 39 2E 39 32 33 37 31 35 37 36 2C 4E 2C 31 31 36 31 36 2E 39 30 30 31 31 38 30 34 2C 45 2C 30 2E 30 30 33 2C 31 34 35 2E 30 2C 32 32 30 33 32 34 2C 37 2E 31 2C 57 2C 52 2C 53 2A 35 33 0D 0A 24 50 53 41 54 2C 48 50 52 2C 30 38 31 39 32 36 2E 34 30 2C 32 35 32 2E 35 32 2C 30 2E 30 37 2C 30 2E 30 37 2C 31 65 2A 33 41 0D 0A 
[Rx][16:19:27.082] 24 47 4E 47 47 41 2C 30 38 31 39 32 36 2E 35 30 2C 34 30 30 39 2E 39 32 33 37 31 36 30 33 2C 4E 2C 31 31 36 31 36 2E 39 30 30 31 31 39 31 32 2C 45 2C 34 2C 34 38 2C 30 2E 34 2C 34 32 2E 34 30 35 37 2C 4D 2C 2D 38 2E 33 34 31 32 2C 4D 2C 31 2E 35 2C 30 2A 34 31 0D 0A 24 47 4E 52 4D 43 2C 30 38 31 39 32 36 2E 35 30 2C 44 2C 34 30 30 39 2E 39 32 33 37 31 36 30 33 2C 4E 2C 31 31 36 31 36 2E 39 30 30 31 31 39 31 32 2C 45 2C 30 2E 30 30 34 2C 31 35 31 2E 35 2C 32 32 30 33 32 34 2C 37 2E 31 2C 57 2C 52 2C 53 2A 35 32 0D 0A 24 50 53 41 54 2C 48 50 52 2C 30 38 31 39 32 36 2E 35 30 2C 32 35 32 2E 35 31 2C 30 2E 30 38 2C 30 2E 30 35 2C 31 65 2A 33 35 0D 0A 
[Rx][16:19:27.182] 24 47 4E 47 47 41 2C 30 38 31 39 32 36 2E 36 30 2C 34 30 30 39 2E 39 32 33 37 31 35 37 37 2C 4E 2C 31 31 36 31 36 2E 39 30 30 31 31 37 36 33 2C 45 2C 34 2C 34 38 2C 30 2E 34 2C 34 32 2E 34 30 34 33 2C 4D 2C 2D 38 2E 33 34 31 32 2C 4D 2C 31 2E 36 2C 30 2A 34 43 0D 0A 24 47 4E 52 4D 43 2C 30 38 31 39 32 36 2E 36 30 2C 44 2C 34 30 30 39 2E 39 32 33 37 31 35 37 37 2C 4E 2C 31 31 36 31 36 2E 39 30 30 31 31 37 36 33 2C 45 2C 30 2E 30 30 34 2C 31 35 33 2E 31 2C 32 32 30 33 32 34 2C 37 2E 31 2C 57 2C 52 2C 53 2A 35 46 0D 0A 24 50 53 41 54 2C 48 50 52 2C 30 38 31 39 32 36 2E 36 30 2C 32 35 32 2E 35 31 2C 30 2E 30 37 2C 30 2E 30 37 2C 31 65 2A 33 42 0D 0A 
[Rx][16:19:27.282] 24 47 4E 47 47 41 2C 30 38 31 39 32 36 2E 37 30 2C 34 30 30 39 2E 39 32 33 37 31 35 38 34 2C 4E 2C 31 31 36 31 36 2E 39 30 30 31 31 38 34 33 2C 45 2C 34 2C 34 38 2C 30 2E 34 2C 34 32 2E 34 30 31 36 2C 4D 2C 2D 38 2E 33 34 31 32 2C 4D 2C 31 2E 37 2C 30 2A 34 44 0D 0A 24 47 4E 52 4D 43 2C 30 38 31 39 32 36 2E 37 30 2C 44 2C 34 30 30 39 2E 39 32 33 37 31 35 38 34 2C 4E 2C 31 31 36 31 36 2E 39 30 30 31 31 38 34 33 2C 45 2C 30 2E 30 30 34 2C 31 35 33 2E 36 2C 32 32 30 33 32 34 2C 37 2E 31 2C 57 2C 52 2C 53 2A 35 38 0D 0A 24 50 53 41 54 2C 48 50 52 2C 30 38 31 39 32 36 2E 37 30 2C 32 35 32 2E 35 31 2C 30 2E 30 37 2C 30 2E 30 36 2C 31 65 2A 33 42 0D 0A 
[Rx][16:19:27.382] 24 47 4E 47 47 41 2C 30 38 31 39 32 36 2E 38 30 2C 34 30 30 39 2E 39 32 33 37 31 35 33 35 2C 4E 2C 31 31 36 31 36 2E 39 30 30 31 31 37 34 34 2C 45 2C 34 2C 34 38 2C 30 2E 34 2C 34 32 2E 34 30 37 34 2C 4D 2C 2D 38 2E 33 34 31 32 2C 4D 2C 31 2E 38 2C 30 2A 34 42 0D 0A 24 47 4E 52 4D 43 2C 30 38 31 39 32 36 2E 38 30 2C 44 2C 34 30 30 39 2E 39 32 33 37 31 35 33 35 2C 4E 2C 31 31 36 31 36 2E 39 30 30 31 31 37 34 34 2C 45 2C 30 2E 30 30 34 2C 31 35 33 2E 38 2C 32 32 30 33 32 34 2C 37 2E 31 2C 57 2C 52 2C 53 2A 35 42 0D 0A 24 50 53 41 54 2C 48 50 52 2C 30 38 31 39 32 36 2E 38 30 2C 32 35 32 2E 35 32 2C 30 2E 30 37 2C 30 2E 30 37 2C 31 65 2A 33 36 0D 0A 
[Rx][16:19:27.482] 24 47 4E 47 47 41 2C 30 38 31 39 32 36 2E 39 30 2C 34 30 30 39 2E 39 32 33 37 31 35 30 35 2C 4E 2C 31 31 36 31 36 2E 39 30 30 31 31 38 30 33 2C 45 2C 34 2C 34 38 2C 30 2E 34 2C 34 32 2E 34 30 34 33 2C 4D 2C 2D 38 2E 33 34 31 32 2C 4D 2C 30 2E 39 2C 30 2A 34 31 0D 0A 24 47 4E 52 4D 43 2C 30 38 31 39 32 36 2E 39 30 2C 44 2C 34 30 30 39 2E 39 32 33 37 31 35 30 35 2C 4E 2C 31 31 36 31 36 2E 39 30 30 31 31 38 30 33 2C 45 2C 30 2E 30 30 33 2C 31 34 30 2E 35 2C 32 32 30 33 32 34 2C 37 2E 31 2C 57 2C 52 2C 53 2A 35 44 0D 0A 24 50 53 41 54 2C 48 50 52 2C 30 38 31 39 32 36 2E 39 30 2C 32 35 32 2E 35 31 2C 30 2E 30 37 2C 30 2E 30 36 2C 31 65 2A 33 35 0D 0A 
[Rx][16:19:27.582] 24 47 4E 47 47 41 2C 30 38 31 39 32 37 2E 30 30 2C 34 30 30 39 2E 39 32 33 37 31 35 30 33 2C 4E 2C 31 31 36 31 36 2E 39 30 30 31 31 37 38 31 2C 45 2C 34 2C 34 38 2C 30 2E 34 2C 34 32 2E 34 30 37 37 2C 4D 2C 2D 38 2E 33 34 31 32 2C 4D 2C 31 2E 30 2C 30 2A 34 35 0D 0A 24 47 4E 52 4D 43 2C 30 38 31 39 32 37 2E 30 30 2C 44 2C 34 30 30 39 2E 39 32 33 37 31 35 30 33 2C 4E 2C 31 31 36 31 36 2E 39 30 30 31 31 37 38 31 2C 45 2C 30 2E 30 30 34 2C 31 34 31 2E 37 2C 32 32 30 33 32 34 2C 37 2E 31 2C 57 2C 52 2C 53 2A 35 32 0D 0A 24 50 53 41 54 2C 48 50 52 2C 30 38 31 39 32 37 2E 30 30 2C 32 35 32 2E 35 31 2C 30 2E 30 37 2C 30 2E 30 36 2C 31 65 2A 33 44 0D 0A 
[Rx][16:19:27.682] 24 47 4E 47 47 41 2C 30 38 31 39 32 37 2E 31 30 2C 34 30 30 39 2E 39 32 33 37 31 35 34 36 2C 4E 2C 31 31 36 31 36 2E 39 30 30 31 31 38 38 37 2C 45 2C 34 2C 34 38 2C 30 2E 34 2C 34 32 2E 34 30 36 32 2C 4D 2C 2D 38 2E 33 34 31 32 2C 4D 2C 31 2E 31 2C 30 2A 34 39 0D 0A 24 47 4E 52 4D 43 2C 30 38 31 39 32 37 2E 31 30 2C 44 2C 34 30 30 39 2E 39 32 33 37 31 35 34 36 2C 4E 2C 31 31 36 31 36 2E 39 30 30 31 31 38 38 37 2C 45 2C 30 2E 30 30 35 2C 31 33 35 2E 39 2C 32 32 30 33 32 34 2C 37 2E 31 2C 57 2C 52 2C 53 2A 35 37 0D 0A 24 50 53 41 54 2C 48 50 52 2C 30 38 31 39 32 37 2E 31 30 2C 32 35 32 2E 35 31 2C 30 2E 30 37 2C 30 2E 30 36 2C 31 65 2A 33 43 0D 0A 
[Rx][16:19:27.782] 24 47 4E 47 47 41 2C 30 38 31 39 32 37 2E 32 30 2C 34 30 30 39 2E 39 32 33 37 31 35 33 35 2C 4E 2C 31 31 36 31 36 2E 39 30 30 31 31 39 31 32 2C 45 2C 34 2C 34 38 2C 30 2E 34 2C 34 32 2E 34 30 32 34 2C 4D 2C 2D 38 2E 33 34 31 32 2C 4D 2C 31 2E 32 2C 30 2A 34 32 0D 0A 24 47 4E 52 4D 43 2C 30 38 31 39 32 37 2E 32 30 2C 44 2C 34 30 30 39 2E 39 32 33 37 31 35 33 35 2C 4E 2C 31 31 36 31 36 2E 39 30 30 31 31 39 31 32 2C 45 2C 30 2E 30 30 36 2C 31 33 38 2E 35 2C 32 32 30 33 32 34 2C 37 2E 31 2C 57 2C 52 2C 53 2A 35 46 0D 0A 24 50 53 41 54 2C 48 50 52 2C 30 38 31 39 32 37 2E 32 30 2C 32 35 32 2E 35 31 2C 30 2E 30 37 2C 30 2E 30 36 2C 31 65 2A 33 46 0D 0A 
[Rx][16:19:27.882] 24 47 4E 47 47 41 2C 30 38 31 39 32 37 2E 33 30 2C 34 30 30 39 2E 39 32 33 37 31 35 36 39 2C 4E 2C 31 31 36 31 36 2E 39 30 30 31 31 38 38 37 2C 45 2C 34 2C 34 38 2C 30 2E 34 2C 34 32 2E 33 39 39 34 2C 4D 2C 2D 38 2E 33 34 31 32 2C 4D 2C 31 2E 33 2C 30 2A 34 33 0D 0A 24 47 4E 52 4D 43 2C 30 38 31 39 32 37 2E 33 30 2C 44 2C 34 30 30 39 2E 39 32 33 37 31 35 36 39 2C 4E 2C 31 31 36 31 36 2E 39 30 30 31 31 38 38 37 2C 45 2C 30 2E 30 30 35 2C 31 33 35 2E 33 2C 32 32 30 33 32 34 2C 37 2E 31 2C 57 2C 52 2C 53 2A 35 32 0D 0A 24 50 53 41 54 2C 48 50 52 2C 30 38 31 39 32 37 2E 33 30 2C 32 35 32 2E 35 32 2C 30 2E 30 37 2C 30 2E 30 36 2C 31 65 2A 33 44 0D 0A 
[Rx][16:19:27.982] 24 47 4E 47 47 41 2C 30 38 31 39 32 37 2E 34 30 2C 34 30 30 39 2E 39 32 33 37 31 35 36 34 2C 4E 2C 31 31 36 31 36 2E 39 30 30 31 31 38 39 39 2C 45 2C 34 2C 34 38 2C 30 2E 34 2C 34 32 2E 34 30 34 39 2C 4D 2C 2D 38 2E 33 34 31 32 2C 4D 2C 31 2E 34 2C 30 2A 34 46 0D 0A 24 47 4E 52 4D 43 2C 30 38 31 39 32 37 2E 34 30 2C 44 2C 34 30 30 39 2E 39 32 33 37 31 35 36 34 2C 4E 2C 31 31 36 31 36 2E 39 30 30 31 31 38 39 39 2C 45 2C 30 2E 30 30 36 2C 31 33 39 2E 32 2C 32 32 30 33 32 34 2C 37 2E 31 2C 57 2C 52 2C 53 2A 35 39 0D 0A 24 50 53 41 54 2C 48 50 52 2C 30 38 31 39 32 37 2E 34 30 2C 32 35 32 2E 35 31 2C 30 2E 30 37 2C 30 2E 30 36 2C 31 65 2A 33 39 0D 0A 
[Rx][16:19:28.082] 24 47 4E 47 47 41 2C 30 38 31 39 32 37 2E 35 30 2C 34 30 30 39 2E 39 32 33 37 31 35 36 32 2C 4E 2C 31 31 36 31 36 2E 39 30 30 31 31 38 35 34 2C 45 2C 34 2C 34 38 2C 30 2E 34 2C 34 32 2E 34 30 35 35 2C 4D 2C 2D 38 2E 33 34 31 32 2C 4D 2C 31 2E 35 2C 30 2A 34 35 0D 0A 24 47 4E 52 4D 43 2C 30 38 31 39 32 37 2E 35 30 2C 44 2C 34 30 30 39 2E 39 32 33 37 31 35 36 32 2C 4E 2C 31 31 36 31 36 2E 39 30 30 31 31 38 35 34 2C 45 2C 30 2E 30 30 36 2C 31 32 38 2E 37 2C 32 32 30 33 32 34 2C 37 2E 31 2C 57 2C 52 2C 53 2A 35 41 0D 0A 24 50 53 41 54 2C 48 50 52 2C 30 38 31 39 32 37 2E 35 30 2C 32 35 32 2E 35 31 2C 30 2E 30 38 2C 30 2E 30 36 2C 31 65 2A 33 37 0D 0A 
[Rx][16:19:28.182] 24 47 4E 47 47 41 2C 30 38 31 39 32 37 2E 36 30 2C 34 30 30 39 2E 39 32 33 37 31 35 37 30 2C 4E 2C 31 31 36 31 36 2E 39 30 30 31 31 39 31 31 2C 45 2C 34 2C 34 38 2C 30 2E 34 2C 34 32 2E 34 30 34 38 2C 4D 2C 2D 38 2E 33 34 31 32 2C 4D 2C 31 2E 36 2C 30 2A 34 41 0D 0A 24 47 4E 52 4D 43 2C 30 38 31 39 32 37 2E 36 30 2C 44 2C 34 30 30 39 2E 39 32 33 37 31 35 37 30 2C 4E 2C 31 31 36 31 36 2E 39 30 30 31 31 39 31 31 2C 45 2C 30 2E 30 30 36 2C 31 33 31 2E 30 2C 32 32 30 33 32 34 2C 37 2E 31 2C 57 2C 52 2C 53 2A 35 35 0D 0A 24 50 53 41 54 2C 48 50 52 2C 30 38 31 39 32 37 2E 36 30 2C 32 35 32 2E 35 31 2C 30 2E 30 37 2C 30 2E 30 36 2C 31 65 2A 33 42 0D 0A 
[Rx][16:19:28.282] 24 47 4E 47 47 41 2C 30 38 31 39 32 37 2E 37 30 2C 34 30 30 39 2E 39 32 33 37 31 35 35 36 2C 4E 2C 31 31 36 31 36 2E 39 30 30 31 31 38 31 35 2C 45 2C 34 2C 34 38 2C 30 2E 34 2C 34 32 2E 34 30 36 35 2C 4D 2C 2D 38 2E 33 34 31 32 2C 4D 2C 31 2E 37 2C 30 2A 34 34 0D 0A 24 47 4E 52 4D 43 2C 30 38 31 39 32 37 2E 37 30 2C 44 2C 34 30 30 39 2E 39 32 33 37 31 35 35 36 2C 4E 2C 31 31 36 31 36 2E 39 30 30 31 31 38 31 35 2C 45 2C 30 2E 30 30 36 2C 31 33 34 2E 39 2C 32 32 30 33 32 34 2C 37 2E 31 2C 57 2C 52 2C 53 2A 35 39 0D 0A 24 50 53 41 54 2C 48 50 52 2C 30 38 31 39 32 37 2E 37 30 2C 32 35 32 2E 35 31 2C 30 2E 30 38 2C 30 2E 30 36 2C 31 65 2A 33 35 0D 0A 
[Rx][16:19:28.382] 24 47 4E 47 47 41 2C 30 38 31 39 32 37 2E 38 30 2C 34 30 30 39 2E 39 32 33 37 31 35 33 38 2C 4E 2C 31 31 36 31 36 2E 39 30 30 31 31 38 30 30 2C 45 2C 34 2C 34 38 2C 30 2E 34 2C 34 32 2E 34 30 34 39 2C 4D 2C 2D 38 2E 33 34 31 32 2C 4D 2C 31 2E 38 2C 30 2A 34 36 0D 0A 24 47 4E 52 4D 43 2C 30 38 31 39 32 37 2E 38 30 2C 44 2C 34 30 30 39 2E 39 32 33 37 31 35 33 38 2C 4E 2C 31 31 36 31 36 2E 39 30 30 31 31 38 30 30 2C 45 2C 30 2E 30 30 35 2C 31 35 30 2E 32 2C 32 32 30 33 32 34 2C 37 2E 31 2C 57 2C 52 2C 53 2A 35 30 0D 0A 24 50 53 41 54 2C 48 50 52 2C 30 38 31 39 32 37 2E 38 30 2C 32 35 32 2E 35 32 2C 30 2E 30 37 2C 30 2E 30 37 2C 31 65 2A 33 37 0D 0A 
[Rx][16:19:28.482] 24 47 4E 47 47 41 2C 30 38 31 39 32 37 2E 39 30 2C 34 30 30 39 2E 39 32 33 37 31 35 30 32 2C 4E 2C 31 31 36 31 36 2E 39 30 30 31 31 38 30 35 2C 45 2C 34 2C 34 38 2C 30 2E 34 2C 34 32 2E 34 30 36 31 2C 4D 2C 2D 38 2E 33 34 31 32 2C 4D 2C 30 2E 39 2C 30 2A 34 31 0D 0A 24 47 4E 52 4D 43 2C 30 38 31 39 32 37 2E 39 30 2C 44 2C 34 30 30 39 2E 39 32 33 37 31 35 30 32 2C 4E 2C 31 31 36 31 36 2E 39 30 30 31 31 38 30 35 2C 45 2C 30 2E 30 30 35 2C 31 35 37 2E 36 2C 32 32 30 33 32 34 2C 37 2E 31 2C 57 2C 52 2C 53 2A 35 45 0D 0A 24 50 53 41 54 2C 48 50 52 2C 30 38 31 39 32 37 2E 39 30 2C 32 35 32 2E 35 31 2C 30 2E 30 37 2C 30 2E 30 36 2C 31 65 2A 33 34 0D 0A 
[Rx][16:19:28.582] 24 47 4E 47 47 41 2C 30 38 31 39 32 38 2E 30 30 2C 34 30 30 39 2E 39 32 33 37 31 34 38 31 2C 4E 2C 31 31 36 31 36 2E 39 30 30 31 31 37 39 38 2C 45 2C 34 2C 34 38 2C 30 2E 34 2C 34 32 2E 34 30 37 38 2C 4D 2C 2D 38 2E 33 34 31 32 2C 4D 2C 31 2E 30 2C 30 2A 34 36 0D 0A 24 47 4E 52 4D 43 2C 30 38 31 39 32 38 2E 30 30 2C 44 2C 34 30 30 39 2E 39 32 33 37 31 34 38 31 2C 4E 2C 31 31 36 31 36 2E 39 30 30 31 31 37 39 38 2C 45 2C 30 2E 30 30 35 2C 31 35 34 2E 39 2C 32 32 30 33 32 34 2C 37 2E 31 2C 57 2C 52 2C 53 2A 35 35 0D 0A 24 50 53 41 54 2C 48 50 52 2C 30 38 31 39 32 38 2E 30 30 2C 32 35 32 2E 35 31 2C 30 2E 30 37 2C 30 2E 30 36 2C 31 65 2A 33 32 0D 0A 
[Rx][16:19:28.682] 24 47 4E 47 47 41 2C 30 38 31 39 32 38 2E 31 30 2C 34 30 30 39 2E 39 32 33 37 31 35 30 32 2C 4E 2C 31 31 36 31 36 2E 39 30 30 31 31 38 34 30 2C 45 2C 34 2C 34 38 2C 30 2E 34 2C 34 32 2E 34 30 34 36 2C 4D 2C 2D 38 2E 33 34 31 32 2C 4D 2C 31 2E 31 2C 30 2A 34 42 0D 0A 24 47 4E 52 4D 43 2C 30 38 31 39 32 38 2E 31 30 2C 44 2C 34 30 30 39 2E 39 32 33 37 31 35 30 32 2C 4E 2C 31 31 36 31 36 2E 39 30 30 31 31 38 34 30 2C 45 2C 30 2E 30 30 37 2C 31 34 37 2E 31 2C 32 32 30 33 32 34 2C 37 2E 31 2C 57 2C 52 2C 53 2A 35 43 0D 0A 24 50 53 41 54 2C 48 50 52 2C 30 38 31 39 32 38 2E 31 30 2C 32 35 32 2E 35 31 2C 30 2E 30 37 2C 30 2E 30 36 2C 31 65 2A 33 33 0D 0A 
[Rx][16:19:28.782] 24 47 4E 47 47 41 2C 30 38 31 39 32 38 2E 32 30 2C 34 30 30 39 2E 39 32 33 37 31 35 35 34 2C 4E 2C 31 31 36 31 36 2E 39 30 30 31 31 39 39 35 2C 45 2C 34 2C 34 38 2C 30 2E 34 2C 34 32 2E 34 30 33 33 2C 4D 2C 2D 38 2E 33 34 31 32 2C 4D 2C 31 2E 32 2C 30 2A 34 33 0D 0A 24 47 4E 52 4D 43 2C 30 38 31 39 32 38 2E 32 30 2C 44 2C 34 30 30 39 2E 39 32 33 37 31 35 35 34 2C 4E 2C 31 31 36 31 36 2E 39 30 30 31 31 39 39 35 2C 45 2C 30 2E 30 30 37 2C 31 33 33 2E 34 2C 32 32 30 33 32 34 2C 37 2E 31 2C 57 2C 52 2C 53 2A 35 33 0D 0A 24 50 53 41 54 2C 48 50 52 2C 30 38 31 39 32 38 2E 32 30 2C 32 35 32 2E 35 31 2C 30 2E 30 37 2C 30 2E 30 36 2C 31 65 2A 33 30 0D 0A 
[Rx][16:19:28.882] 24 47 4E 47 47 41 2C 30 38 31 39 32 38 2E 33 30 2C 34 30 30 39 2E 39 32 33 37 31 34 37 35 2C 4E 2C 31 31 36 31 36 2E 39 30 30 31 31 39 35 30 2C 45 2C 34 2C 34 38 2C 30 2E 34 2C 34 32 2E 33 39 39 38 2C 4D 2C 2D 38 2E 33 34 31 32 2C 4D 2C 31 2E 33 2C 30 2A 34 37 0D 0A 24 47 4E 52 4D 43 2C 30 38 31 39 32 38 2E 33 30 2C 44 2C 34 30 30 39 2E 39 32 33 37 31 34 37 35 2C 4E 2C 31 31 36 31 36 2E 39 30 30 31 31 39 35 30 2C 45 2C 30 2E 30 30 36 2C 31 32 39 2E 35 2C 32 32 30 33 32 34 2C 37 2E 31 2C 57 2C 52 2C 53 2A 35 32 0D 0A 24 50 53 41 54 2C 48 50 52 2C 30 38 31 39 32 38 2E 33 30 2C 32 35 32 2E 35 31 2C 30 2E 30 37 2C 30 2E 30 36 2C 31 65 2A 33 31 0D 0A 
[Rx][16:19:28.982] 24 47 4E 47 47 41 2C 30 38 31 39 32 38 2E 34 30 2C 34 30 30 39 2E 39 32 33 37 31 33 39 35 2C 4E 2C 31 31 36 31 36 2E 39 30 30 31 31 39 32 38 2C 45 2C 34 2C 34 38 2C 30 2E 34 2C 34 32 2E 34 30 33 31 2C 4D 2C 2D 38 2E 33 34 31 32 2C 4D 2C 31 2E 34 2C 30 2A 34 43 0D 0A 24 47 4E 52 4D 43 2C 30 38 31 39 32 38 2E 34 30 2C 44 2C 34 30 30 39 2E 39 32 33 37 31 33 39 35 2C 4E 2C 31 31 36 31 36 2E 39 30 30 31 31 39 32 38 2C 45 2C 30 2E 30 30 36 2C 31 34 33 2E 30 2C 32 32 30 33 32 34 2C 37 2E 31 2C 57 2C 52 2C 53 2A 35 41 0D 0A 24 50 53 41 54 2C 48 50 52 2C 30 38 31 39 32 38 2E 34 30 2C 32 35 32 2E 35 31 2C 30 2E 30 38 2C 30 2E 30 35 2C 31 65 2A 33 41 0D 0A 
[Rx][16:19:29.082] 24 47 4E 47 47 41 2C 30 38 31 39 32 38 2E 35 30 2C 34 30 30 39 2E 39 32 33 37 31 33 39 36 2C 4E 2C 31 31 36 31 36 2E 39 30 30 31 32 30 32 37 2C 45 2C 34 2C 34 38 2C 30 2E 34 2C 34 32 2E 34 30 33 32 2C 4D 2C 2D 38 2E 33 34 31 32 2C 4D 2C 31 2E 35 2C 30 2A 34 39 0D 0A 24 47 4E 52 4D 43 2C 30 38 31 39 32 38 2E 35 30 2C 44 2C 34 30 30 39 2E 39 32 33 37 31 33 39 36 2C 4E 2C 31 31 36 31 36 2E 39 30 30 31 32 30 32 37 2C 45 2C 30 2E 30 30 36 2C 31 34 39 2E 37 2C 32 32 30 33 32 34 2C 37 2E 31 2C 57 2C 52 2C 53 2A 35 30 0D 0A 24 50 53 41 54 2C 48 50 52 2C 30 38 31 39 32 38 2E 35 30 2C 32 35 32 2E 35 31 2C 30 2E 30 37 2C 30 2E 30 37 2C 31 65 2A 33 36 0D 0A 
[Rx][16:19:29.182] 24 47 4E 47 47 41 2C 30 38 31 39 32 38 2E 36 30 2C 34 30 30 39 2E 39 32 33 37 31 33 34 37 2C 4E 2C 31 31 36 31 36 2E 39 30 30 31 31 39 37 36 2C 45 2C 34 2C 34 38 2C 30 2E 34 2C 34 32 2E 34 30 37 30 2C 4D 2C 2D 38 2E 33 34 31 32 2C 4D 2C 31 2E 36 2C 30 2A 34 44 0D 0A 24 47 4E 52 4D 43 2C 30 38 31 39 32 38 2E 36 30 2C 44 2C 34 30 30 39 2E 39 32 33 37 31 33 34 37 2C 4E 2C 31 31 36 31 36 2E 39 30 30 31 31 39 37 36 2C 45 2C 30 2E 30 30 37 2C 31 34 34 2E 39 2C 32 32 30 33 32 34 2C 37 2E 31 2C 57 2C 52 2C 53 2A 35 33 0D 0A 24 50 53 41 54 2C 48 50 52 2C 30 38 31 39 32 38 2E 36 30 2C 32 35 32 2E 35 31 2C 30 2E 30 38 2C 30 2E 30 35 2C 31 65 2A 33 38 0D 0A 
[Rx][16:19:29.282] 24 47 4E 47 47 41 2C 30 38 31 39 32 38 2E 37 30 2C 34 30 30 39 2E 39 32 33 37 31 34 30 32 2C 4E 2C 31 31 36 31 36 2E 39 30 30 31 31 39 32 31 2C 45 2C 34 2C 34 38 2C 30 2E 34 2C 34 32 2E 34 30 36 34 2C 4D 2C 2D 38 2E 33 34 31 32 2C 4D 2C 31 2E 37 2C 30 2A 34 43 0D 0A 24 47 4E 52 4D 43 2C 30 38 31 39 32 38 2E 37 30 2C 44 2C 34 30 30 39 2E 39 32 33 37 31 34 30 32 2C 4E 2C 31 31 36 31 36 2E 39 30 30 31 31 39 32 31 2C 45 2C 30 2E 30 30 36 2C 31 34 37 2E 36 2C 32 32 30 33 32 34 2C 37 2E 31 2C 57 2C 52 2C 53 2A 35 42 0D 0A 24 50 53 41 54 2C 48 50 52 2C 30 38 31 39 32 38 2E 37 30 2C 32 35 32 2E 35 31 2C 30 2E 30 37 2C 30 2E 30 36 2C 31 65 2A 33 35 0D 0A 
[Rx][16:19:29.382] 24 47 4E 47 47 41 2C 30 38 31 39 32 38 2E 38 30 2C 34 30 30 39 2E 39 32 33 37 31 33 37 37 2C 4E 2C 31 31 36 31 36 2E 39 30 30 31 31 39 33 31 2C 45 2C 34 2C 34 38 2C 30 2E 34 2C 34 32 2E 34 30 35 32 2C 4D 2C 2D 38 2E 33 34 31 32 2C 4D 2C 31 2E 38 2C 30 2A 34 44 0D 0A 24 47 4E 52 4D 43 2C 30 38 31 39 32 38 2E 38 30 2C 44 2C 34 30 30 39 2E 39 32 33 37 31 33 37 37 2C 4E 2C 31 31 36 31 36 2E 39 30 30 31 31 39 33 31 2C 45 2C 30 2E 30 30 36 2C 31 35 32 2E 39 2C 32 32 30 33 32 34 2C 37 2E 31 2C 57 2C 52 2C 53 2A 35 42 0D 0A 24 50 53 41 54 2C 48 50 52 2C 30 38 31 39 32 38 2E 38 30 2C 32 35 32 2E 35 31 2C 30 2E 30 37 2C 30 2E 30 35 2C 31 65 2A 33 39 0D 0A 
[Rx][16:19:29.482] 24 47 4E 47 47 41 2C 30 38 31 39 32 38 2E 39 30 2C 34 30 30 39 2E 39 32 33 37 31 33 35 31 2C 4E 2C 31 31 36 31 36 2E 39 30 30 31 32 30 31 31 2C 45 2C 34 2C 34 37 2C 30 2E 34 2C 34 32 2E 34 30 35 39 2C 4D 2C 2D 38 2E 33 34 31 32 2C 4D 2C 30 2E 39 2C 30 2A 34 34 0D 0A 24 47 4E 52 4D 43 2C 30 38 31 39 32 38 2E 39 30 2C 44 2C 34 30 30 39 2E 39 32 33 37 31 33 35 31 2C 4E 2C 31 31 36 31 36 2E 39 30 30 31 32 30 31 31 2C 45 2C 30 2E 30 30 35 2C 31 35 36 2E 32 2C 32 32 30 33 32 34 2C 37 2E 31 2C 57 2C 52 2C 53 2A 35 41 0D 0A 24 50 53 41 54 2C 48 50 52 2C 30 38 31 39 32 38 2E 39 30 2C 32 35 32 2E 35 31 2C 30 2E 30 38 2C 30 2E 30 35 2C 31 65 2A 33 37 0D 0A 
[Rx][16:19:29.582] 24 47 4E 47 47 41 2C 30 38 31 39 32 39 2E 30 30 2C 34 30 30 39 2E 39 32 33 37 31 33 36 37 2C 4E 2C 31 31 36 31 36 2E 39 30 30 31 32 30 30 36 2C 45 2C 34 2C 34 37 2C 30 2E 34 2C 34 32 2E 34 30 36 33 2C 4D 2C 2D 38 2E 33 34 31 32 2C 4D 2C 31 2E 30 2C 30 2A 34 45 0D 0A 24 47 4E 52 4D 43 2C 30 38 31 39 32 39 2E 30 30 2C 44 2C 34 30 30 39 2E 39 32 33 37 31 33 36 37 2C 4E 2C 31 31 36 31 36 2E 39 30 30 31 32 30 30 36 2C 45 2C 30 2E 30 30 36 2C 31 35 32 2E 34 2C 32 32 30 33 32 34 2C 37 2E 31 2C 57 2C 52 2C 53 2A 35 30 0D 0A 24 50 53 41 54 2C 48 50 52 2C 30 38 31 39 32 39 2E 30 30 2C 32 35 32 2E 35 31 2C 30 2E 30 37 2C 30 2E 30 35 2C 31 65 2A 33 30 0D 0A 
[Rx][16:19:29.682] 24 47 4E 47 47 41 2C 30 38 31 39 32 39 2E 31 30 2C 34 30 30 39 2E 39 32 33 37 31 33 37 33 2C 4E 2C 31 31 36 31 36 2E 39 30 30 31 31 39 35 31 2C 45 2C 34 2C 34 37 2C 30 2E 34 2C 34 32 2E 34 30 38 35 2C 4D 2C 2D 38 2E 33 34 31 32 2C 4D 2C 31 2E 31 2C 30 2A 34 42 0D 0A 24 47 4E 52 4D 43 2C 30 38 31 39 32 39 2E 31 30 2C 44 2C 34 30 30 39 2E 39 32 33 37 31 33 37 33 2C 4E 2C 31 31 36 31 36 2E 39 30 30 31 31 39 35 31 2C 45 2C 30 2E 30 30 36 2C 31 34 33 2E 39 2C 32 32 30 33 32 34 2C 37 2E 31 2C 57 2C 52 2C 53 2A 35 31 0D 0A 24 50 53 41 54 2C 48 50 52 2C 30 38 31 39 32 39 2E 31 30 2C 32 35 32 2E 35 32 2C 30 2E 30 37 2C 30 2E 30 36 2C 31 65 2A 33 31 0D 0A 
[Rx][16:19:29.782] 24 47 4E 47 47 41 2C 30 38 31 39 32 39 2E 32 30 2C 34 30 30 39 2E 39 32 33 37 31 33 34 33 2C 4E 2C 31 31 36 31 36 2E 39 30 30 31 31 39 37 35 2C 45 2C 34 2C 34 38 2C 30 2E 34 2C 34 32 2E 34 30 37 38 2C 4D 2C 2D 38 2E 33 34 31 32 2C 4D 2C 31 2E 32 2C 30 2A 34 33 0D 0A 24 47 4E 52 4D 43 2C 30 38 31 39 32 39 2E 32 30 2C 44 2C 34 30 30 39 2E 39 32 33 37 31 33 34 33 2C 4E 2C 31 31 36 31 36 2E 39 30 30 31 31 39 37 35 2C 45 2C 30 2E 30 30 37 2C 31 35 33 2E 39 2C 32 32 30 33 32 34 2C 37 2E 31 2C 57 2C 52 2C 53 2A 35 37 0D 0A 24 50 53 41 54 2C 48 50 52 2C 30 38 31 39 32 39 2E 32 30 2C 32 35 32 2E 35 31 2C 30 2E 30 38 2C 30 2E 30 34 2C 31 65 2A 33 43 0D 0A 
[Rx][16:19:29.882] 24 47 4E 47 47 41 2C 30 38 31 39 32 39 2E 33 30 2C 34 30 30 39 2E 39 32 33 37 31 33 34 31 2C 4E 2C 31 31 36 31 36 2E 39 30 30 31 32 30 32 33 2C 45 2C 34 2C 34 38 2C 30 2E 34 2C 34 32 2E 34 31 30 34 2C 4D 2C 2D 38 2E 33 34 31 32 2C 4D 2C 31 2E 33 2C 30 2A 34 32 0D 0A 24 47 4E 52 4D 43 2C 30 38 31 39 32 39 2E 33 30 2C 44 2C 34 30 30 39 2E 39 32 33 37 31 33 34 31 2C 4E 2C 31 31 36 31 36 2E 39 30 30 31 32 30 32 33 2C 45 2C 30 2E 30 30 37 2C 31 35 38 2E 33 2C 32 32 30 33 32 34 2C 37 2E 31 2C 57 2C 52 2C 53 2A 35 43 0D 0A 24 50 53 41 54 2C 48 50 52 2C 30 38 31 39 32 39 2E 33 30 2C 32 35 32 2E 35 31 2C 30 2E 30 37 2C 30 2E 30 36 2C 31 65 2A 33 30 0D 0A 
[Rx][16:19:29.982] 24 47 4E 47 47 41 2C 30 38 31 39 32 39 2E 34 30 2C 34 30 30 39 2E 39 32 33 37 31 34 32 31 2C 4E 2C 31 31 36 31 36 2E 39 30 30 31 31 37 35 32 2C 45 2C 34 2C 34 37 2C 30 2E 34 2C 34 32 2E 34 30 36 33 2C 4D 2C 2D 38 2E 33 34 31 32 2C 4D 2C 31 2E 34 2C 30 2A 34 45 0D 0A 24 47 4E 52 4D 43 2C 30 38 31 39 32 39 2E 34 30 2C 44 2C 34 30 30 39 2E 39 32 33 37 31 34 32 31 2C 4E 2C 31 31 36 31 36 2E 39 30 30 31 31 37 35 32 2C 45 2C 30 2E 30 30 37 2C 31 35 35 2E 34 2C 32 32 30 33 32 34 2C 37 2E 31 2C 57 2C 52 2C 53 2A 35 32 0D 0A 24 50 53 41 54 2C 48 50 52 2C 30 38 31 39 32 39 2E 34 30 2C 32 35 32 2E 35 31 2C 30 2E 30 37 2C 30 2E 30 35 2C 31 65 2A 33 34 0D 0A 
[Rx][16:19:30.082] 24 47 4E 47 47 41 2C 30 38 31 39 32 39 2E 35 30 2C 34 30 30 39 2E 39 32 33 37 31 34 36 34 2C 4E 2C 31 31 36 31 36 2E 39 30 30 31 31 37 31 38 2C 45 2C 34 2C 34 38 2C 30 2E 34 2C 34 32 2E 34 30 35 31 2C 4D 2C 2D 38 2E 33 34 31 32 2C 4D 2C 31 2E 35 2C 30 2A 34 46 0D 0A 24 47 4E 52 4D 43 2C 30 38 31 39 32 39 2E 35 30 2C 44 2C 34 30 30 39 2E 39 32 33 37 31 34 36 34 2C 4E 2C 31 31 36 31 36 2E 39 30 30 31 31 37 31 38 2C 45 2C 30 2E 30 30 36 2C 31 35 39 2E 31 2C 32 32 30 33 32 34 2C 37 2E 31 2C 57 2C 52 2C 53 2A 35 34 0D 0A 24 50 53 41 54 2C 48 50 52 2C 30 38 31 39 32 39 2E 35 30 2C 32 35 32 2E 35 31 2C 30 2E 30 37 2C 30 2E 30 35 2C 31 65 2A 33 35 0D 0A 
[Rx][16:19:30.182] 24 47 4E 47 47 41 2C 30 38 31 39 32 39 2E 36 30 2C 34 30 30 39 2E 39 32 33 37 31 34 32 35 2C 4E 2C 31 31 36 31 36 2E 39 30 30 31 31 38 39 30 2C 45 2C 34 2C 34 38 2C 30 2E 34 2C 34 32 2E 34 30 35 34 2C 4D 2C 2D 38 2E 33 34 31 32 2C 4D 2C 31 2E 36 2C 30 2A 34 30 0D 0A 24 47 4E 52 4D 43 2C 30 38 31 39 32 39 2E 36 30 2C 44 2C 34 30 30 39 2E 39 32 33 37 31 34 32 35 2C 4E 2C 31 31 36 31 36 2E 39 30 30 31 31 38 39 30 2C 45 2C 30 2E 30 30 36 2C 31 35 33 2E 33 2C 32 32 30 33 32 34 2C 37 2E 31 2C 57 2C 52 2C 53 2A 35 35 0D 0A 24 50 53 41 54 2C 48 50 52 2C 30 38 31 39 32 39 2E 36 30 2C 32 35 32 2E 35 31 2C 30 2E 30 38 2C 30 2E 30 35 2C 31 65 2A 33 39 0D 0A 
[Rx][16:19:30.282] 24 47 4E 47 47 41 2C 30 38 31 39 32 39 2E 37 30 2C 34 30 30 39 2E 39 32 33 37 31 34 30 34 2C 4E 2C 31 31 36 31 36 2E 39 30 30 31 31 37 37 30 2C 45 2C 34 2C 34 38 2C 30 2E 34 2C 34 32 2E 34 30 33 37 2C 4D 2C 2D 38 2E 33 34 31 32 2C 4D 2C 31 2E 37 2C 30 2A 34 37 0D 0A 24 47 4E 52 4D 43 2C 30 38 31 39 32 39 2E 37 30 2C 44 2C 34 30 30 39 2E 39 32 33 37 31 34 30 34 2C 4E 2C 31 31 36 31 36 2E 39 30 30 31 31 37 37 30 2C 45 2C 30 2E 30 30 36 2C 31 35 35 2E 30 2C 32 32 30 33 32 34 2C 37 2E 31 2C 57 2C 52 2C 53 2A 35 33 0D 0A 24 50 53 41 54 2C 48 50 52 2C 30 38 31 39 32 39 2E 37 30 2C 32 35 32 2E 35 32 2C 30 2E 30 37 2C 30 2E 30 35 2C 31 65 2A 33 34 0D 0A 
[Rx][16:19:30.383] 24 47 4E 47 47 41 2C 30 38 31 39 32 39 2E 38 30 2C 34 30 30 39 2E 39 32 33 37 31 34 33 34 2C 4E 2C 31 31 36 31 36 2E 39 30 30 31 31 37 38 39 2C 45 2C 34 2C 34 38 2C 30 2E 34 2C 34 32 2E 34 30 33 31 2C 4D 2C 2D 38 2E 33 34 31 32 2C 4D 2C 31 2E 38 2C 30 2A 34 34 0D 0A 24 47 4E 52 4D 43 2C 30 38 31 39 32 39 2E 38 30 2C 44 2C 34 30 30 39 2E 39 32 33 37 31 34 33 34 2C 4E 2C 31 31 36 31 36 2E 39 30 30 31 31 37 38 39 2C 45 2C 30 2E 30 30 36 2C 31 35 37 2E 37 2C 32 32 30 33 32 34 2C 37 2E 31 2C 57 2C 52 2C 53 2A 35 43 0D 0A 24 50 53 41 54 2C 48 50 52 2C 30 38 31 39 32 39 2E 38 30 2C 32 35 32 2E 35 31 2C 30 2E 30 37 2C 30 2E 30 35 2C 31 65 2A 33 38 0D 0A 
[Rx][16:19:30.482] 24 47 4E 47 47 41 2C 30 38 31 39 32 39 2E 39 30 2C 34 30 30 39 2E 39 32 33 37 31 35 32 30 2C 4E 2C 31 31 36 31 36 2E 39 30 30 31 31 37 35 33 2C 45 2C 34 2C 34 38 2C 30 2E 34 2C 34 32 2E 34 30 30 34 2C 4D 2C 2D 38 2E 33 34 31 32 2C 4D 2C 30 2E 39 2C 30 2A 34 30 0D 0A 24 47 4E 52 4D 43 2C 30 38 31 39 32 39 2E 39 30 2C 44 2C 34 30 30 39 2E 39 32 33 37 31 35 32 30 2C 4E 2C 31 31 36 31 36 2E 39 30 30 31 31 37 35 33 2C 45 2C 30 2E 30 30 36 2C 31 35 34 2E 32 2C 32 32 30 33 32 34 2C 37 2E 31 2C 57 2C 52 2C 53 2A 35 38 0D 0A 24 50 53 41 54 2C 48 50 52 2C 30 38 31 39 32 39 2E 39 30 2C 32 35 32 2E 35 31 2C 30 2E 30 38 2C 30 2E 30 35 2C 31 65 2A 33 36 0D 0A 
[Rx][16:19:30.582] 24 47 4E 47 47 41 2C 30 38 31 39 33 30 2E 30 30 2C 34 30 30 39 2E 39 32 33 37 31 34 39 39 2C 4E 2C 31 31 36 31 36 2E 39 30 30 31 31 38 31 31 2C 45 2C 34 2C 34 38 2C 30 2E 34 2C 34 32 2E 34 30 31 31 2C 4D 2C 2D 38 2E 33 34 31 32 2C 4D 2C 31 2E 30 2C 30 2A 34 37 0D 0A 24 47 4E 52 4D 43 2C 30 38 31 39 33 30 2E 30 30 2C 44 2C 34 30 30 39 2E 39 32 33 37 31 34 39 39 2C 4E 2C 31 31 36 31 36 2E 39 30 30 31 31 38 31 31 2C 45 2C 30 2E 30 30 35 2C 31 36 30 2E 30 2C 32 32 30 33 32 34 2C 37 2E 31 2C 57 2C 52 2C 53 2A 35 35 0D 0A 24 50 53 41 54 2C 48 50 52 2C 30 38 31 39 33 30 2E 30 30 2C 32 35 32 2E 35 31 2C 30 2E 30 38 2C 30 2E 30 35 2C 31 65 2A 33 37 0D 0A 
[Rx][16:19:30.682] 24 47 4E 47 47 41 2C 30 38 31 39 33 30 2E 31 30 2C 34 30 30 39 2E 39 32 33 37 31 34 33 30 2C 4E 2C 31 31 36 31 36 2E 39 30 30 31 31 37 38 33 2C 45 2C 34 2C 34 38 2C 30 2E 34 2C 34 32 2E 34 30 32 38 2C 4D 2C 2D 38 2E 33 34 31 32 2C 4D 2C 31 2E 31 2C 30 2A 34 41 0D 0A 24 47 4E 52 4D 43 2C 30 38 31 39 33 30 2E 31 30 2C 44 2C 34 30 30 39 2E 39 32 33 37 31 34 33 30 2C 4E 2C 31 31 36 31 36 2E 39 30 30 31 31 37 38 33 2C 45 2C 30 2E 30 30 35 2C 31 37 31 2E 39 2C 32 32 30 33 32 34 2C 37 2E 31 2C 57 2C 52 2C 53 2A 35 41 0D 0A 24 50 53 41 54 2C 48 50 52 2C 30 38 31 39 33 30 2E 31 30 2C 32 35 32 2E 35 31 2C 30 2E 30 37 2C 30 2E 30 35 2C 31 65 2A 33 39 0D 0A 
[Rx][16:19:30.782] 24 47 4E 47 47 41 2C 30 38 31 39 33 30 2E 32 30 2C 34 30 30 39 2E 39 32 33 37 31 35 30 33 2C 4E 2C 31 31 36 31 36 2E 39 30 30 31 31 37 39 34 2C 45 2C 34 2C 34 38 2C 30 2E 34 2C 34 32 2E 34 30 32 37 2C 4D 2C 2D 38 2E 33 34 31 32 2C 4D 2C 31 2E 32 2C 30 2A 34 32 0D 0A 24 47 4E 52 4D 43 2C 30 38 31 39 33 30 2E 32 30 2C 44 2C 34 30 30 39 2E 39 32 33 37 31 35 30 33 2C 4E 2C 31 31 36 31 36 2E 39 30 30 31 31 37 39 34 2C 45 2C 30 2E 30 30 34 2C 31 36 39 2E 31 2C 32 32 30 33 32 34 2C 37 2E 31 2C 57 2C 52 2C 53 2A 35 45 0D 0A 24 50 53 41 54 2C 48 50 52 2C 30 38 31 39 33 30 2E 32 30 2C 32 35 32 2E 35 31 2C 30 2E 30 37 2C 30 2E 30 35 2C 31 65 2A 33 41 0D 0A 
[Rx][16:19:30.882] 24 47 4E 47 47 41 2C 30 38 31 39 33 30 2E 33 30 2C 34 30 30 39 2E 39 32 33 37 31 35 32 35 2C 4E 2C 31 31 36 31 36 2E 39 30 30 31 31 38 37 39 2C 45 2C 34 2C 34 38 2C 30 2E 34 2C 34 32 2E 34 30 34 37 2C 4D 2C 2D 38 2E 33 34 31 32 2C 4D 2C 31 2E 33 2C 30 2A 34 43 0D 0A 24 47 4E 52 4D 43 2C 30 38 31 39 33 30 2E 33 30 2C 44 2C 34 30 30 39 2E 39 32 33 37 31 35 32 35 2C 4E 2C 31 31 36 31 36 2E 39 30 30 31 31 38 37 39 2C 45 2C 30 2E 30 30 34 2C 31 36 38 2E 35 2C 32 32 30 33 32 34 2C 37 2E 31 2C 57 2C 52 2C 53 2A 35 32 0D 0A 24 50 53 41 54 2C 48 50 52 2C 30 38 31 39 33 30 2E 33 30 2C 32 35 32 2E 35 31 2C 30 2E 30 38 2C 30 2E 30 35 2C 31 65 2A 33 34 0D 0A 
[Rx][16:19:30.982] 24 47 4E 47 47 41 2C 30 38 31 39 33 30 2E 34 30 2C 34 30 30 39 2E 39 32 33 37 31 34 38 35 2C 4E 2C 31 31 36 31 36 2E 39 30 30 31 31 37 35 34 2C 45 2C 34 2C 34 38 2C 30 2E 34 2C 34 32 2E 34 30 34 38 2C 4D 2C 2D 38 2E 33 34 31 32 2C 4D 2C 31 2E 34 2C 30 2A 34 38 0D 0A 24 47 4E 52 4D 43 2C 30 38 31 39 33 30 2E 34 30 2C 44 2C 34 30 30 39 2E 39 32 33 37 31 34 38 35 2C 4E 2C 31 31 36 31 36 2E 39 30 30 31 31 37 35 34 2C 45 2C 30 2E 30 30 34 2C 31 36 33 2E 33 2C 32 32 30 33 32 34 2C 37 2E 31 2C 57 2C 52 2C 53 2A 35 33 0D 0A 24 50 53 41 54 2C 48 50 52 2C 30 38 31 39 33 30 2E 34 30 2C 32 35 32 2E 35 31 2C 30 2E 30 37 2C 30 2E 30 35 2C 31 65 2A 33 43 0D 0A 
[Rx][16:19:31.082] 24 47 4E 47 47 41 2C 30 38 31 39 33 30 2E 35 30 2C 34 30 30 39 2E 39 32 33 37 31 35 36 35 2C 4E 2C 31 31 36 31 36 2E 39 30 30 31 31 36 36 35 2C 45 2C 34 2C 34 38 2C 30 2E 34 2C 34 32 2E 33 39 39 38 2C 4D 2C 2D 38 2E 33 34 31 32 2C 4D 2C 31 2E 35 2C 30 2A 34 37 0D 0A 24 47 4E 52 4D 43 2C 30 38 31 39 33 30 2E 35 30 2C 44 2C 34 30 30 39 2E 39 32 33 37 31 35 36 35 2C 4E 2C 31 31 36 31 36 2E 39 30 30 31 31 36 36 35 2C 45 2C 30 2E 30 30 34 2C 31 35 38 2E 39 2C 32 32 30 33 32 34 2C 37 2E 31 2C 57 2C 52 2C 53 2A 35 43 0D 0A 24 50 53 41 54 2C 48 50 52 2C 30 38 31 39 33 30 2E 35 30 2C 32 35 32 2E 35 31 2C 30 2E 30 38 2C 30 2E 30 35 2C 31 65 2A 33 32 0D 0A 
[Rx][16:19:31.182] 24 47 4E 47 47 41 2C 30 38 31 39 33 30 2E 36 30 2C 34 30 30 39 2E 39 32 33 37 31 34 38 32 2C 4E 2C 31 31 36 31 36 2E 39 30 30 31 31 37 38 34 2C 45 2C 34 2C 34 38 2C 30 2E 34 2C 34 32 2E 34 30 35 34 2C 4D 2C 2D 38 2E 33 34 31 32 2C 4D 2C 31 2E 36 2C 30 2A 34 46 0D 0A 24 47 4E 52 4D 43 2C 30 38 31 39 33 30 2E 36 30 2C 44 2C 34 30 30 39 2E 39 32 33 37 31 34 38 32 2C 4E 2C 31 31 36 31 36 2E 39 30 30 31 31 37 38 34 2C 45 2C 30 2E 30 30 33 2C 31 35 30 2E 36 2C 32 32 30 33 32 34 2C 37 2E 31 2C 57 2C 52 2C 53 2A 35 39 0D 0A 24 50 53 41 54 2C 48 50 52 2C 30 38 31 39 33 30 2E 36 30 2C 32 35 32 2E 35 31 2C 30 2E 30 37 2C 30 2E 30 35 2C 31 65 2A 33 45 0D 0A 
[Rx][16:19:31.282] 24 47 4E 47 47 41 2C 30 38 31 39 33 30 2E 37 30 2C 34 30 30 39 2E 39 32 33 37 31 35 35 34 2C 4E 2C 31 31 36 31 36 2E 39 30 30 31 31 38 32 33 2C 45 2C 34 2C 34 38 2C 30 2E 34 2C 34 32 2E 34 30 33 35 2C 4D 2C 2D 38 2E 33 34 31 32 2C 4D 2C 31 2E 37 2C 30 2A 34 30 0D 0A 24 47 4E 52 4D 43 2C 30 38 31 39 33 30 2E 37 30 2C 44 2C 34 30 30 39 2E 39 32 33 37 31 35 35 34 2C 4E 2C 31 31 36 31 36 2E 39 30 30 31 31 38 32 33 2C 45 2C 30 2E 30 30 33 2C 31 33 34 2E 34 2C 32 32 30 33 32 34 2C 37 2E 31 2C 57 2C 52 2C 53 2A 35 30 0D 0A 24 50 53 41 54 2C 48 50 52 2C 30 38 31 39 33 30 2E 37 30 2C 32 35 32 2E 35 31 2C 30 2E 30 37 2C 30 2E 30 35 2C 31 65 2A 33 46 0D 0A 
[Rx][16:19:31.382] 24 47 4E 47 47 41 2C 30 38 31 39 33 30 2E 38 30 2C 34 30 30 39 2E 39 32 33 37 31 35 33 35 2C 4E 2C 31 31 36 31 36 2E 39 30 30 31 31 37 30 30 2C 45 2C 34 2C 34 38 2C 30 2E 34 2C 34 32 2E 34 30 33 31 2C 4D 2C 2D 38 2E 33 34 31 32 2C 4D 2C 31 2E 38 2C 30 2A 34 44 0D 0A 24 47 4E 52 4D 43 2C 30 38 31 39 33 30 2E 38 30 2C 44 2C 34 30 30 39 2E 39 32 33 37 31 35 33 35 2C 4E 2C 31 31 36 31 36 2E 39 30 30 31 31 37 30 30 2C 45 2C 30 2E 30 30 34 2C 31 33 33 2E 33 2C 32 32 30 33 32 34 2C 37 2E 31 2C 57 2C 52 2C 53 2A 35 31 0D 0A 24 50 53 41 54 2C 48 50 52 2C 30 38 31 39 33 30 2E 38 30 2C 32 35 32 2E 35 31 2C 30 2E 30 38 2C 30 2E 30 35 2C 31 65 2A 33 46 0D 0A 
[Rx][16:19:31.482] 24 47 4E 47 47 41 2C 30 38 31 39 33 30 2E 39 30 2C 34 30 30 39 2E 39 32 33 37 31 34 36 39 2C 4E 2C 31 31 36 31 36 2E 39 30 30 31 31 37 33 32 2C 45 2C 34 2C 34 38 2C 30 2E 34 2C 34 32 2E 34 30 34 32 2C 4D 2C 2D 38 2E 33 34 31 32 2C 4D 2C 30 2E 39 2C 30 2A 34 31 0D 0A 24 47 4E 52 4D 43 2C 30 38 31 39 33 30 2E 39 30 2C 44 2C 34 30 30 39 2E 39 32 33 37 31 34 36 39 2C 4E 2C 31 31 36 31 36 2E 39 30 30 31 31 37 33 32 2C 45 2C 30 2E 30 30 34 2C 31 34 34 2E 36 2C 32 32 30 33 32 34 2C 37 2E 31 2C 57 2C 52 2C 53 2A 35 43 0D 0A 24 50 53 41 54 2C 48 50 52 2C 30 38 31 39 33 30 2E 39 30 2C 32 35 32 2E 35 31 2C 30 2E 30 37 2C 30 2E 30 35 2C 31 65 2A 33 31 0D 0A 
[Rx][16:19:31.582] 24 47 4E 47 47 41 2C 30 38 31 39 33 31 2E 30 30 2C 34 30 30 39 2E 39 32 33 37 31 34 39 38 2C 4E 2C 31 31 36 31 36 2E 39 30 30 31 31 38 34 32 2C 45 2C 34 2C 34 38 2C 30 2E 34 2C 34 32 2E 34 30 35 33 2C 4D 2C 2D 38 2E 33 34 31 32 2C 4D 2C 31 2E 30 2C 30 2A 34 37 0D 0A 24 47 4E 52 4D 43 2C 30 38 31 39 33 31 2E 30 30 2C 44 2C 34 30 30 39 2E 39 32 33 37 31 34 39 38 2C 4E 2C 31 31 36 31 36 2E 39 30 30 31 31 38 34 32 2C 45 2C 30 2E 30 30 34 2C 31 35 31 2E 34 2C 32 32 30 33 32 34 2C 37 2E 31 2C 57 2C 52 2C 53 2A 35 34 0D 0A 24 50 53 41 54 2C 48 50 52 2C 30 38 31 39 33 31 2E 30 30 2C 32 35 32 2E 35 31 2C 30 2E 30 37 2C 30 2E 30 35 2C 31 65 2A 33 39 0D 0A 
[Rx][16:19:31.682] 24 47 4E 47 47 41 2C 30 38 31 39 33 31 2E 31 30 2C 34 30 30 39 2E 39 32 33 37 31 35 32 35 2C 4E 2C 31 31 36 31 36 2E 39 30 30 31 31 37 33 39 2C 45 2C 34 2C 34 38 2C 30 2E 34 2C 34 32 2E 34 30 32 30 2C 4D 2C 2D 38 2E 33 34 31 32 2C 4D 2C 31 2E 31 2C 30 2A 34 37 0D 0A 24 47 4E 52 4D 43 2C 30 38 31 39 33 31 2E 31 30 2C 44 2C 34 30 30 39 2E 39 32 33 37 31 35 32 35 2C 4E 2C 31 31 36 31 36 2E 39 30 30 31 31 37 33 39 2C 45 2C 30 2E 30 30 33 2C 31 34 37 2E 31 2C 32 32 30 33 32 34 2C 37 2E 31 2C 57 2C 52 2C 53 2A 35 34 0D 0A 24 50 53 41 54 2C 48 50 52 2C 30 38 31 39 33 31 2E 31 30 2C 32 35 32 2E 35 31 2C 30 2E 30 37 2C 30 2E 30 35 2C 31 65 2A 33 38 0D 0A 
[Rx][16:19:31.782] 24 47 4E 47 47 41 2C 30 38 31 39 33 31 2E 32 30 2C 34 30 30 39 2E 39 32 33 37 31 34 39 39 2C 4E 2C 31 31 36 31 36 2E 39 30 30 31 31 35 35 30 2C 45 2C 34 2C 34 38 2C 30 2E 34 2C 34 32 2E 33 39 37 35 2C 4D 2C 2D 38 2E 33 34 31 32 2C 4D 2C 31 2E 32 2C 30 2A 34 32 0D 0A 24 47 4E 52 4D 43 2C 30 38 31 39 33 31 2E 32 30 2C 44 2C 34 30 30 39 2E 39 32 33 37 31 34 39 39 2C 4E 2C 31 31 36 31 36 2E 39 30 30 31 31 35 35 30 2C 45 2C 30 2E 30 30 33 2C 31 36 33 2E 35 2C 32 32 30 33 32 34 2C 37 2E 31 2C 57 2C 52 2C 53 2A 35 45 0D 0A 24 50 53 41 54 2C 48 50 52 2C 30 38 31 39 33 31 2E 32 30 2C 32 35 32 2E 35 31 2C 30 2E 30 38 2C 30 2E 30 35 2C 31 65 2A 33 34 0D 0A 
[Rx][16:19:31.882] 24 47 4E 47 47 41 2C 30 38 31 39 33 31 2E 33 30 2C 34 30 30 39 2E 39 32 33 37 31 34 37 31 2C 4E 2C 31 31 36 31 36 2E 39 30 30 31 31 35 38 34 2C 45 2C 34 2C 34 38 2C 30 2E 34 2C 34 32 2E 33 39 39 37 2C 4D 2C 2D 38 2E 33 34 31 32 2C 4D 2C 31 2E 33 2C 30 2A 34 31 0D 0A 24 47 4E 52 4D 43 2C 30 38 31 39 33 31 2E 33 30 2C 44 2C 34 30 30 39 2E 39 32 33 37 31 34 37 31 2C 4E 2C 31 31 36 31 36 2E 39 30 30 31 31 35 38 34 2C 45 2C 30 2E 30 30 33 2C 31 37 35 2E 37 2C 32 32 30 33 32 34 2C 37 2E 31 2C 57 2C 52 2C 53 2A 35 35 0D 0A 24 50 53 41 54 2C 48 50 52 2C 30 38 31 39 33 31 2E 33 30 2C 32 35 32 2E 35 31 2C 30 2E 30 37 2C 30 2E 30 36 2C 31 65 2A 33 39 0D 0A 
[Rx][16:19:31.982] 24 47 4E 47 47 41 2C 30 38 31 39 33 31 2E 34 30 2C 34 30 30 39 2E 39 32 33 37 31 35 32 35 2C 4E 2C 31 31 36 31 36 2E 39 30 30 31 31 36 35 30 2C 45 2C 34 2C 34 38 2C 30 2E 34 2C 34 32 2E 33 39 36 39 2C 4D 2C 2D 38 2E 33 34 31 32 2C 4D 2C 31 2E 34 2C 30 2A 34 41 0D 0A 24 47 4E 52 4D 43 2C 30 38 31 39 33 31 2E 34 30 2C 44 2C 34 30 30 39 2E 39 32 33 37 31 35 32 35 2C 4E 2C 31 31 36 31 36 2E 39 30 30 31 31 36 35 30 2C 45 2C 30 2E 30 30 33 2C 31 36 36 2E 30 2C 32 32 30 33 32 34 2C 37 2E 31 2C 57 2C 52 2C 53 2A 35 44 0D 0A 24 50 53 41 54 2C 48 50 52 2C 30 38 31 39 33 31 2E 34 30 2C 32 35 32 2E 35 31 2C 30 2E 30 38 2C 30 2E 30 35 2C 31 65 2A 33 32 0D 0A 
[Rx][16:19:32.082] 24 47 4E 47 47 41 2C 30 38 31 39 33 31 2E 35 30 2C 34 30 30 39 2E 39 32 33 37 31 35 34 30 2C 4E 2C 31 31 36 31 36 2E 39 30 30 31 31 36 31 32 2C 45 2C 34 2C 34 38 2C 30 2E 34 2C 34 32 2E 33 39 37 36 2C 4D 2C 2D 38 2E 33 34 31 32 2C 4D 2C 31 2E 35 2C 30 2A 34 31 0D 0A 24 47 4E 52 4D 43 2C 30 38 31 39 33 31 2E 35 30 2C 44 2C 34 30 30 39 2E 39 32 33 37 31 35 34 30 2C 4E 2C 31 31 36 31 36 2E 39 30 30 31 31 36 31 32 2C 45 2C 30 2E 30 30 33 2C 31 35 31 2E 39 2C 32 32 30 33 32 34 2C 37 2E 31 2C 57 2C 52 2C 53 2A 35 34 0D 0A 24 50 53 41 54 2C 48 50 52 2C 30 38 31 39 33 31 2E 35 30 2C 32 35 32 2E 35 31 2C 30 2E 30 37 2C 30 2E 30 36 2C 31 65 2A 33 46 0D 0A 
[Rx][16:19:32.182] 24 47 4E 47 47 41 2C 30 38 31 39 33 31 2E 36 30 2C 34 30 30 39 2E 39 32 33 37 31 34 38 37 2C 4E 2C 31 31 36 31 36 2E 39 30 30 31 31 36 31 32 2C 45 2C 34 2C 34 38 2C 30 2E 34 2C 34 32 2E 33 39 39 31 2C 4D 2C 2D 38 2E 33 34 31 32 2C 4D 2C 31 2E 36 2C 30 2A 34 32 0D 0A 24 47 4E 52 4D 43 2C 30 38 31 39 33 31 2E 36 30 2C 44 2C 34 30 30 39 2E 39 32 33 37 31 34 38 37 2C 4E 2C 31 31 36 31 36 2E 39 30 30 31 31 36 31 32 2C 45 2C 30 2E 30 30 34 2C 31 33 35 2E 35 2C 32 32 30 33 32 34 2C 37 2E 31 2C 57 2C 52 2C 53 2A 35 34 0D 0A 24 50 53 41 54 2C 48 50 52 2C 30 38 31 39 33 31 2E 36 30 2C 32 35 32 2E 35 31 2C 30 2E 30 37 2C 30 2E 30 35 2C 31 65 2A 33 46 0D 0A 
[Rx][16:19:32.282] 24 47 4E 47 47 41 2C 30 38 31 39 33 31 2E 37 30 2C 34 30 30 39 2E 39 32 33 37 31 34 37 32 2C 4E 2C 31 31 36 31 36 2E 39 30 30 31 31 36 32 32 2C 45 2C 34 2C 34 38 2C 30 2E 34 2C 34 32 2E 33 39 38 32 2C 4D 2C 2D 38 2E 33 34 31 32 2C 4D 2C 31 2E 37 2C 30 2A 34 39 0D 0A 24 47 4E 52 4D 43 2C 30 38 31 39 33 31 2E 37 30 2C 44 2C 34 30 30 39 2E 39 32 33 37 31 34 37 32 2C 4E 2C 31 31 36 31 36 2E 39 30 30 31 31 36 32 32 2C 45 2C 30 2E 30 30 35 2C 31 32 39 2E 39 2C 32 32 30 33 32 34 2C 37 2E 31 2C 57 2C 52 2C 53 2A 35 43 0D 0A 24 50 53 41 54 2C 48 50 52 2C 30 38 31 39 33 31 2E 37 30 2C 32 35 32 2E 35 31 2C 30 2E 30 37 2C 30 2E 30 35 2C 31 65 2A 33 45 0D 0A 
[Rx][16:19:32.382] 24 47 4E 47 47 41 2C 30 38 31 39 33 31 2E 38 30 2C 34 30 30 39 2E 39 32 33 37 31 34 39 31 2C 4E 2C 31 31 36 31 36 2E 39 30 30 31 31 37 30 31 2C 45 2C 34 2C 34 38 2C 30 2E 34 2C 34 32 2E 33 39 39 33 2C 4D 2C 2D 38 2E 33 34 31 32 2C 4D 2C 31 2E 38 2C 30 2A 34 34 0D 0A 24 47 4E 52 4D 43 2C 30 38 31 39 33 31 2E 38 30 2C 44 2C 34 30 30 39 2E 39 32 33 37 31 34 39 31 2C 4E 2C 31 31 36 31 36 2E 39 30 30 31 31 37 30 31 2C 45 2C 30 2E 30 30 35 2C 31 32 31 2E 35 2C 32 32 30 33 32 34 2C 37 2E 31 2C 57 2C 52 2C 53 2A 35 41 0D 0A 24 50 53 41 54 2C 48 50 52 2C 30 38 31 39 33 31 2E 38 30 2C 32 35 32 2E 35 31 2C 30 2E 30 38 2C 30 2E 30 35 2C 31 65 2A 33 45 0D 0A 
[Rx][16:19:32.482] 24 47 4E 47 47 41 2C 30 38 31 39 33 31 2E 39 30 2C 34 30 30 39 2E 39 32 33 37 31 35 31 31 2C 4E 2C 31 31 36 31 36 2E 39 30 30 31 31 35 38 36 2C 45 2C 34 2C 34 38 2C 30 2E 34 2C 34 32 2E 33 39 35 37 2C 4D 2C 2D 38 2E 33 34 31 32 2C 4D 2C 30 2E 39 2C 30 2A 34 39 0D 0A 24 47 4E 52 4D 43 2C 30 38 31 39 33 31 2E 39 30 2C 44 2C 34 30 30 39 2E 39 32 33 37 31 35 31 31 2C 4E 2C 31 31 36 31 36 2E 39 30 30 31 31 35 38 36 2C 45 2C 30 2E 30 30 35 2C 31 31 33 2E 31 2C 32 32 30 33 32 34 2C 37 2E 31 2C 57 2C 52 2C 53 2A 35 41 0D 0A 24 50 53 41 54 2C 48 50 52 2C 30 38 31 39 33 31 2E 39 30 2C 32 35 32 2E 35 31 2C 30 2E 30 37 2C 30 2E 30 36 2C 31 65 2A 33 33 0D 0A 
[Rx][16:19:32.582] 24 47 4E 47 47 41 2C 30 38 31 39 33 32 2E 30 30 2C 34 30 30 39 2E 39 32 33 37 31 34 36 30 2C 4E 2C 31 31 36 31 36 2E 39 30 30 31 31 36 38 35 2C 45 2C 34 2C 34 38 2C 30 2E 34 2C 34 32 2E 33 39 35 37 2C 4D 2C 2D 38 2E 33 34 31 32 2C 4D 2C 31 2E 30 2C 30 2A 34 43 0D 0A 24 47 4E 52 4D 43 2C 30 38 31 39 33 32 2E 30 30 2C 44 2C 34 30 30 39 2E 39 32 33 37 31 34 36 30 2C 4E 2C 31 31 36 31 36 2E 39 30 30 31 31 36 38 35 2C 45 2C 30 2E 30 30 35 2C 31 30 39 2E 39 2C 32 32 30 33 32 34 2C 37 2E 31 2C 57 2C 52 2C 53 2A 35 34 0D 0A 24 50 53 41 54 2C 48 50 52 2C 30 38 31 39 33 32 2E 30 30 2C 32 35 32 2E 35 31 2C 30 2E 30 37 2C 30 2E 30 35 2C 31 65 2A 33 41 0D 0A 
[Rx][16:19:32.682] 24 47 4E 47 47 41 2C 30 38 31 39 33 32 2E 31 30 2C 34 30 30 39 2E 39 32 33 37 31 34 30 39 2C 4E 2C 31 31 36 31 36 2E 39 30 30 31 31 36 33 33 2C 45 2C 34 2C 34 38 2C 30 2E 34 2C 34 32 2E 33 39 37 32 2C 4D 2C 2D 38 2E 33 34 31 32 2C 4D 2C 31 2E 31 2C 30 2A 34 39 0D 0A 24 47 4E 52 4D 43 2C 30 38 31 39 33 32 2E 31 30 2C 44 2C 34 30 30 39 2E 39 32 33 37 31 34 30 39 2C 4E 2C 31 31 36 31 36 2E 39 30 30 31 31 36 33 33 2C 45 2C 30 2E 30 30 35 2C 31 32 33 2E 38 2C 32 32 30 33 32 34 2C 37 2E 31 2C 57 2C 52 2C 53 2A 35 45 0D 0A 24 50 53 41 54 2C 48 50 52 2C 30 38 31 39 33 32 2E 31 30 2C 32 35 32 2E 35 31 2C 30 2E 30 38 2C 30 2E 30 35 2C 31 65 2A 33 34 0D 0A 
[Rx][16:19:32.782] 24 47 4E 47 47 41 2C 30 38 31 39 33 32 2E 32 30 2C 34 30 30 39 2E 39 32 33 37 31 34 34 35 2C 4E 2C 31 31 36 31 36 2E 39 30 30 31 31 37 38 39 2C 45 2C 34 2C 34 38 2C 30 2E 34 2C 34 32 2E 34 30 30 31 2C 4D 2C 2D 38 2E 33 34 31 32 2C 4D 2C 31 2E 32 2C 30 2A 34 42 0D 0A 24 47 4E 52 4D 43 2C 30 38 31 39 33 32 2E 32 30 2C 44 2C 34 30 30 39 2E 39 32 33 37 31 34 34 35 2C 4E 2C 31 31 36 31 36 2E 39 30 30 31 31 37 38 39 2C 45 2C 30 2E 30 30 35 2C 31 32 33 2E 38 2C 32 32 30 33 32 34 2C 37 2E 31 2C 57 2C 52 2C 53 2A 35 35 0D 0A 24 50 53 41 54 2C 48 50 52 2C 30 38 31 39 33 32 2E 32 30 2C 32 35 32 2E 35 31 2C 30 2E 30 38 2C 30 2E 30 35 2C 31 65 2A 33 37 0D 0A 
[Rx][16:19:32.882] 24 47 4E 47 47 41 2C 30 38 31 39 33 32 2E 33 30 2C 34 30 30 39 2E 39 32 33 37 31 34 35 30 2C 4E 2C 31 31 36 31 36 2E 39 30 30 31 31 37 32 34 2C 45 2C 34 2C 34 38 2C 30 2E 34 2C 34 32 2E 34 30 31 36 2C 4D 2C 2D 38 2E 33 34 31 32 2C 4D 2C 31 2E 33 2C 30 2A 34 45 0D 0A 24 47 4E 52 4D 43 2C 30 38 31 39 33 32 2E 33 30 2C 44 2C 34 30 30 39 2E 39 32 33 37 31 34 35 30 2C 4E 2C 31 31 36 31 36 2E 39 30 30 31 31 37 32 34 2C 45 2C 30 2E 30 30 35 2C 31 32 32 2E 34 2C 32 32 30 33 32 34 2C 37 2E 31 2C 57 2C 52 2C 53 2A 35 41 0D 0A 24 50 53 41 54 2C 48 50 52 2C 30 38 31 39 33 32 2E 33 30 2C 32 35 32 2E 35 31 2C 30 2E 30 38 2C 30 2E 30 35 2C 31 65 2A 33 36 0D 0A 
[Rx][16:19:32.982] 24 47 4E 47 47 41 2C 30 38 31 39 33 32 2E 34 30 2C 34 30 30 39 2E 39 32 33 37 31 34 34 33 2C 4E 2C 31 31 36 31 36 2E 39 30 30 31 31 37 34 30 2C 45 2C 34 2C 34 38 2C 30 2E 34 2C 34 32 2E 34 30 32 31 2C 4D 2C 2D 38 2E 33 34 31 32 2C 4D 2C 31 2E 34 2C 30 2A 34 41 0D 0A 24 47 4E 52 4D 43 2C 30 38 31 39 33 32 2E 34 30 2C 44 2C 34 30 30 39 2E 39 32 33 37 31 34 34 33 2C 4E 2C 31 31 36 31 36 2E 39 30 30 31 31 37 34 30 2C 45 2C 30 2E 30 30 34 2C 31 31 34 2E 36 2C 32 32 30 33 32 34 2C 37 2E 31 2C 57 2C 52 2C 53 2A 35 42 0D 0A 24 50 53 41 54 2C 48 50 52 2C 30 38 31 39 33 32 2E 34 30 2C 32 35 32 2E 35 31 2C 30 2E 30 38 2C 30 2E 30 35 2C 31 65 2A 33 31 0D 0A 
[Rx][16:19:33.082] 24 47 4E 47 47 41 2C 30 38 31 39 33 32 2E 35 30 2C 34 30 30 39 2E 39 32 33 37 31 34 31 35 2C 4E 2C 31 31 36 31 36 2E 39 30 30 31 31 37 33 32 2C 45 2C 34 2C 34 38 2C 30 2E 34 2C 34 32 2E 34 30 31 36 2C 4D 2C 2D 38 2E 33 34 31 32 2C 4D 2C 31 2E 35 2C 30 2A 34 38 0D 0A 24 47 4E 52 4D 43 2C 30 38 31 39 33 32 2E 35 30 2C 44 2C 34 30 30 39 2E 39 32 33 37 31 34 31 35 2C 4E 2C 31 31 36 31 36 2E 39 30 30 31 31 37 33 32 2C 45 2C 30 2E 30 30 34 2C 31 31 37 2E 39 2C 32 32 30 33 32 34 2C 37 2E 31 2C 57 2C 52 2C 53 2A 35 30 0D 0A 24 50 53 41 54 2C 48 50 52 2C 30 38 31 39 33 32 2E 35 30 2C 32 35 32 2E 35 31 2C 30 2E 30 38 2C 30 2E 30 35 2C 31 65 2A 33 30 0D 0A 
[Rx][16:19:33.182] 24 47 4E 47 47 41 2C 30 38 31 39 33 32 2E 36 30 2C 34 30 30 39 2E 39 32 33 37 31 34 32 37 2C 4E 2C 31 31 36 31 36 2E 39 30 30 31 31 36 31 33 2C 45 2C 34 2C 34 38 2C 30 2E 34 2C 34 32 2E 34 30 31 31 2C 4D 2C 2D 38 2E 33 34 31 32 2C 4D 2C 31 2E 36 2C 30 2A 34 43 0D 0A 24 47 4E 52 4D 43 2C 30 38 31 39 33 32 2E 36 30 2C 44 2C 34 30 30 39 2E 39 32 33 37 31 34 32 37 2C 4E 2C 31 31 36 31 36 2E 39 30 30 31 31 36 31 33 2C 45 2C 30 2E 30 30 34 2C 31 32 30 2E 38 2C 32 32 30 33 32 34 2C 37 2E 31 2C 57 2C 52 2C 53 2A 35 35 0D 0A 24 50 53 41 54 2C 48 50 52 2C 30 38 31 39 33 32 2E 36 30 2C 32 35 32 2E 35 31 2C 30 2E 30 38 2C 30 2E 30 34 2C 31 65 2A 33 32 0D 0A 
[Rx][16:19:33.282] 24 47 4E 47 47 41 2C 30 38 31 39 33 32 2E 37 30 2C 34 30 30 39 2E 39 32 33 37 31 34 34 35 2C 4E 2C 31 31 36 31 36 2E 39 30 30 31 31 36 34 33 2C 45 2C 34 2C 34 38 2C 30 2E 34 2C 34 32 2E 34 30 31 36 2C 4D 2C 2D 38 2E 33 34 31 32 2C 4D 2C 31 2E 37 2C 30 2A 34 41 0D 0A 24 47 4E 52 4D 43 2C 30 38 31 39 33 32 2E 37 30 2C 44 2C 34 30 30 39 2E 39 32 33 37 31 34 34 35 2C 4E 2C 31 31 36 31 36 2E 39 30 30 31 31 36 34 33 2C 45 2C 30 2E 30 30 33 2C 31 32 33 2E 33 2C 32 32 30 33 32 34 2C 37 2E 31 2C 57 2C 52 2C 53 2A 35 41 0D 0A 24 50 53 41 54 2C 48 50 52 2C 30 38 31 39 33 32 2E 37 30 2C 32 35 32 2E 35 31 2C 30 2E 30 38 2C 30 2E 30 35 2C 31 65 2A 33 32 0D 0A 
[Rx][16:19:33.382] 24 47 4E 47 47 41 2C 30 38 31 39 33 32 2E 38 30 2C 34 30 30 39 2E 39 32 33 37 31 34 33 32 2C 4E 2C 31 31 36 31 36 2E 39 30 30 31 31 36 37 31 2C 45 2C 34 2C 34 38 2C 30 2E 34 2C 34 32 2E 34 30 32 36 2C 4D 2C 2D 38 2E 33 34 31 32 2C 4D 2C 31 2E 38 2C 30 2A 34 38 0D 0A 24 47 4E 52 4D 43 2C 30 38 31 39 33 32 2E 38 30 2C 44 2C 34 30 30 39 2E 39 32 33 37 31 34 33 32 2C 4E 2C 31 31 36 31 36 2E 39 30 30 31 31 36 37 31 2C 45 2C 30 2E 30 30 33 2C 31 32 34 2E 30 2C 32 32 30 33 32 34 2C 37 2E 31 2C 57 2C 52 2C 53 2A 35 30 0D 0A 24 50 53 41 54 2C 48 50 52 2C 30 38 31 39 33 32 2E 38 30 2C 32 35 32 2E 35 31 2C 30 2E 30 38 2C 30 2E 30 35 2C 31 65 2A 33 44 0D 0A 
[Rx][16:19:33.482] 24 47 4E 47 47 41 2C 30 38 31 39 33 32 2E 39 30 2C 34 30 30 39 2E 39 32 33 37 31 34 30 34 2C 4E 2C 31 31 36 31 36 2E 39 30 30 31 31 37 32 34 2C 45 2C 34 2C 34 38 2C 30 2E 34 2C 34 32 2E 34 30 35 36 2C 4D 2C 2D 38 2E 33 34 31 32 2C 4D 2C 30 2E 39 2C 30 2A 34 41 0D 0A 24 47 4E 52 4D 43 2C 30 38 31 39 33 32 2E 39 30 2C 44 2C 34 30 30 39 2E 39 32 33 37 31 34 30 34 2C 4E 2C 31 31 36 31 36 2E 39 30 30 31 31 37 32 34 2C 45 2C 30 2E 30 30 34 2C 31 32 32 2E 30 2C 32 32 30 33 32 34 2C 37 2E 31 2C 57 2C 52 2C 53 2A 35 34 0D 0A 24 50 53 41 54 2C 48 50 52 2C 30 38 31 39 33 32 2E 39 30 2C 32 35 32 2E 35 31 2C 30 2E 30 38 2C 30 2E 30 35 2C 31 65 2A 33 43 0D 0A 
[Rx][16:19:33.582] 24 47 4E 47 47 41 2C 30 38 31 39 33 33 2E 30 30 2C 34 30 30 39 2E 39 32 33 37 31 34 32 34 2C 4E 2C 31 31 36 31 36 2E 39 30 30 31 31 36 37 35 2C 45 2C 34 2C 34 38 2C 30 2E 34 2C 34 32 2E 34 30 32 36 2C 4D 2C 2D 38 2E 33 34 31 32 2C 4D 2C 31 2E 30 2C 30 2A 34 41 0D 0A 24 47 4E 52 4D 43 2C 30 38 31 39 33 33 2E 30 30 2C 44 2C 34 30 30 39 2E 39 32 33 37 31 34 32 34 2C 4E 2C 31 31 36 31 36 2E 39 30 30 31 31 36 37 35 2C 45 2C 30 2E 30 30 34 2C 31 32 31 2E 35 2C 32 32 30 33 32 34 2C 37 2E 31 2C 57 2C 52 2C 53 2A 35 44 0D 0A 24 50 53 41 54 2C 48 50 52 2C 30 38 31 39 33 33 2E 30 30 2C 32 35 32 2E 35 31 2C 30 2E 30 38 2C 30 2E 30 35 2C 31 65 2A 33 34 0D 0A 
[Rx][16:19:33.682] 24 47 4E 47 47 41 2C 30 38 31 39 33 33 2E 31 30 2C 34 30 30 39 2E 39 32 33 37 31 34 30 37 2C 4E 2C 31 31 36 31 36 2E 39 30 30 31 31 37 35 32 2C 45 2C 34 2C 34 38 2C 30 2E 34 2C 34 32 2E 34 30 32 39 2C 4D 2C 2D 38 2E 33 34 31 32 2C 4D 2C 31 2E 31 2C 30 2A 34 30 0D 0A 24 47 4E 52 4D 43 2C 30 38 31 39 33 33 2E 31 30 2C 44 2C 34 30 30 39 2E 39 32 33 37 31 34 30 37 2C 4E 2C 31 31 36 31 36 2E 39 30 30 31 31 37 35 32 2C 45 2C 30 2E 30 30 35 2C 31 31 33 2E 39 2C 32 32 30 33 32 34 2C 37 2E 31 2C 57 2C 52 2C 53 2A 35 35 0D 0A 24 50 53 41 54 2C 48 50 52 2C 30 38 31 39 33 33 2E 31 30 2C 32 35 32 2E 35 31 2C 30 2E 30 39 2C 30 2E 30 34 2C 31 65 2A 33 35 0D 0A 
[Rx][16:19:33.782] 24 47 4E 47 47 41 2C 30 38 31 39 33 33 2E 32 30 2C 34 30 30 39 2E 39 32 33 37 31 33 38 35 2C 4E 2C 31 31 36 31 36 2E 39 30 30 31 31 38 34 35 2C 45 2C 34 2C 34 38 2C 30 2E 34 2C 34 32 2E 34 30 32 38 2C 4D 2C 2D 38 2E 33 34 31 32 2C 4D 2C 31 2E 32 2C 30 2A 34 35 0D 0A 24 47 4E 52 4D 43 2C 30 38 31 39 33 33 2E 32 30 2C 44 2C 34 30 30 39 2E 39 32 33 37 31 33 38 35 2C 4E 2C 31 31 36 31 36 2E 39 30 30 31 31 38 34 35 2C 45 2C 30 2E 30 30 35 2C 31 32 37 2E 35 2C 32 32 30 33 32 34 2C 37 2E 31 2C 57 2C 52 2C 53 2A 35 39 0D 0A 24 50 53 41 54 2C 48 50 52 2C 30 38 31 39 33 33 2E 32 30 2C 32 35 32 2E 35 31 2C 30 2E 30 38 2C 30 2E 30 35 2C 31 65 2A 33 36 0D 0A 
[Rx][16:19:33.882] 24 47 4E 47 47 41 2C 30 38 31 39 33 33 2E 33 30 2C 34 30 30 39 2E 39 32 33 37 31 34 34 30 2C 4E 2C 31 31 36 31 36 2E 39 30 30 31 31 38 34 38 2C 45 2C 34 2C 34 38 2C 30 2E 34 2C 34 32 2E 34 30 31 39 2C 4D 2C 2D 38 2E 33 34 31 32 2C 4D 2C 31 2E 33 2C 30 2A 34 34 0D 0A 24 47 4E 52 4D 43 2C 30 38 31 39 33 33 2E 33 30 2C 44 2C 34 30 30 39 2E 39 32 33 37 31 34 34 30 2C 4E 2C 31 31 36 31 36 2E 39 30 30 31 31 38 34 38 2C 45 2C 30 2E 30 30 35 2C 31 33 37 2E 39 2C 32 32 30 33 32 34 2C 37 2E 31 2C 57 2C 52 2C 53 2A 35 36 0D 0A 24 50 53 41 54 2C 48 50 52 2C 30 38 31 39 33 33 2E 33 30 2C 32 35 32 2E 35 31 2C 30 2E 30 39 2C 30 2E 30 34 2C 31 65 2A 33 37 0D 0A 
[Rx][16:19:33.982] 24 47 4E 47 47 41 2C 30 38 31 39 33 33 2E 34 30 2C 34 30 30 39 2E 39 32 33 37 31 34 37 31 2C 4E 2C 31 31 36 31 36 2E 39 30 30 31 31 38 30 35 2C 45 2C 34 2C 34 38 2C 30 2E 34 2C 34 32 2E 34 30 31 38 2C 4D 2C 2D 38 2E 33 34 31 32 2C 4D 2C 31 2E 34 2C 30 2A 34 45 0D 0A 24 47 4E 52 4D 43 2C 30 38 31 39 33 33 2E 34 30 2C 44 2C 34 30 30 39 2E 39 32 33 37 31 34 37 31 2C 4E 2C 31 31 36 31 36 2E 39 30 30 31 31 38 30 35 2C 45 2C 30 2E 30 30 35 2C 31 32 38 2E 33 2C 32 32 30 33 32 34 2C 37 2E 31 2C 57 2C 52 2C 53 2A 35 45 0D 0A 24 50 53 41 54 2C 48 50 52 2C 30 38 31 39 33 33 2E 34 30 2C 32 35 32 2E 35 31 2C 30 2E 30 38 2C 30 2E 30 35 2C 31 65 2A 33 30 0D 0A 
[Rx][16:19:34.082] 24 47 4E 47 47 41 2C 30 38 31 39 33 33 2E 35 30 2C 34 30 30 39 2E 39 32 33 37 31 34 34 37 2C 4E 2C 31 31 36 31 36 2E 39 30 30 31 31 37 35 37 2C 45 2C 34 2C 34 38 2C 30 2E 34 2C 34 32 2E 34 30 33 32 2C 4D 2C 2D 38 2E 33 34 31 32 2C 4D 2C 31 2E 35 2C 30 2A 34 42 0D 0A 24 47 4E 52 4D 43 2C 30 38 31 39 33 33 2E 35 30 2C 44 2C 34 30 30 39 2E 39 32 33 37 31 34 34 37 2C 4E 2C 31 31 36 31 36 2E 39 30 30 31 31 37 35 37 2C 45 2C 30 2E 30 30 35 2C 31 33 36 2E 39 2C 32 32 30 33 32 34 2C 37 2E 31 2C 57 2C 52 2C 53 2A 35 37 0D 0A 24 50 53 41 54 2C 48 50 52 2C 30 38 31 39 33 33 2E 35 30 2C 32 35 32 2E 35 31 2C 30 2E 30 39 2C 30 2E 30 34 2C 31 65 2A 33 31 0D 0A 
[Rx][16:19:34.182] 24 47 4E 47 47 41 2C 30 38 31 39 33 33 2E 36 30 2C 34 30 30 39 2E 39 32 33 37 31 34 36 34 2C 4E 2C 31 31 36 31 36 2E 39 30 30 31 31 38 36 35 2C 45 2C 34 2C 34 38 2C 30 2E 34 2C 34 32 2E 34 30 31 36 2C 4D 2C 2D 38 2E 33 34 31 32 2C 4D 2C 31 2E 36 2C 30 2A 34 32 0D 0A 24 47 4E 52 4D 43 2C 30 38 31 39 33 33 2E 36 30 2C 44 2C 34 30 30 39 2E 39 32 33 37 31 34 36 34 2C 4E 2C 31 31 36 31 36 2E 39 30 30 31 31 38 36 35 2C 45 2C 30 2E 30 30 34 2C 31 32 35 2E 38 2C 32 32 30 33 32 34 2C 37 2E 31 2C 57 2C 52 2C 53 2A 35 39 0D 0A 24 50 53 41 54 2C 48 50 52 2C 30 38 31 39 33 33 2E 36 30 2C 32 35 32 2E 35 31 2C 30 2E 30 38 2C 30 2E 30 35 2C 31 65 2A 33 32 0D 0A 
[Rx][16:19:34.282] 24 47 4E 47 47 41 2C 30 38 31 39 33 33 2E 37 30 2C 34 30 30 39 2E 39 32 33 37 31 34 34 39 2C 4E 2C 31 31 36 31 36 2E 39 30 30 31 31 38 39 31 2C 45 2C 34 2C 34 38 2C 30 2E 34 2C 34 32 2E 34 30 31 30 2C 4D 2C 2D 38 2E 33 34 31 32 2C 4D 2C 31 2E 37 2C 30 2A 34 30 0D 0A 24 47 4E 52 4D 43 2C 30 38 31 39 33 33 2E 37 30 2C 44 2C 34 30 30 39 2E 39 32 33 37 31 34 34 39 2C 4E 2C 31 31 36 31 36 2E 39 30 30 31 31 38 39 31 2C 45 2C 30 2E 30 30 34 2C 31 33 33 2E 34 2C 32 32 30 33 32 34 2C 37 2E 31 2C 57 2C 52 2C 53 2A 35 37 0D 0A 24 50 53 41 54 2C 48 50 52 2C 30 38 31 39 33 33 2E 37 30 2C 32 35 32 2E 35 31 2C 30 2E 30 38 2C 30 2E 30 34 2C 31 65 2A 33 32 0D 0A 
[Rx][16:19:34.382] 24 47 4E 47 47 41 2C 30 38 31 39 33 33 2E 38 30 2C 34 30 30 39 2E 39 32 33 37 31 34 30 31 2C 4E 2C 31 31 36 31 36 2E 39 30 30 31 31 38 36 34 2C 45 2C 34 2C 34 38 2C 30 2E 34 2C 34 32 2E 33 39 39 34 2C 4D 2C 2D 38 2E 33 34 31 32 2C 4D 2C 31 2E 38 2C 30 2A 34 34 0D 0A 24 47 4E 52 4D 43 2C 30 38 31 39 33 33 2E 38 30 2C 44 2C 34 30 30 39 2E 39 32 33 37 31 34 30 31 2C 4E 2C 31 31 36 31 36 2E 39 30 30 31 31 38 36 34 2C 45 2C 30 2E 30 30 35 2C 31 32 38 2E 39 2C 32 32 30 33 32 34 2C 37 2E 31 2C 57 2C 52 2C 53 2A 35 38 0D 0A 24 50 53 41 54 2C 48 50 52 2C 30 38 31 39 33 33 2E 38 30 2C 32 35 32 2E 35 31 2C 30 2E 30 38 2C 30 2E 30 34 2C 31 65 2A 33 44 0D 0A 
[Rx][16:19:34.482] 24 47 4E 47 47 41 2C 30 38 31 39 33 33 2E 39 30 2C 34 30 30 39 2E 39 32 33 37 31 34 38 34 2C 4E 2C 31 31 36 31 36 2E 39 30 30 31 31 37 38 30 2C 45 2C 34 2C 34 38 2C 30 2E 34 2C 34 32 2E 33 39 39 35 2C 4D 2C 2D 38 2E 33 34 31 32 2C 4D 2C 30 2E 39 2C 30 2A 34 43 0D 0A 24 47 4E 52 4D 43 2C 30 38 31 39 33 33 2E 39 30 2C 44 2C 34 30 30 39 2E 39 32 33 37 31 34 38 34 2C 4E 2C 31 31 36 31 36 2E 39 30 30 31 31 37 38 30 2C 45 2C 30 2E 30 30 34 2C 31 32 34 2E 31 2C 32 32 30 33 32 34 2C 37 2E 31 2C 57 2C 52 2C 53 2A 35 34 0D 0A 24 50 53 41 54 2C 48 50 52 2C 30 38 31 39 33 33 2E 39 30 2C 32 35 32 2E 35 31 2C 30 2E 30 38 2C 30 2E 30 34 2C 31 65 2A 33 43 0D 0A 
[Rx][16:19:34.582] 24 47 4E 47 47 41 2C 30 38 31 39 33 34 2E 30 30 2C 34 30 30 39 2E 39 32 33 37 31 34 38 36 2C 4E 2C 31 31 36 31 36 2E 39 30 30 31 31 38 33 39 2C 45 2C 34 2C 34 38 2C 30 2E 34 2C 34 32 2E 34 30 32 30 2C 4D 2C 2D 38 2E 33 34 31 32 2C 4D 2C 31 2E 30 2C 30 2A 34 35 0D 0A 24 47 4E 52 4D 43 2C 30 38 31 39 33 34 2E 30 30 2C 44 2C 34 30 30 39 2E 39 32 33 37 31 34 38 36 2C 4E 2C 31 31 36 31 36 2E 39 30 30 31 31 38 33 39 2C 45 2C 30 2E 30 30 35 2C 31 31 35 2E 38 2C 32 32 30 33 32 34 2C 37 2E 31 2C 57 2C 52 2C 53 2A 35 46 0D 0A 24 50 53 41 54 2C 48 50 52 2C 30 38 31 39 33 34 2E 30 30 2C 32 35 32 2E 35 31 2C 30 2E 30 38 2C 30 2E 30 35 2C 31 65 2A 33 33 0D 0A 
[Rx][16:19:34.682] 24 47 4E 47 47 41 2C 30 38 31 39 33 34 2E 31 30 2C 34 30 30 39 2E 39 32 33 37 31 34 32 31 2C 4E 2C 31 31 36 31 36 2E 39 30 30 31 31 38 30 33 2C 45 2C 34 2C 34 38 2C 30 2E 34 2C 34 32 2E 34 30 32 32 2C 4D 2C 2D 38 2E 33 34 31 32 2C 4D 2C 31 2E 31 2C 30 2A 34 33 0D 0A 24 47 4E 52 4D 43 2C 30 38 31 39 33 34 2E 31 30 2C 44 2C 34 30 30 39 2E 39 32 33 37 31 34 32 31 2C 4E 2C 31 31 36 31 36 2E 39 30 30 31 31 38 30 33 2C 45 2C 30 2E 30 30 34 2C 31 32 31 2E 38 2C 32 32 30 33 32 34 2C 37 2E 31 2C 57 2C 52 2C 53 2A 35 43 0D 0A 24 50 53 41 54 2C 48 50 52 2C 30 38 31 39 33 34 2E 31 30 2C 32 35 32 2E 35 31 2C 30 2E 30 38 2C 30 2E 30 34 2C 31 65 2A 33 33 0D 0A 
[Rx][16:19:34.782] 24 47 4E 47 47 41 2C 30 38 31 39 33 34 2E 32 30 2C 34 30 30 39 2E 39 32 33 37 31 34 35 32 2C 4E 2C 31 31 36 31 36 2E 39 30 30 31 31 36 36 30 2C 45 2C 34 2C 34 38 2C 30 2E 34 2C 34 32 2E 34 30 35 30 2C 4D 2C 2D 38 2E 33 34 31 32 2C 4D 2C 31 2E 32 2C 30 2A 34 39 0D 0A 24 47 4E 52 4D 43 2C 30 38 31 39 33 34 2E 32 30 2C 44 2C 34 30 30 39 2E 39 32 33 37 31 34 35 32 2C 4E 2C 31 31 36 31 36 2E 39 30 30 31 31 36 36 30 2C 45 2C 30 2E 30 30 34 2C 31 31 39 2E 30 2C 32 32 30 33 32 34 2C 37 2E 31 2C 57 2C 52 2C 53 2A 35 33 0D 0A 24 50 53 41 54 2C 48 50 52 2C 30 38 31 39 33 34 2E 32 30 2C 32 35 32 2E 35 31 2C 30 2E 30 39 2C 30 2E 30 34 2C 31 65 2A 33 31 0D 0A 
[Rx][16:19:34.882] 24 47 4E 47 47 41 2C 30 38 31 39 33 34 2E 33 30 2C 34 30 30 39 2E 39 32 33 37 31 34 32 39 2C 4E 2C 31 31 36 31 36 2E 39 30 30 31 31 38 30 36 2C 45 2C 34 2C 34 38 2C 30 2E 34 2C 34 32 2E 34 30 37 33 2C 4D 2C 2D 38 2E 33 34 31 32 2C 4D 2C 31 2E 33 2C 30 2A 34 41 0D 0A 24 47 4E 52 4D 43 2C 30 38 31 39 33 34 2E 33 30 2C 44 2C 34 30 30 39 2E 39 32 33 37 31 34 32 39 2C 4E 2C 31 31 36 31 36 2E 39 30 30 31 31 38 30 36 2C 45 2C 30 2E 30 30 35 2C 31 33 30 2E 31 2C 32 32 30 33 32 34 2C 37 2E 31 2C 57 2C 52 2C 53 2A 35 42 0D 0A 24 50 53 41 54 2C 48 50 52 2C 30 38 31 39 33 34 2E 33 30 2C 32 35 32 2E 35 32 2C 30 2E 30 38 2C 30 2E 30 35 2C 31 65 2A 33 33 0D 0A 
[Rx][16:19:34.982] 24 47 4E 47 47 41 2C 30 38 31 39 33 34 2E 34 30 2C 34 30 30 39 2E 39 32 33 37 31 34 38 39 2C 4E 2C 31 31 36 31 36 2E 39 30 30 31 31 36 37 31 2C 45 2C 34 2C 34 38 2C 30 2E 34 2C 34 32 2E 34 30 32 34 2C 4D 2C 2D 38 2E 33 34 31 32 2C 4D 2C 31 2E 34 2C 30 2A 34 43 0D 0A 24 47 4E 52 4D 43 2C 30 38 31 39 33 34 2E 34 30 2C 44 2C 34 30 30 39 2E 39 32 33 37 31 34 38 39 2C 4E 2C 31 31 36 31 36 2E 39 30 30 31 31 36 37 31 2C 45 2C 30 2E 30 30 35 2C 31 33 37 2E 36 2C 32 32 30 33 32 34 2C 37 2E 31 2C 57 2C 52 2C 53 2A 35 38 0D 0A 24 50 53 41 54 2C 48 50 52 2C 30 38 31 39 33 34 2E 34 30 2C 32 35 32 2E 35 31 2C 30 2E 30 39 2C 30 2E 30 34 2C 31 65 2A 33 37 0D 0A 
[Rx][16:19:35.082] 24 47 4E 47 47 41 2C 30 38 31 39 33 34 2E 35 30 2C 34 30 30 39 2E 39 32 33 37 31 35 30 33 2C 4E 2C 31 31 36 31 36 2E 39 30 30 31 31 36 39 36 2C 45 2C 34 2C 34 38 2C 30 2E 34 2C 34 32 2E 34 30 30 35 2C 4D 2C 2D 38 2E 33 34 31 32 2C 4D 2C 31 2E 35 2C 30 2A 34 35 0D 0A 24 47 4E 52 4D 43 2C 30 38 31 39 33 34 2E 35 30 2C 44 2C 34 30 30 39 2E 39 32 33 37 31 35 30 33 2C 4E 2C 31 31 36 31 36 2E 39 30 30 31 31 36 39 36 2C 45 2C 30 2E 30 30 33 2C 31 34 31 2E 35 2C 32 32 30 33 32 34 2C 37 2E 31 2C 57 2C 52 2C 53 2A 35 37 0D 0A 24 50 53 41 54 2C 48 50 52 2C 30 38 31 39 33 34 2E 35 30 2C 32 35 32 2E 35 31 2C 30 2E 30 38 2C 30 2E 30 34 2C 31 65 2A 33 37 0D 0A 
[Rx][16:19:35.182] 24 47 4E 47 47 41 2C 30 38 31 39 33 34 2E 36 30 2C 34 30 30 39 2E 39 32 33 37 31 34 36 35 2C 4E 2C 31 31 36 31 36 2E 39 30 30 31 31 37 36 34 2C 45 2C 34 2C 34 38 2C 30 2E 34 2C 34 32 2E 34 30 33 33 2C 4D 2C 2D 38 2E 33 34 31 32 2C 4D 2C 31 2E 36 2C 30 2A 34 44 0D 0A 24 47 4E 52 4D 43 2C 30 38 31 39 33 34 2E 36 30 2C 44 2C 34 30 30 39 2E 39 32 33 37 31 34 36 35 2C 4E 2C 31 31 36 31 36 2E 39 30 30 31 31 37 36 34 2C 45 2C 30 2E 30 30 33 2C 31 33 37 2E 34 2C 32 32 30 33 32 34 2C 37 2E 31 2C 57 2C 52 2C 53 2A 35 39 0D 0A 24 50 53 41 54 2C 48 50 52 2C 30 38 31 39 33 34 2E 36 30 2C 32 35 32 2E 35 31 2C 30 2E 30 38 2C 30 2E 30 34 2C 31 65 2A 33 34 0D 0A 
[Rx][16:19:35.282] 24 47 4E 47 47 41 2C 30 38 31 39 33 34 2E 37 30 2C 34 30 30 39 2E 39 32 33 37 31 35 30 38 2C 4E 2C 31 31 36 31 36 2E 39 30 30 31 31 37 33 37 2C 45 2C 34 2C 34 38 2C 30 2E 34 2C 34 32 2E 33 39 37 30 2C 4D 2C 2D 38 2E 33 34 31 32 2C 4D 2C 31 2E 37 2C 30 2A 34 38 0D 0A 24 47 4E 52 4D 43 2C 30 38 31 39 33 34 2E 37 30 2C 44 2C 34 30 30 39 2E 39 32 33 37 31 35 30 38 2C 4E 2C 31 31 36 31 36 2E 39 30 30 31 31 37 33 37 2C 45 2C 30 2E 30 30 33 2C 31 34 36 2E 30 2C 32 32 30 33 32 34 2C 37 2E 31 2C 57 2C 52 2C 53 2A 35 36 0D 0A 24 50 53 41 54 2C 48 50 52 2C 30 38 31 39 33 34 2E 37 30 2C 32 35 32 2E 35 31 2C 30 2E 30 38 2C 30 2E 30 34 2C 31 65 2A 33 35 0D 0A 
[Rx][16:19:35.382] 24 47 4E 47 47 41 2C 30 38 31 39 33 34 2E 38 30 2C 34 30 30 39 2E 39 32 33 37 31 34 33 38 2C 4E 2C 31 31 36 31 36 2E 39 30 30 31 31 37 35 30 2C 45 2C 34 2C 34 38 2C 30 2E 34 2C 34 32 2E 34 30 31 32 2C 4D 2C 2D 38 2E 33 34 31 32 2C 4D 2C 31 2E 38 2C 30 2A 34 31 0D 0A 24 47 4E 52 4D 43 2C 30 38 31 39 33 34 2E 38 30 2C 44 2C 34 30 30 39 2E 39 32 33 37 31 34 33 38 2C 4E 2C 31 31 36 31 36 2E 39 30 30 31 31 37 35 30 2C 45 2C 30 2E 30 30 33 2C 31 35 31 2E 39 2C 32 32 30 33 32 34 2C 37 2E 31 2C 57 2C 52 2C 53 2A 35 35 0D 0A 24 50 53 41 54 2C 48 50 52 2C 30 38 31 39 33 34 2E 38 30 2C 32 35 32 2E 35 31 2C 30 2E 30 39 2C 30 2E 30 34 2C 31 65 2A 33 42 0D 0A 
[Rx][16:19:35.482] 24 47 4E 47 47 41 2C 30 38 31 39 33 34 2E 39 30 2C 34 30 30 39 2E 39 32 33 37 31 34 35 32 2C 4E 2C 31 31 36 31 36 2E 39 30 30 31 31 36 38 33 2C 45 2C 34 2C 34 38 2C 30 2E 34 2C 34 32 2E 34 30 32 36 2C 4D 2C 2D 38 2E 33 34 31 32 2C 4D 2C 30 2E 39 2C 30 2A 34 34 0D 0A 24 47 4E 52 4D 43 2C 30 38 31 39 33 34 2E 39 30 2C 44 2C 34 30 30 39 2E 39 32 33 37 31 34 35 32 2C 4E 2C 31 31 36 31 36 2E 39 30 30 31 31 36 38 33 2C 45 2C 30 2E 30 30 33 2C 31 35 32 2E 36 2C 32 32 30 33 32 34 2C 37 2E 31 2C 57 2C 52 2C 53 2A 35 42 0D 0A 24 50 53 41 54 2C 48 50 52 2C 30 38 31 39 33 34 2E 39 30 2C 32 35 32 2E 35 31 2C 30 2E 30 38 2C 30 2E 30 34 2C 31 65 2A 33 42 0D 0A 
[Rx][16:19:35.582] 24 47 4E 47 47 41 2C 30 38 31 39 33 35 2E 30 30 2C 34 30 30 39 2E 39 32 33 37 31 34 36 39 2C 4E 2C 31 31 36 31 36 2E 39 30 30 31 31 37 33 37 2C 45 2C 34 2C 34 38 2C 30 2E 34 2C 34 32 2E 34 30 32 34 2C 4D 2C 2D 38 2E 33 34 31 32 2C 4D 2C 31 2E 30 2C 30 2A 34 30 0D 0A 24 47 4E 52 4D 43 2C 30 38 31 39 33 35 2E 30 30 2C 44 2C 34 30 30 39 2E 39 32 33 37 31 34 36 39 2C 4E 2C 31 31 36 31 36 2E 39 30 30 31 31 37 33 37 2C 45 2C 30 2E 30 30 33 2C 31 33 36 2E 33 2C 32 32 30 33 32 34 2C 37 2E 31 2C 57 2C 52 2C 53 2A 35 32 0D 0A 24 50 53 41 54 2C 48 50 52 2C 30 38 31 39 33 35 2E 30 30 2C 32 35 32 2E 35 31 2C 30 2E 30 39 2C 30 2E 30 33 2C 31 65 2A 33 35 0D 0A 
[Rx][16:19:35.682] 24 47 4E 47 47 41 2C 30 38 31 39 33 35 2E 31 30 2C 34 30 30 39 2E 39 32 33 37 31 34 35 38 2C 4E 2C 31 31 36 31 36 2E 39 30 30 31 31 38 30 32 2C 45 2C 34 2C 34 38 2C 30 2E 34 2C 34 32 2E 34 30 36 39 2C 4D 2C 2D 38 2E 33 34 31 32 2C 4D 2C 31 2E 31 2C 30 2A 34 32 0D 0A 24 47 4E 52 4D 43 2C 30 38 31 39 33 35 2E 31 30 2C 44 2C 34 30 30 39 2E 39 32 33 37 31 34 35 38 2C 4E 2C 31 31 36 31 36 2E 39 30 30 31 31 38 30 32 2C 45 2C 30 2E 30 30 32 2C 31 34 31 2E 38 2C 32 32 30 33 32 34 2C 37 2E 31 2C 57 2C 52 2C 53 2A 35 32 0D 0A 24 50 53 41 54 2C 48 50 52 2C 30 38 31 39 33 35 2E 31 30 2C 32 35 32 2E 35 32 2C 30 2E 30 38 2C 30 2E 30 34 2C 31 65 2A 33 31 0D 0A 
[Rx][16:19:35.782] 24 47 4E 47 47 41 2C 30 38 31 39 33 35 2E 32 30 2C 34 30 30 39 2E 39 32 33 37 31 34 31 38 2C 4E 2C 31 31 36 31 36 2E 39 30 30 31 31 37 37 38 2C 45 2C 34 2C 34 38 2C 30 2E 34 2C 34 32 2E 34 30 32 38 2C 4D 2C 2D 38 2E 33 34 31 32 2C 4D 2C 31 2E 32 2C 30 2A 34 31 0D 0A 24 47 4E 52 4D 43 2C 30 38 31 39 33 35 2E 32 30 2C 44 2C 34 30 30 39 2E 39 32 33 37 31 34 31 38 2C 4E 2C 31 31 36 31 36 2E 39 30 30 31 31 37 37 38 2C 45 2C 30 2E 30 30 32 2C 31 35 35 2E 36 2C 32 32 30 33 32 34 2C 37 2E 31 2C 57 2C 52 2C 53 2A 35 43 0D 0A 24 50 53 41 54 2C 48 50 52 2C 30 38 31 39 33 35 2E 32 30 2C 32 35 32 2E 35 31 2C 30 2E 30 38 2C 30 2E 30 34 2C 31 65 2A 33 31 0D 0A 
[Rx][16:19:35.882] 24 47 4E 47 47 41 2C 30 38 31 39 33 35 2E 33 30 2C 34 30 30 39 2E 39 32 33 37 31 34 38 39 2C 4E 2C 31 31 36 31 36 2E 39 30 30 31 31 38 31 38 2C 45 2C 34 2C 34 38 2C 30 2E 34 2C 34 32 2E 34 30 31 30 2C 4D 2C 2D 38 2E 33 34 31 32 2C 4D 2C 31 2E 33 2C 30 2A 34 42 0D 0A 24 47 4E 52 4D 43 2C 30 38 31 39 33 35 2E 33 30 2C 44 2C 34 30 30 39 2E 39 32 33 37 31 34 38 39 2C 4E 2C 31 31 36 31 36 2E 39 30 30 31 31 38 31 38 2C 45 2C 30 2E 30 30 32 2C 31 35 32 2E 31 2C 32 32 30 33 32 34 2C 37 2E 31 2C 57 2C 52 2C 53 2A 35 43 0D 0A 24 50 53 41 54 2C 48 50 52 2C 30 38 31 39 33 35 2E 33 30 2C 32 35 32 2E 35 31 2C 30 2E 30 38 2C 30 2E 30 34 2C 31 65 2A 33 30 0D 0A 
[Rx][16:19:35.982] 24 47 4E 47 47 41 2C 30 38 31 39 33 35 2E 34 30 2C 34 30 30 39 2E 39 32 33 37 31 34 32 38 2C 4E 2C 31 31 36 31 36 2E 39 30 30 31 31 38 34 34 2C 45 2C 34 2C 34 38 2C 30 2E 34 2C 34 32 2E 34 30 35 36 2C 4D 2C 2D 38 2E 33 34 31 32 2C 4D 2C 31 2E 34 2C 30 2A 34 42 0D 0A 24 47 4E 52 4D 43 2C 30 38 31 39 33 35 2E 34 30 2C 44 2C 34 30 30 39 2E 39 32 33 37 31 34 32 38 2C 4E 2C 31 31 36 31 36 2E 39 30 30 31 31 38 34 34 2C 45 2C 30 2E 30 30 33 2C 31 35 33 2E 39 2C 32 32 30 33 32 34 2C 37 2E 31 2C 57 2C 52 2C 53 2A 35 31 0D 0A 24 50 53 41 54 2C 48 50 52 2C 30 38 31 39 33 35 2E 34 30 2C 32 35 32 2E 35 31 2C 30 2E 30 37 2C 30 2E 30 34 2C 31 65 2A 33 38 0D 0A 
[Rx][16:19:36.082] 24 47 4E 47 47 41 2C 30 38 31 39 33 35 2E 35 30 2C 34 30 30 39 2E 39 32 33 37 31 34 35 34 2C 4E 2C 31 31 36 31 36 2E 39 30 30 31 31 38 37 32 2C 45 2C 34 2C 34 38 2C 30 2E 34 2C 34 32 2E 34 30 31 30 2C 4D 2C 2D 38 2E 33 34 31 32 2C 4D 2C 31 2E 35 2C 30 2A 34 37 0D 0A 24 47 4E 52 4D 43 2C 30 38 31 39 33 35 2E 35 30 2C 44 2C 34 30 30 39 2E 39 32 33 37 31 34 35 34 2C 4E 2C 31 31 36 31 36 2E 39 30 30 31 31 38 37 32 2C 45 2C 30 2E 30 30 33 2C 31 35 38 2E 36 2C 32 32 30 33 32 34 2C 37 2E 31 2C 57 2C 52 2C 53 2A 35 41 0D 0A 24 50 53 41 54 2C 48 50 52 2C 30 38 31 39 33 35 2E 35 30 2C 32 35 32 2E 35 31 2C 30 2E 30 38 2C 30 2E 30 34 2C 31 65 2A 33 36 0D 0A 
[Rx][16:19:36.182] 24 47 4E 47 47 41 2C 30 38 31 39 33 35 2E 36 30 2C 34 30 30 39 2E 39 32 33 37 31 34 32 32 2C 4E 2C 31 31 36 31 36 2E 39 30 30 31 31 37 37 39 2C 45 2C 34 2C 34 38 2C 30 2E 34 2C 34 32 2E 34 30 32 34 2C 4D 2C 2D 38 2E 33 34 31 32 2C 4D 2C 31 2E 36 2C 30 2A 34 35 0D 0A 24 47 4E 52 4D 43 2C 30 38 31 39 33 35 2E 36 30 2C 44 2C 34 30 30 39 2E 39 32 33 37 31 34 32 32 2C 4E 2C 31 31 36 31 36 2E 39 30 30 31 31 37 37 39 2C 45 2C 30 2E 30 30 32 2C 31 34 36 2E 33 2C 32 32 30 33 32 34 2C 37 2E 31 2C 57 2C 52 2C 53 2A 35 37 0D 0A 24 50 53 41 54 2C 48 50 52 2C 30 38 31 39 33 35 2E 36 30 2C 32 35 32 2E 35 31 2C 30 2E 30 38 2C 30 2E 30 33 2C 31 65 2A 33 32 0D 0A 
[Rx][16:19:36.282] 24 47 4E 47 47 41 2C 30 38 31 39 33 35 2E 37 30 2C 34 30 30 39 2E 39 32 33 37 31 34 38 30 2C 4E 2C 31 31 36 31 36 2E 39 30 30 31 31 37 31 38 2C 45 2C 34 2C 34 38 2C 30 2E 34 2C 34 32 2E 34 30 31 36 2C 4D 2C 2D 38 2E 33 34 31 32 2C 4D 2C 31 2E 37 2C 30 2A 34 42 0D 0A 24 47 4E 52 4D 43 2C 30 38 31 39 33 35 2E 37 30 2C 44 2C 34 30 30 39 2E 39 32 33 37 31 34 38 30 2C 4E 2C 31 31 36 31 36 2E 39 30 30 31 31 37 31 38 2C 45 2C 30 2E 30 30 32 2C 31 36 36 2E 35 2C 32 32 30 33 32 34 2C 37 2E 31 2C 57 2C 52 2C 53 2A 35 44 0D 0A 24 50 53 41 54 2C 48 50 52 2C 30 38 31 39 33 35 2E 37 30 2C 32 35 32 2E 35 31 2C 30 2E 30 37 2C 30 2E 30 35 2C 31 65 2A 33 41 0D 0A 
[Rx][16:19:36.382] 24 47 4E 47 47 41 2C 30 38 31 39 33 35 2E 38 30 2C 34 30 30 39 2E 39 32 33 37 31 34 39 33 2C 4E 2C 31 31 36 31 36 2E 39 30 30 31 31 37 39 33 2C 45 2C 34 2C 34 38 2C 30 2E 34 2C 34 32 2E 34 30 32 30 2C 4D 2C 2D 38 2E 33 34 31 32 2C 4D 2C 31 2E 38 2C 30 2A 34 46 0D 0A 24 47 4E 52 4D 43 2C 30 38 31 39 33 35 2E 38 30 2C 44 2C 34 30 30 39 2E 39 32 33 37 31 34 39 33 2C 4E 2C 31 31 36 31 36 2E 39 30 30 31 31 37 39 33 2C 45 2C 30 2E 30 30 32 2C 31 35 36 2E 35 2C 32 32 30 33 32 34 2C 37 2E 31 2C 57 2C 52 2C 53 2A 35 30 0D 0A 24 50 53 41 54 2C 48 50 52 2C 30 38 31 39 33 35 2E 38 30 2C 32 35 32 2E 35 31 2C 30 2E 30 37 2C 30 2E 30 34 2C 31 65 2A 33 34 0D 0A 
[Rx][16:19:36.482] 24 47 4E 47 47 41 2C 30 38 31 39 33 35 2E 39 30 2C 34 30 30 39 2E 39 32 33 37 31 34 37 35 2C 4E 2C 31 31 36 31 36 2E 39 30 30 31 31 38 31 30 2C 45 2C 34 2C 34 38 2C 30 2E 34 2C 34 32 2E 34 30 32 32 2C 4D 2C 2D 38 2E 33 34 31 32 2C 4D 2C 30 2E 39 2C 30 2A 34 30 0D 0A 24 47 4E 52 4D 43 2C 30 38 31 39 33 35 2E 39 30 2C 44 2C 34 30 30 39 2E 39 32 33 37 31 34 37 35 2C 4E 2C 31 31 36 31 36 2E 39 30 30 31 31 38 31 30 2C 45 2C 30 2E 30 30 32 2C 31 35 36 2E 30 2C 32 32 30 33 32 34 2C 37 2E 31 2C 57 2C 52 2C 53 2A 35 38 0D 0A 24 50 53 41 54 2C 48 50 52 2C 30 38 31 39 33 35 2E 39 30 2C 32 35 32 2E 35 33 2C 30 2E 30 37 2C 30 2E 30 35 2C 31 65 2A 33 36 0D 0A 
[Rx][16:19:36.582] 24 47 4E 47 47 41 2C 30 38 31 39 33 36 2E 30 30 2C 34 30 30 39 2E 39 32 33 37 31 34 31 31 2C 4E 2C 31 31 36 31 36 2E 39 30 30 31 31 37 34 31 2C 45 2C 34 2C 34 38 2C 30 2E 34 2C 34 32 2E 34 30 32 36 2C 4D 2C 2D 38 2E 33 34 31 32 2C 4D 2C 31 2E 30 2C 30 2A 34 46 0D 0A 24 47 4E 52 4D 43 2C 30 38 31 39 33 36 2E 30 30 2C 44 2C 34 30 30 39 2E 39 32 33 37 31 34 31 31 2C 4E 2C 31 31 36 31 36 2E 39 30 30 31 31 37 34 31 2C 45 2C 30 2E 30 30 32 2C 31 37 32 2E 38 2C 32 32 30 33 32 34 2C 37 2E 31 2C 57 2C 52 2C 53 2A 35 35 0D 0A 24 50 53 41 54 2C 48 50 52 2C 30 38 31 39 33 36 2E 30 30 2C 32 35 32 2E 35 33 2C 30 2E 30 37 2C 30 2E 30 34 2C 31 65 2A 33 44 0D 0A 
[Rx][16:19:36.682] 24 47 4E 47 47 41 2C 30 38 31 39 33 36 2E 31 30 2C 34 30 30 39 2E 39 32 33 37 31 30 39 31 2C 4E 2C 31 31 36 31 36 2E 39 30 30 31 31 39 39 39 2C 45 2C 34 2C 34 38 2C 30 2E 34 2C 34 32 2E 34 30 31 31 2C 4D 2C 2D 38 2E 33 34 31 32 2C 4D 2C 31 2E 31 2C 30 2A 34 43 0D 0A 24 47 4E 52 4D 43 2C 30 38 31 39 33 36 2E 31 30 2C 44 2C 34 30 30 39 2E 39 32 33 37 31 30 39 31 2C 4E 2C 31 31 36 31 36 2E 39 30 30 31 31 39 39 39 2C 45 2C 30 2E 30 33 33 2C 31 37 30 2E 38 2C 32 32 30 33 32 34 2C 37 2E 31 2C 57 2C 52 2C 53 2A 35 33 0D 0A 24 50 53 41 54 2C 48 50 52 2C 30 38 31 39 33 36 2E 31 30 2C 32 35 32 2E 35 33 2C 30 2E 30 36 2C 30 2E 30 36 2C 31 65 2A 33 46 0D 0A 
[Rx][16:19:36.782] 24 47 4E 47 47 41 2C 30 38 31 39 33 36 2E 32 30 2C 34 30 30 39 2E 39 32 33 37 30 35 37 31 2C 4E 2C 31 31 36 31 36 2E 39 30 30 31 32 31 38 32 2C 45 2C 34 2C 34 38 2C 30 2E 34 2C 34 32 2E 34 30 34 35 2C 4D 2C 2D 38 2E 33 34 31 32 2C 4D 2C 31 2E 32 2C 30 2A 34 36 0D 0A 24 47 4E 52 4D 43 2C 30 38 31 39 33 36 2E 32 30 2C 44 2C 34 30 30 39 2E 39 32 33 37 30 35 37 31 2C 4E 2C 31 31 36 31 36 2E 39 30 30 31 32 31 38 32 2C 45 2C 30 2E 32 30 34 2C 31 36 32 2E 39 2C 32 32 30 33 32 34 2C 37 2E 31 2C 57 2C 52 2C 53 2A 35 46 0D 0A 24 50 53 41 54 2C 48 50 52 2C 30 38 31 39 33 36 2E 32 30 2C 32 35 32 2E 35 34 2C 30 2E 30 36 2C 30 2E 30 37 2C 31 65 2A 33 41 0D 0A 
[Rx][16:19:36.882] 24 47 4E 47 47 41 2C 30 38 31 39 33 36 2E 33 30 2C 34 30 30 39 2E 39 32 33 36 39 34 35 35 2C 4E 2C 31 31 36 31 36 2E 39 30 30 31 32 34 37 33 2C 45 2C 34 2C 34 38 2C 30 2E 34 2C 34 32 2E 34 30 33 35 2C 4D 2C 2D 38 2E 33 34 31 32 2C 4D 2C 31 2E 33 2C 30 2A 34 35 0D 0A 24 47 4E 52 4D 43 2C 30 38 31 39 33 36 2E 33 30 2C 44 2C 34 30 30 39 2E 39 32 33 36 39 34 35 35 2C 4E 2C 31 31 36 31 36 2E 39 30 30 31 32 34 37 33 2C 45 2C 30 2E 34 32 35 2C 31 36 32 2E 37 2C 32 32 30 33 32 34 2C 37 2E 31 2C 57 2C 52 2C 53 2A 35 31 0D 0A 24 50 53 41 54 2C 48 50 52 2C 30 38 31 39 33 36 2E 33 30 2C 32 35 32 2E 35 35 2C 30 2E 30 36 2C 30 2E 30 39 2C 31 65 2A 33 34 0D 0A 
[Rx][16:19:36.982] 24 47 4E 47 47 41 2C 30 38 31 39 33 36 2E 34 30 2C 34 30 30 39 2E 39 32 33 36 37 37 34 35 2C 4E 2C 31 31 36 31 36 2E 39 30 30 31 33 32 34 32 2C 45 2C 34 2C 34 38 2C 30 2E 34 2C 34 32 2E 34 30 36 35 2C 4D 2C 2D 38 2E 33 34 31 32 2C 4D 2C 31 2E 34 2C 30 2A 34 39 0D 0A 24 47 4E 52 4D 43 2C 30 38 31 39 33 36 2E 34 30 2C 44 2C 34 30 30 39 2E 39 32 33 36 37 37 34 35 2C 4E 2C 31 31 36 31 36 2E 39 30 30 31 33 32 34 32 2C 45 2C 30 2E 37 32 31 2C 31 36 32 2E 39 2C 32 32 30 33 32 34 2C 37 2E 31 2C 57 2C 52 2C 53 2A 35 36 0D 0A 24 50 53 41 54 2C 48 50 52 2C 30 38 31 39 33 36 2E 34 30 2C 32 35 32 2E 35 37 2C 30 2E 30 36 2C 30 2E 31 33 2C 31 65 2A 33 41 0D 0A 
[Rx][16:19:37.082] 24 47 4E 47 47 41 2C 30 38 31 39 33 36 2E 35 30 2C 34 30 30 39 2E 39 32 33 36 35 32 33 37 2C 4E 2C 31 31 36 31 36 2E 39 30 30 31 34 32 31 36 2C 45 2C 34 2C 34 38 2C 30 2E 34 2C 34 32 2E 34 30 36 31 2C 4D 2C 2D 38 2E 33 34 31 32 2C 4D 2C 31 2E 35 2C 30 2A 34 39 0D 0A 24 47 4E 52 4D 43 2C 30 38 31 39 33 36 2E 35 30 2C 44 2C 34 30 30 39 2E 39 32 33 36 35 32 33 37 2C 4E 2C 31 31 36 31 36 2E 39 30 30 31 34 32 31 36 2C 45 2C 31 2E 30 35 31 2C 31 36 33 2E 35 2C 32 32 30 33 32 34 2C 37 2E 31 2C 57 2C 52 2C 53 2A 35 46 0D 0A 24 50 53 41 54 2C 48 50 52 2C 30 38 31 39 33 36 2E 35 30 2C 32 35 32 2E 36 31 2C 30 2E 30 36 2C 30 2E 31 35 2C 31 65 2A 33 38 0D 0A 
[Rx][16:19:37.182] 24 47 4E 47 47 41 2C 30 38 31 39 33 36 2E 36 30 2C 34 30 30 39 2E 39 32 33 36 31 38 30 30 2C 4E 2C 31 31 36 31 36 2E 39 30 30 31 35 35 36 30 2C 45 2C 34 2C 34 38 2C 30 2E 34 2C 34 32 2E 34 30 36 33 2C 4D 2C 2D 38 2E 33 34 31 32 2C 4D 2C 31 2E 36 2C 30 2A 34 36 0D 0A 24 47 4E 52 4D 43 2C 30 38 31 39 33 36 2E 36 30 2C 44 2C 34 30 30 39 2E 39 32 33 36 31 38 30 30 2C 4E 2C 31 31 36 31 36 2E 39 30 30 31 35 35 36 30 2C 45 2C 31 2E 34 31 35 2C 31 36 33 2E 30 2C 32 32 30 33 32 34 2C 37 2E 31 2C 57 2C 52 2C 53 2A 35 30 0D 0A 24 50 53 41 54 2C 48 50 52 2C 30 38 31 39 33 36 2E 36 30 2C 32 35 32 2E 37 34 2C 30 2E 30 35 2C 30 2E 31 37 2C 31 65 2A 33 45 0D 0A 
[Rx][16:19:37.282] 24 47 4E 47 47 41 2C 30 38 31 39 33 36 2E 37 30 2C 34 30 30 39 2E 39 32 33 35 37 32 37 34 2C 4E 2C 31 31 36 31 36 2E 39 30 30 31 37 35 36 30 2C 45 2C 34 2C 34 38 2C 30 2E 34 2C 34 32 2E 34 30 39 35 2C 4D 2C 2D 38 2E 33 34 31 32 2C 4D 2C 31 2E 37 2C 30 2A 34 31 0D 0A 24 47 4E 52 4D 43 2C 30 38 31 39 33 36 2E 37 30 2C 44 2C 34 30 30 39 2E 39 32 33 35 37 32 37 34 2C 4E 2C 31 31 36 31 36 2E 39 30 30 31 37 35 36 30 2C 45 2C 31 2E 38 35 30 2C 31 36 32 2E 36 2C 32 32 30 33 32 34 2C 37 2E 31 2C 57 2C 52 2C 53 2A 35 35 0D 0A 24 50 53 41 54 2C 48 50 52 2C 30 38 31 39 33 36 2E 37 30 2C 32 35 32 2E 38 33 2C 30 2E 30 33 2C 30 2E 31 36 2C 31 65 2A 33 30 0D 0A 
[Rx][16:19:37.382] 24 47 4E 47 47 41 2C 30 38 31 39 33 36 2E 38 30 2C 34 30 30 39 2E 39 32 33 35 31 38 30 34 2C 4E 2C 31 31 36 31 36 2E 39 30 30 31 39 36 36 37 2C 45 2C 34 2C 34 38 2C 30 2E 34 2C 34 32 2E 34 30 35 39 2C 4D 2C 2D 38 2E 33 34 31 32 2C 4D 2C 31 2E 38 2C 30 2A 34 30 0D 0A 24 47 4E 52 4D 43 2C 30 38 31 39 33 36 2E 38 30 2C 44 2C 34 30 30 39 2E 39 32 33 35 31 38 30 34 2C 4E 2C 31 31 36 31 36 2E 39 30 30 31 39 36 36 37 2C 45 2C 32 2E 32 37 33 2C 31 36 32 2E 36 2C 32 32 30 33 32 34 2C 37 2E 31 2C 57 2C 52 2C 53 2A 35 33 0D 0A 24 50 53 41 54 2C 48 50 52 2C 30 38 31 39 33 36 2E 38 30 2C 32 35 32 2E 38 35 2C 2D 30 2E 30 30 2C 30 2E 31 39 2C 31 65 2A 31 38 0D 0A 
[Rx][16:19:37.482] 24 47 4E 47 47 41 2C 30 38 31 39 33 36 2E 39 30 2C 34 30 30 39 2E 39 32 33 34 35 36 34 39 2C 4E 2C 31 31 36 31 36 2E 39 30 30 32 32 30 33 37 2C 45 2C 34 2C 34 38 2C 30 2E 34 2C 34 32 2E 34 30 33 39 2C 4D 2C 2D 38 2E 33 34 31 32 2C 4D 2C 30 2E 39 2C 30 2A 34 45 0D 0A 24 47 4E 52 4D 43 2C 30 38 31 39 33 36 2E 39 30 2C 44 2C 34 30 30 39 2E 39 32 33 34 35 36 34 39 2C 4E 2C 31 31 36 31 36 2E 39 30 30 32 32 30 33 37 2C 45 2C 32 2E 35 34 35 2C 31 36 33 2E 30 2C 32 32 30 33 32 34 2C 37 2E 31 2C 57 2C 52 2C 53 2A 35 45 0D 0A 24 50 53 41 54 2C 48 50 52 2C 30 38 31 39 33 36 2E 39 30 2C 32 35 32 2E 38 35 2C 30 2E 30 30 2C 30 2E 31 38 2C 31 65 2A 33 35 0D 0A 
[Rx][16:19:37.582] 24 47 4E 47 47 41 2C 30 38 31 39 33 37 2E 30 30 2C 34 30 30 39 2E 39 32 33 33 39 32 32 31 2C 4E 2C 31 31 36 31 36 2E 39 30 30 32 34 34 33 36 2C 45 2C 34 2C 34 38 2C 30 2E 34 2C 34 32 2E 34 30 37 35 2C 4D 2C 2D 38 2E 33 34 31 32 2C 4D 2C 31 2E 30 2C 30 2A 34 34 0D 0A 24 47 4E 52 4D 43 2C 30 38 31 39 33 37 2E 30 30 2C 44 2C 34 30 30 39 2E 39 32 33 33 39 32 32 31 2C 4E 2C 31 31 36 31 36 2E 39 30 30 32 34 34 33 36 2C 45 2C 32 2E 35 39 32 2C 31 36 34 2E 30 2C 32 32 30 33 32 34 2C 37 2E 31 2C 57 2C 52 2C 53 2A 35 39 0D 0A 24 50 53 41 54 2C 48 50 52 2C 30 38 31 39 33 37 2E 30 30 2C 32 35 32 2E 38 38 2C 2D 30 2E 30 31 2C 30 2E 31 38 2C 31 65 2A 31 43 0D 0A 
[Rx][16:19:37.682] 24 47 4E 47 47 41 2C 30 38 31 39 33 37 2E 31 30 2C 34 30 30 39 2E 39 32 33 33 33 31 31 34 2C 4E 2C 31 31 36 31 36 2E 39 30 30 32 36 38 34 34 2C 45 2C 34 2C 34 38 2C 30 2E 34 2C 34 32 2E 34 30 37 33 2C 4D 2C 2D 38 2E 33 34 31 32 2C 4D 2C 31 2E 31 2C 30 2A 34 36 0D 0A 24 47 4E 52 4D 43 2C 30 38 31 39 33 37 2E 31 30 2C 44 2C 34 30 30 39 2E 39 32 33 33 33 31 31 34 2C 4E 2C 31 31 36 31 36 2E 39 30 30 32 36 38 34 34 2C 45 2C 32 2E 34 32 37 2C 31 36 34 2E 32 2C 32 32 30 33 32 34 2C 37 2E 31 2C 57 2C 52 2C 53 2A 35 31 0D 0A 24 50 53 41 54 2C 48 50 52 2C 30 38 31 39 33 37 2E 31 30 2C 32 35 32 2E 39 38 2C 2D 30 2E 30 32 2C 30 2E 31 39 2C 31 65 2A 31 45 0D 0A 
[Rx][16:19:37.782] 24 47 4E 47 47 41 2C 30 38 31 39 33 37 2E 32 30 2C 34 30 30 39 2E 39 32 33 32 37 34 38 35 2C 4E 2C 31 31 36 31 36 2E 39 30 30 32 39 31 38 37 2C 45 2C 34 2C 34 38 2C 30 2E 34 2C 34 32 2E 34 30 35 33 2C 4D 2C 2D 38 2E 33 34 31 32 2C 4D 2C 31 2E 32 2C 30 2A 34 35 0D 0A 24 47 4E 52 4D 43 2C 30 38 31 39 33 37 2E 32 30 2C 44 2C 34 30 30 39 2E 39 32 33 32 37 34 38 35 2C 4E 2C 31 31 36 31 36 2E 39 30 30 32 39 31 38 37 2C 45 2C 32 2E 30 39 38 2C 31 36 33 2E 34 2C 32 32 30 33 32 34 2C 37 2E 31 2C 57 2C 52 2C 53 2A 35 32 0D 0A 24 50 53 41 54 2C 48 50 52 2C 30 38 31 39 33 37 2E 32 30 2C 32 35 33 2E 30 37 2C 2D 30 2E 30 33 2C 30 2E 32 32 2C 31 65 2A 31 33 0D 0A 
[Rx][16:19:37.882] 24 47 4E 47 47 41 2C 30 38 31 39 33 37 2E 33 30 2C 34 30 30 39 2E 39 32 33 32 32 32 37 37 2C 4E 2C 31 31 36 31 36 2E 39 30 30 33 31 32 36 39 2C 45 2C 34 2C 34 38 2C 30 2E 34 2C 34 32 2E 34 30 39 31 2C 4D 2C 2D 38 2E 33 34 31 32 2C 4D 2C 31 2E 33 2C 30 2A 34 46 0D 0A 24 47 4E 52 4D 43 2C 30 38 31 39 33 37 2E 33 30 2C 44 2C 34 30 30 39 2E 39 32 33 32 32 32 37 37 2C 4E 2C 31 31 36 31 36 2E 39 30 30 33 31 32 36 39 2C 45 2C 31 2E 38 30 39 2C 31 36 33 2E 37 2C 32 32 30 33 32 34 2C 37 2E 31 2C 57 2C 52 2C 53 2A 35 37 0D 0A 24 50 53 41 54 2C 48 50 52 2C 30 38 31 39 33 37 2E 33 30 2C 32 35 33 2E 31 31 2C 2D 30 2E 30 34 2C 30 2E 32 35 2C 31 65 2A 31 35 0D 0A 
[Rx][16:19:37.982] 24 47 4E 47 47 41 2C 30 38 31 39 33 37 2E 34 30 2C 34 30 30 39 2E 39 32 33 31 37 34 36 32 2C 4E 2C 31 31 36 31 36 2E 39 30 30 33 32 39 39 37 2C 45 2C 34 2C 34 38 2C 30 2E 34 2C 34 32 2E 34 30 37 35 2C 4D 2C 2D 38 2E 33 34 31 32 2C 4D 2C 31 2E 34 2C 30 2A 34 38 0D 0A 24 47 4E 52 4D 43 2C 30 38 31 39 33 37 2E 34 30 2C 44 2C 34 30 30 39 2E 39 32 33 31 37 34 36 32 2C 4E 2C 31 31 36 31 36 2E 39 30 30 33 32 39 39 37 2C 45 2C 31 2E 36 34 38 2C 31 36 33 2E 37 2C 32 32 30 33 32 34 2C 37 2E 31 2C 57 2C 52 2C 53 2A 35 36 0D 0A 24 50 53 41 54 2C 48 50 52 2C 30 38 31 39 33 37 2E 34 30 2C 32 35 33 2E 31 36 2C 2D 30 2E 30 33 2C 30 2E 32 36 2C 31 65 2A 31 31 0D 0A 
[Rx][16:19:38.082] 24 47 4E 47 47 41 2C 30 38 31 39 33 37 2E 35 30 2C 34 30 30 39 2E 39 32 33 31 32 38 30 30 2C 4E 2C 31 31 36 31 36 2E 39 30 30 33 34 38 33 34 2C 45 2C 34 2C 34 38 2C 30 2E 34 2C 34 32 2E 34 31 31 34 2C 4D 2C 2D 38 2E 33 34 31 32 2C 4D 2C 31 2E 35 2C 30 2A 34 44 0D 0A 24 47 4E 52 4D 43 2C 30 38 31 39 33 37 2E 35 30 2C 44 2C 34 30 30 39 2E 39 32 33 31 32 38 30 30 2C 4E 2C 31 31 36 31 36 2E 39 30 30 33 34 38 33 34 2C 45 2C 31 2E 36 33 34 2C 31 36 33 2E 31 2C 32 32 30 33 32 34 2C 37 2E 31 2C 57 2C 52 2C 53 2A 35 39 0D 0A 24 50 53 41 54 2C 48 50 52 2C 30 38 31 39 33 37 2E 35 30 2C 32 35 33 2E 32 33 2C 2D 30 2E 30 34 2C 30 2E 33 32 2C 31 65 2A 31 34 0D 0A 
[Rx][16:19:38.182] 24 47 4E 47 47 41 2C 30 38 31 39 33 37 2E 36 30 2C 34 30 30 39 2E 39 32 33 30 38 31 35 32 2C 4E 2C 31 31 36 31 36 2E 39 30 30 33 36 37 34 38 2C 45 2C 34 2C 34 38 2C 30 2E 34 2C 34 32 2E 34 31 31 31 2C 4D 2C 2D 38 2E 33 34 31 32 2C 4D 2C 31 2E 36 2C 30 2A 34 42 0D 0A 24 47 4E 52 4D 43 2C 30 38 31 39 33 37 2E 36 30 2C 44 2C 34 30 30 39 2E 39 32 33 30 38 31 35 32 2C 4E 2C 31 31 36 31 36 2E 39 30 30 33 36 37 34 38 2C 45 2C 31 2E 36 37 38 2C 31 36 32 2E 38 2C 32 32 30 33 32 34 2C 37 2E 31 2C 57 2C 52 2C 53 2A 35 39 0D 0A 24 50 53 41 54 2C 48 50 52 2C 30 38 31 39 33 37 2E 36 30 2C 32 35 33 2E 32 35 2C 2D 30 2E 30 34 2C 30 2E 33 35 2C 31 65 2A 31 36 0D 0A 
[Rx][16:19:38.282] 24 47 4E 47 47 41 2C 30 38 31 39 33 37 2E 37 30 2C 34 30 30 39 2E 39 32 33 30 33 31 38 36 2C 4E 2C 31 31 36 31 36 2E 39 30 30 33 38 35 38 38 2C 45 2C 34 2C 34 38 2C 30 2E 34 2C 34 32 2E 34 30 37 39 2C 4D 2C 2D 38 2E 33 34 31 32 2C 4D 2C 31 2E 37 2C 30 2A 34 36 0D 0A 24 47 4E 52 4D 43 2C 30 38 31 39 33 37 2E 37 30 2C 44 2C 34 30 30 39 2E 39 32 33 30 33 31 38 36 2C 4E 2C 31 31 36 31 36 2E 39 30 30 33 38 35 38 38 2C 45 2C 31 2E 38 38 32 2C 31 36 33 2E 33 2C 32 32 30 33 32 34 2C 37 2E 31 2C 57 2C 52 2C 53 2A 35 42 0D 0A 24 50 53 41 54 2C 48 50 52 2C 30 38 31 39 33 37 2E 37 30 2C 32 35 33 2E 32 34 2C 2D 30 2E 30 33 2C 30 2E 33 39 2C 31 65 2A 31 44 0D 0A 
[Rx][16:19:38.382] 24 47 4E 47 47 41 2C 30 38 31 39 33 37 2E 38 30 2C 34 30 30 39 2E 39 32 32 39 37 36 37 39 2C 4E 2C 31 31 36 31 36 2E 39 30 30 34 30 38 37 39 2C 45 2C 34 2C 34 38 2C 30 2E 34 2C 34 32 2E 34 30 36 34 2C 4D 2C 2D 38 2E 33 34 31 32 2C 4D 2C 31 2E 38 2C 30 2A 34 44 0D 0A 24 47 4E 52 4D 43 2C 30 38 31 39 33 37 2E 38 30 2C 44 2C 34 30 30 39 2E 39 32 32 39 37 36 37 39 2C 4E 2C 31 31 36 31 36 2E 39 30 30 34 30 38 37 39 2C 45 2C 32 2E 31 31 34 2C 31 36 32 2E 36 2C 32 32 30 33 32 34 2C 37 2E 31 2C 57 2C 52 2C 53 2A 35 32 0D 0A 24 50 53 41 54 2C 48 50 52 2C 30 38 31 39 33 37 2E 38 30 2C 32 35 33 2E 32 34 2C 2D 30 2E 30 33 2C 30 2E 34 32 2C 31 65 2A 31 45 0D 0A 
[Rx][16:19:38.482] 24 47 4E 47 47 41 2C 30 38 31 39 33 37 2E 39 30 2C 34 30 30 39 2E 39 32 32 39 31 33 35 34 2C 4E 2C 31 31 36 31 36 2E 39 30 30 34 33 33 39 35 2C 45 2C 34 2C 34 38 2C 30 2E 34 2C 34 32 2E 34 30 37 38 2C 4D 2C 2D 38 2E 33 34 31 32 2C 4D 2C 30 2E 39 2C 30 2A 34 37 0D 0A 24 47 4E 52 4D 43 2C 30 38 31 39 33 37 2E 39 30 2C 44 2C 34 30 30 39 2E 39 32 32 39 31 33 35 34 2C 4E 2C 31 31 36 31 36 2E 39 30 30 34 33 33 39 35 2C 45 2C 32 2E 34 35 36 2C 31 36 33 2E 31 2C 32 32 30 33 32 34 2C 37 2E 31 2C 57 2C 52 2C 53 2A 35 30 0D 0A 24 50 53 41 54 2C 48 50 52 2C 30 38 31 39 33 37 2E 39 30 2C 32 35 33 2E 31 39 2C 2D 30 2E 30 33 2C 30 2E 34 34 2C 31 65 2A 31 37 0D 0A 
[Rx][16:19:38.582] 24 47 4E 47 47 41 2C 30 38 31 39 33 38 2E 30 30 2C 34 30 30 39 2E 39 32 32 38 34 30 34 31 2C 4E 2C 31 31 36 31 36 2E 39 30 30 34 36 31 34 32 2C 45 2C 34 2C 34 38 2C 30 2E 34 2C 34 32 2E 34 30 39 37 2C 4D 2C 2D 38 2E 33 34 31 32 2C 4D 2C 31 2E 30 2C 30 2A 34 36 0D 0A 24 47 4E 52 4D 43 2C 30 38 31 39 33 38 2E 30 30 2C 44 2C 34 30 30 39 2E 39 32 32 38 34 30 34 31 2C 4E 2C 31 31 36 31 36 2E 39 30 30 34 36 31 34 32 2C 45 2C 32 2E 38 36 30 2C 31 36 33 2E 33 2C 32 32 30 33 32 34 2C 37 2E 31 2C 57 2C 52 2C 53 2A 35 33 0D 0A 24 50 53 41 54 2C 48 50 52 2C 30 38 31 39 33 38 2E 30 30 2C 32 35 33 2E 31 39 2C 2D 30 2E 30 32 2C 30 2E 34 37 2C 31 65 2A 31 33 0D 0A 
[Rx][16:19:38.682] 24 47 4E 47 47 41 2C 30 38 31 39 33 38 2E 31 30 2C 34 30 30 39 2E 39 32 32 37 36 30 32 30 2C 4E 2C 31 31 36 31 36 2E 39 30 30 34 39 34 34 33 2C 45 2C 34 2C 34 38 2C 30 2E 34 2C 34 32 2E 34 30 34 39 2C 4D 2C 2D 38 2E 33 34 31 32 2C 4D 2C 31 2E 31 2C 30 2A 34 34 0D 0A 24 47 4E 52 4D 43 2C 30 38 31 39 33 38 2E 31 30 2C 44 2C 34 30 30 39 2E 39 32 32 37 36 30 32 30 2C 4E 2C 31 31 36 31 36 2E 39 30 30 34 39 34 34 33 2C 45 2C 33 2E 32 32 30 2C 31 36 33 2E 32 2C 32 32 30 33 32 34 2C 37 2E 31 2C 57 2C 52 2C 53 2A 35 44 0D 0A 24 50 53 41 54 2C 48 50 52 2C 30 38 31 39 33 38 2E 31 30 2C 32 35 33 2E 32 32 2C 2D 30 2E 30 33 2C 30 2E 34 36 2C 31 65 2A 31 41 0D 0A 
[Rx][16:19:38.782] 24 47 4E 47 47 41 2C 30 38 31 39 33 38 2E 32 30 2C 34 30 30 39 2E 39 32 32 36 37 33 33 34 2C 4E 2C 31 31 36 31 36 2E 39 30 30 35 32 39 34 32 2C 45 2C 34 2C 34 38 2C 30 2E 34 2C 34 32 2E 33 39 39 35 2C 4D 2C 2D 38 2E 33 34 31 32 2C 4D 2C 31 2E 32 2C 30 2A 34 42 0D 0A 24 47 4E 52 4D 43 2C 30 38 31 39 33 38 2E 32 30 2C 44 2C 34 30 30 39 2E 39 32 32 36 37 33 33 34 2C 4E 2C 31 31 36 31 36 2E 39 30 30 35 32 39 34 32 2C 45 2C 33 2E 34 38 33 2C 31 36 33 2E 30 2C 32 32 30 33 32 34 2C 37 2E 31 2C 57 2C 52 2C 53 2A 35 33 0D 0A 24 50 53 41 54 2C 48 50 52 2C 30 38 31 39 33 38 2E 32 30 2C 32 35 33 2E 32 35 2C 2D 30 2E 30 32 2C 30 2E 34 38 2C 31 65 2A 31 31 0D 0A 
[Rx][16:19:38.882] 24 47 4E 47 47 41 2C 30 38 31 39 33 38 2E 33 30 2C 34 30 30 39 2E 39 32 32 35 38 33 33 36 2C 4E 2C 31 31 36 31 36 2E 39 30 30 35 36 34 33 31 2C 45 2C 34 2C 34 38 2C 30 2E 34 2C 34 32 2E 33 39 38 32 2C 4D 2C 2D 38 2E 33 34 31 32 2C 4D 2C 31 2E 33 2C 30 2A 34 45 0D 0A 24 47 4E 52 4D 43 2C 30 38 31 39 33 38 2E 33 30 2C 44 2C 34 30 30 39 2E 39 32 32 35 38 33 33 36 2C 4E 2C 31 31 36 31 36 2E 39 30 30 35 36 34 33 31 2C 45 2C 33 2E 35 35 39 2C 31 36 33 2E 30 2C 32 32 30 33 32 34 2C 37 2E 31 2C 57 2C 52 2C 53 2A 35 37 0D 0A 24 50 53 41 54 2C 48 50 52 2C 30 38 31 39 33 38 2E 33 30 2C 32 35 33 2E 32 38 2C 2D 30 2E 30 31 2C 30 2E 34 36 2C 31 65 2A 31 30 0D 0A 
[Rx][16:19:38.982] 24 47 4E 47 47 41 2C 30 38 31 39 33 38 2E 34 30 2C 34 30 30 39 2E 39 32 32 34 39 30 36 39 2C 4E 2C 31 31 36 31 36 2E 39 30 30 36 30 31 30 32 2C 45 2C 34 2C 34 38 2C 30 2E 34 2C 34 32 2E 33 39 38 36 2C 4D 2C 2D 38 2E 33 34 31 32 2C 4D 2C 31 2E 34 2C 30 2A 34 33 0D 0A 24 47 4E 52 4D 43 2C 30 38 31 39 33 38 2E 34 30 2C 44 2C 34 30 30 39 2E 39 32 32 34 39 30 36 39 2C 4E 2C 31 31 36 31 36 2E 39 30 30 36 30 31 30 32 2C 45 2C 33 2E 35 35 37 2C 31 36 33 2E 30 2C 32 32 30 33 32 34 2C 37 2E 31 2C 57 2C 52 2C 53 2A 35 37 0D 0A 24 50 53 41 54 2C 48 50 52 2C 30 38 31 39 33 38 2E 34 30 2C 32 35 33 2E 32 39 2C 30 2E 30 30 2C 30 2E 34 39 2C 31 65 2A 33 35 0D 0A 
[Rx][16:19:39.082] 24 47 4E 47 47 41 2C 30 38 31 39 33 38 2E 35 30 2C 34 30 30 39 2E 39 32 32 33 39 37 37 36 2C 4E 2C 31 31 36 31 36 2E 39 30 30 36 33 39 34 36 2C 45 2C 34 2C 34 38 2C 30 2E 34 2C 34 32 2E 33 39 39 32 2C 4D 2C 2D 38 2E 33 34 31 32 2C 4D 2C 31 2E 35 2C 30 2A 34 33 0D 0A 24 47 4E 52 4D 43 2C 30 38 31 39 33 38 2E 35 30 2C 44 2C 34 30 30 39 2E 39 32 32 33 39 37 37 36 2C 4E 2C 31 31 36 31 36 2E 39 30 30 36 33 39 34 36 2C 45 2C 33 2E 35 32 35 2C 31 36 33 2E 30 2C 32 32 30 33 32 34 2C 37 2E 31 2C 57 2C 52 2C 53 2A 35 36 0D 0A 24 50 53 41 54 2C 48 50 52 2C 30 38 31 39 33 38 2E 35 30 2C 32 35 33 2E 33 31 2C 30 2E 30 32 2C 30 2E 34 38 2C 31 65 2A 33 45 0D 0A 
[Rx][16:19:39.182] 24 47 4E 47 47 41 2C 30 38 31 39 33 38 2E 36 30 2C 34 30 30 39 2E 39 32 32 33 30 36 30 31 2C 4E 2C 31 31 36 31 36 2E 39 30 30 36 37 33 35 35 2C 45 2C 34 2C 34 38 2C 30 2E 34 2C 34 32 2E 33 39 38 33 2C 4D 2C 2D 38 2E 33 34 31 32 2C 4D 2C 31 2E 36 2C 30 2A 34 37 0D 0A 24 47 4E 52 4D 43 2C 30 38 31 39 33 38 2E 36 30 2C 44 2C 34 30 30 39 2E 39 32 32 33 30 36 30 31 2C 4E 2C 31 31 36 31 36 2E 39 30 30 36 37 33 35 35 2C 45 2C 33 2E 34 36 33 2C 31 36 33 2E 32 2C 32 32 30 33 32 34 2C 37 2E 31 2C 57 2C 52 2C 53 2A 35 30 0D 0A 24 50 53 41 54 2C 48 50 52 2C 30 38 31 39 33 38 2E 36 30 2C 32 35 33 2E 33 33 2C 30 2E 30 33 2C 30 2E 34 36 2C 31 65 2A 33 30 0D 0A 
[Rx][16:19:39.282] 24 47 4E 47 47 41 2C 30 38 31 39 33 38 2E 37 30 2C 34 30 30 39 2E 39 32 32 32 31 34 32 38 2C 4E 2C 31 31 36 31 36 2E 39 30 30 37 30 39 36 35 2C 45 2C 34 2C 34 38 2C 30 2E 34 2C 34 32 2E 33 39 33 39 2C 4D 2C 2D 38 2E 33 34 31 32 2C 4D 2C 31 2E 37 2C 30 2A 34 30 0D 0A 24 47 4E 52 4D 43 2C 30 38 31 39 33 38 2E 37 30 2C 44 2C 34 30 30 39 2E 39 32 32 32 31 34 32 38 2C 4E 2C 31 31 36 31 36 2E 39 30 30 37 30 39 36 35 2C 45 2C 33 2E 34 34 34 2C 31 36 33 2E 32 2C 32 32 30 33 32 34 2C 37 2E 31 2C 57 2C 52 2C 53 2A 35 32 0D 0A 24 50 53 41 54 2C 48 50 52 2C 30 38 31 39 33 38 2E 37 30 2C 32 35 33 2E 33 35 2C 30 2E 30 34 2C 30 2E 34 36 2C 31 65 2A 33 30 0D 0A 
[Rx][16:19:39.382] 24 47 4E 47 47 41 2C 30 38 31 39 33 38 2E 38 30 2C 34 30 30 39 2E 39 32 32 31 32 33 39 31 2C 4E 2C 31 31 36 31 36 2E 39 30 30 37 34 35 39 36 2C 45 2C 34 2C 34 38 2C 30 2E 34 2C 34 32 2E 33 39 36 32 2C 4D 2C 2D 38 2E 33 34 31 32 2C 4D 2C 31 2E 38 2C 30 2A 34 46 0D 0A 24 47 4E 52 4D 43 2C 30 38 31 39 33 38 2E 38 30 2C 44 2C 34 30 30 39 2E 39 32 32 31 32 33 39 31 2C 4E 2C 31 31 36 31 36 2E 39 30 30 37 34 35 39 36 2C 45 2C 33 2E 33 38 38 2C 31 36 33 2E 30 2C 32 32 30 33 32 34 2C 37 2E 31 2C 57 2C 52 2C 53 2A 35 39 0D 0A 24 50 53 41 54 2C 48 50 52 2C 30 38 31 39 33 38 2E 38 30 2C 32 35 33 2E 33 38 2C 30 2E 30 35 2C 30 2E 34 34 2C 31 65 2A 33 31 0D 0A 
[Rx][16:19:39.482] 24 47 4E 47 47 41 2C 30 38 31 39 33 38 2E 39 30 2C 34 30 30 39 2E 39 32 32 30 33 35 34 30 2C 4E 2C 31 31 36 31 36 2E 39 30 30 37 38 30 34 36 2C 45 2C 34 2C 34 38 2C 30 2E 34 2C 34 32 2E 33 39 33 37 2C 4D 2C 2D 38 2E 33 34 31 32 2C 4D 2C 30 2E 39 2C 30 2A 34 30 0D 0A 24 47 4E 52 4D 43 2C 30 38 31 39 33 38 2E 39 30 2C 44 2C 34 30 30 39 2E 39 32 32 30 33 35 34 30 2C 4E 2C 31 31 36 31 36 2E 39 30 30 37 38 30 34 36 2C 45 2C 33 2E 33 32 32 2C 31 36 32 2E 38 2C 32 32 30 33 32 34 2C 37 2E 31 2C 57 2C 52 2C 53 2A 35 46 0D 0A 24 50 53 41 54 2C 48 50 52 2C 30 38 31 39 33 38 2E 39 30 2C 32 35 33 2E 33 38 2C 30 2E 30 36 2C 30 2E 34 33 2C 31 65 2A 33 34 0D 0A 
[Rx][16:19:39.582] 24 47 4E 47 47 41 2C 30 38 31 39 33 39 2E 30 30 2C 34 30 30 39 2E 39 32 31 39 34 36 36 37 2C 4E 2C 31 31 36 31 36 2E 39 30 30 38 31 36 35 30 2C 45 2C 34 2C 34 38 2C 30 2E 34 2C 34 32 2E 33 38 39 36 2C 4D 2C 2D 38 2E 33 34 31 32 2C 4D 2C 31 2E 30 2C 30 2A 34 36 0D 0A 24 47 4E 52 4D 43 2C 30 38 31 39 33 39 2E 30 30 2C 44 2C 34 30 30 39 2E 39 32 31 39 34 36 36 37 2C 4E 2C 31 31 36 31 36 2E 39 30 30 38 31 36 35 30 2C 45 2C 33 2E 33 30 32 2C 31 36 33 2E 30 2C 32 32 30 33 32 34 2C 37 2E 31 2C 57 2C 52 2C 53 2A 35 30 0D 0A 24 50 53 41 54 2C 48 50 52 2C 30 38 31 39 33 39 2E 30 30 2C 32 35 33 2E 33 37 2C 30 2E 30 37 2C 30 2E 33 39 2C 31 65 2A 33 46 0D 0A 
[Rx][16:19:39.682] 24 47 4E 47 47 41 2C 30 38 31 39 33 39 2E 31 30 2C 34 30 30 39 2E 39 32 31 38 35 36 31 36 2C 4E 2C 31 31 36 31 36 2E 39 30 30 38 35 31 30 36 2C 45 2C 34 2C 34 38 2C 30 2E 34 2C 34 32 2E 33 38 37 38 2C 4D 2C 2D 38 2E 33 34 31 32 2C 4D 2C 31 2E 31 2C 30 2A 34 30 0D 0A 24 47 4E 52 4D 43 2C 30 38 31 39 33 39 2E 31 30 2C 44 2C 34 30 30 39 2E 39 32 31 38 35 36 31 36 2C 4E 2C 31 31 36 31 36 2E 39 30 30 38 35 31 30 36 2C 45 2C 33 2E 33 36 37 2C 31 36 33 2E 34 2C 32 32 30 33 32 34 2C 37 2E 31 2C 57 2C 52 2C 53 2A 35 30 0D 0A 24 50 53 41 54 2C 48 50 52 2C 30 38 31 39 33 39 2E 31 30 2C 32 35 33 2E 33 35 2C 30 2E 30 38 2C 30 2E 33 38 2C 31 65 2A 33 32 0D 0A 
[Rx][16:19:39.782] 24 47 4E 47 47 41 2C 30 38 31 39 33 39 2E 32 30 2C 34 30 30 39 2E 39 32 31 37 36 34 30 31 2C 4E 2C 31 31 36 31 36 2E 39 30 30 38 38 36 35 30 2C 45 2C 34 2C 34 38 2C 30 2E 34 2C 34 32 2E 33 39 30 34 2C 4D 2C 2D 38 2E 33 34 31 32 2C 4D 2C 31 2E 32 2C 30 2A 34 42 0D 0A 24 47 4E 52 4D 43 2C 30 38 31 39 33 39 2E 32 30 2C 44 2C 34 30 30 39 2E 39 32 31 37 36 34 30 31 2C 4E 2C 31 31 36 31 36 2E 39 30 30 38 38 36 35 30 2C 45 2C 33 2E 34 39 35 2C 31 36 33 2E 35 2C 32 32 30 33 32 34 2C 37 2E 31 2C 57 2C 52 2C 53 2A 35 39 0D 0A 24 50 53 41 54 2C 48 50 52 2C 30 38 31 39 33 39 2E 32 30 2C 32 35 33 2E 33 35 2C 30 2E 30 39 2C 30 2E 33 38 2C 31 65 2A 33 30 0D 0A 
[Rx][16:19:39.882] 24 47 4E 47 47 41 2C 30 38 31 39 33 39 2E 33 30 2C 34 30 30 39 2E 39 32 31 36 36 36 35 37 2C 4E 2C 31 31 36 31 36 2E 39 30 30 39 32 36 32 38 2C 45 2C 34 2C 34 38 2C 30 2E 34 2C 34 32 2E 33 39 30 31 2C 4D 2C 2D 38 2E 33 34 31 32 2C 4D 2C 31 2E 33 2C 30 2A 34 41 0D 0A 24 47 4E 52 4D 43 2C 30 38 31 39 33 39 2E 33 30 2C 44 2C 34 30 30 39 2E 39 32 31 36 36 36 35 37 2C 4E 2C 31 31 36 31 36 2E 39 30 30 39 32 36 32 38 2C 45 2C 33 2E 36 37 37 2C 31 36 33 2E 33 2C 32 32 30 33 32 34 2C 37 2E 31 2C 57 2C 52 2C 53 2A 35 34 0D 0A 24 50 53 41 54 2C 48 50 52 2C 30 38 31 39 33 39 2E 33 30 2C 32 35 33 2E 33 38 2C 30 2E 31 30 2C 30 2E 33 36 2C 31 65 2A 33 41 0D 0A 
[Rx][16:19:39.982] 24 47 4E 47 47 41 2C 30 38 31 39 33 39 2E 34 30 2C 34 30 30 39 2E 39 32 31 35 36 36 33 34 2C 4E 2C 31 31 36 31 36 2E 39 30 30 39 36 34 30 39 2C 45 2C 34 2C 34 38 2C 30 2E 34 2C 34 32 2E 33 38 38 38 2C 4D 2C 2D 38 2E 33 34 31 32 2C 4D 2C 31 2E 34 2C 30 2A 34 39 0D 0A 24 47 4E 52 4D 43 2C 30 38 31 39 33 39 2E 34 30 2C 44 2C 34 30 30 39 2E 39 32 31 35 36 36 33 34 2C 4E 2C 31 31 36 31 36 2E 39 30 30 39 36 34 30 39 2C 45 2C 33 2E 38 33 36 2C 31 36 33 2E 32 2C 32 32 30 33 32 34 2C 37 2E 31 2C 57 2C 52 2C 53 2A 35 41 0D 0A 24 50 53 41 54 2C 48 50 52 2C 30 38 31 39 33 39 2E 34 30 2C 32 35 33 2E 33 36 2C 30 2E 31 30 2C 30 2E 33 36 2C 31 65 2A 33 33 0D 0A 
[Rx][16:19:40.082] 24 47 4E 47 47 41 2C 30 38 31 39 33 39 2E 35 30 2C 34 30 30 39 2E 39 32 31 34 36 31 32 32 2C 4E 2C 31 31 36 31 36 2E 39 30 31 30 30 36 34 34 2C 45 2C 34 2C 34 38 2C 30 2E 34 2C 34 32 2E 33 38 37 36 2C 4D 2C 2D 38 2E 33 34 31 32 2C 4D 2C 31 2E 35 2C 30 2A 34 43 0D 0A 24 47 4E 52 4D 43 2C 30 38 31 39 33 39 2E 35 30 2C 44 2C 34 30 30 39 2E 39 32 31 34 36 31 32 32 2C 4E 2C 31 31 36 31 36 2E 39 30 31 30 30 36 34 34 2C 45 2C 34 2E 30 31 33 2C 31 36 33 2E 32 2C 32 32 30 33 32 34 2C 37 2E 31 2C 57 2C 52 2C 53 2A 35 37 0D 0A 24 50 53 41 54 2C 48 50 52 2C 30 38 31 39 33 39 2E 35 30 2C 32 35 33 2E 34 31 2C 30 2E 31 31 2C 30 2E 33 31 2C 31 65 2A 33 34 0D 0A 
[Rx][16:19:40.182] 24 47 4E 47 47 41 2C 30 38 31 39 33 39 2E 36 30 2C 34 30 30 39 2E 39 32 31 33 35 32 38 33 2C 4E 2C 31 31 36 31 36 2E 39 30 31 30 34 36 38 36 2C 45 2C 34 2C 34 38 2C 30 2E 34 2C 34 32 2E 33 38 34 36 2C 4D 2C 2D 38 2E 33 34 31 32 2C 4D 2C 31 2E 36 2C 30 2A 34 39 0D 0A 24 47 4E 52 4D 43 2C 30 38 31 39 33 39 2E 36 30 2C 44 2C 34 30 30 39 2E 39 32 31 33 35 32 38 33 2C 4E 2C 31 31 36 31 36 2E 39 30 31 30 34 36 38 36 2C 45 2C 34 2E 31 39 30 2C 31 36 33 2E 31 2C 32 32 30 33 32 34 2C 37 2E 31 2C 57 2C 52 2C 53 2A 35 42 0D 0A 24 50 53 41 54 2C 48 50 52 2C 30 38 31 39 33 39 2E 36 30 2C 32 35 33 2E 33 38 2C 30 2E 31 32 2C 30 2E 33 31 2C 31 65 2A 33 41 0D 0A 
[Rx][16:19:40.282] 24 47 4E 47 47 41 2C 30 38 31 39 33 39 2E 37 30 2C 34 30 30 39 2E 39 32 31 32 33 39 39 36 2C 4E 2C 31 31 36 31 36 2E 39 30 31 30 39 31 30 37 2C 45 2C 34 2C 34 38 2C 30 2E 34 2C 34 32 2E 33 38 33 38 2C 4D 2C 2D 38 2E 33 34 31 32 2C 4D 2C 31 2E 37 2C 30 2A 34 42 0D 0A 24 47 4E 52 4D 43 2C 30 38 31 39 33 39 2E 37 30 2C 44 2C 34 30 30 39 2E 39 32 31 32 33 39 39 36 2C 4E 2C 31 31 36 31 36 2E 39 30 31 30 39 31 30 37 2C 45 2C 34 2E 32 38 39 2C 31 36 33 2E 32 2C 32 32 30 33 32 34 2C 37 2E 31 2C 57 2C 52 2C 53 2A 35 39 0D 0A 24 50 53 41 54 2C 48 50 52 2C 30 38 31 39 33 39 2E 37 30 2C 32 35 33 2E 34 34 2C 30 2E 31 31 2C 30 2E 32 36 2C 31 65 2A 33 35 0D 0A 
[Rx][16:19:40.382] 24 47 4E 47 47 41 2C 30 38 31 39 33 39 2E 38 30 2C 34 30 30 39 2E 39 32 31 31 32 36 33 31 2C 4E 2C 31 31 36 31 36 2E 39 30 31 31 33 35 35 35 2C 45 2C 34 2C 34 38 2C 30 2E 34 2C 34 32 2E 33 38 34 35 2C 4D 2C 2D 38 2E 33 34 31 32 2C 4D 2C 31 2E 38 2C 30 2A 34 39 0D 0A 24 47 4E 52 4D 43 2C 30 38 31 39 33 39 2E 38 30 2C 44 2C 34 30 30 39 2E 39 32 31 31 32 36 33 31 2C 4E 2C 31 31 36 31 36 2E 39 30 31 31 33 35 35 35 2C 45 2C 34 2E 33 32 35 2C 31 36 33 2E 34 2C 32 32 30 33 32 34 2C 37 2E 31 2C 57 2C 52 2C 53 2A 35 46 0D 0A 24 50 53 41 54 2C 48 50 52 2C 30 38 31 39 33 39 2E 38 30 2C 32 35 33 2E 34 33 2C 30 2E 31 34 2C 30 2E 32 30 2C 31 65 2A 33 45 0D 0A 
[Rx][16:19:40.482] 24 47 4E 47 47 41 2C 30 38 31 39 33 39 2E 39 30 2C 34 30 30 39 2E 39 32 31 30 31 31 35 33 2C 4E 2C 31 31 36 31 36 2E 39 30 31 31 38 31 31 37 2C 45 2C 34 2C 34 38 2C 30 2E 34 2C 34 32 2E 33 38 34 33 2C 4D 2C 2D 38 2E 33 34 31 32 2C 4D 2C 30 2E 39 2C 30 2A 34 36 0D 0A 24 47 4E 52 4D 43 2C 30 38 31 39 33 39 2E 39 30 2C 44 2C 34 30 30 39 2E 39 32 31 30 31 31 35 33 2C 4E 2C 31 31 36 31 36 2E 39 30 31 31 38 31 31 37 2C 45 2C 34 2E 33 33 39 2C 31 36 33 2E 36 2C 32 32 30 33 32 34 2C 37 2E 31 2C 57 2C 52 2C 53 2A 35 39 0D 0A 24 50 53 41 54 2C 48 50 52 2C 30 38 31 39 33 39 2E 39 30 2C 32 35 33 2E 34 39 2C 30 2E 31 31 2C 30 2E 31 38 2C 31 65 2A 33 42 0D 0A 
[Rx][16:19:40.582] 24 47 4E 47 47 41 2C 30 38 31 39 34 30 2E 30 30 2C 34 30 30 39 2E 39 32 30 38 39 37 38 39 2C 4E 2C 31 31 36 31 36 2E 39 30 31 32 32 33 36 37 2C 45 2C 34 2C 34 38 2C 30 2E 34 2C 34 32 2E 33 38 32 37 2C 4D 2C 2D 38 2E 33 34 31 32 2C 4D 2C 31 2E 30 2C 30 2A 34 37 0D 0A 24 47 4E 52 4D 43 2C 30 38 31 39 34 30 2E 30 30 2C 44 2C 34 30 30 39 2E 39 32 30 38 39 37 38 39 2C 4E 2C 31 31 36 31 36 2E 39 30 31 32 32 33 36 37 2C 45 2C 34 2E 33 30 34 2C 31 36 33 2E 36 2C 32 32 30 33 32 34 2C 37 2E 31 2C 57 2C 52 2C 53 2A 35 43 0D 0A 24 50 53 41 54 2C 48 50 52 2C 30 38 31 39 34 30 2E 30 30 2C 32 35 33 2E 34 38 2C 30 2E 31 32 2C 30 2E 31 31 2C 31 65 2A 33 37 0D 0A 
[Rx][16:19:40.682] 24 47 4E 47 47 41 2C 30 38 31 39 34 30 2E 31 30 2C 34 30 30 39 2E 39 32 30 37 38 33 36 35 2C 4E 2C 31 31 36 31 36 2E 39 30 31 32 36 37 39 36 2C 45 2C 34 2C 34 38 2C 30 2E 34 2C 34 32 2E 33 38 36 35 2C 4D 2C 2D 38 2E 33 34 31 32 2C 4D 2C 31 2E 31 2C 30 2A 34 37 0D 0A 24 47 4E 52 4D 43 2C 30 38 31 39 34 30 2E 31 30 2C 44 2C 34 30 30 39 2E 39 32 30 37 38 33 36 35 2C 4E 2C 31 31 36 31 36 2E 39 30 31 32 36 37 39 36 2C 45 2C 34 2E 32 38 31 2C 31 36 33 2E 35 2C 32 32 30 33 32 34 2C 37 2E 31 2C 57 2C 52 2C 53 2A 35 34 0D 0A 24 50 53 41 54 2C 48 50 52 2C 30 38 31 39 34 30 2E 31 30 2C 32 35 33 2E 35 30 2C 30 2E 31 31 2C 30 2E 31 31 2C 31 65 2A 33 43 0D 0A 
[Rx][16:19:40.782] 24 47 4E 47 47 41 2C 30 38 31 39 34 30 2E 32 30 2C 34 30 30 39 2E 39 32 30 36 37 31 31 33 2C 4E 2C 31 31 36 31 36 2E 39 30 31 33 31 31 31 35 2C 45 2C 34 2C 34 38 2C 30 2E 34 2C 34 32 2E 33 38 36 38 2C 4D 2C 2D 38 2E 33 34 31 32 2C 4D 2C 31 2E 32 2C 30 2A 34 43 0D 0A 24 47 4E 52 4D 43 2C 30 38 31 39 34 30 2E 32 30 2C 44 2C 34 30 30 39 2E 39 32 30 36 37 31 31 33 2C 4E 2C 31 31 36 31 36 2E 39 30 31 33 31 31 31 35 2C 45 2C 34 2E 32 31 30 2C 31 36 33 2E 35 2C 32 32 30 33 32 34 2C 37 2E 31 2C 57 2C 52 2C 53 2A 35 39 0D 0A 24 50 53 41 54 2C 48 50 52 2C 30 38 31 39 34 30 2E 32 30 2C 32 35 33 2E 34 38 2C 30 2E 31 31 2C 30 2E 30 38 2C 31 65 2A 33 45 0D 0A 
[Rx][16:19:40.882] 24 47 4E 47 47 41 2C 30 38 31 39 34 30 2E 33 30 2C 34 30 30 39 2E 39 32 30 35 35 38 38 31 2C 4E 2C 31 31 36 31 36 2E 39 30 31 33 35 35 31 38 2C 45 2C 34 2C 34 38 2C 30 2E 34 2C 34 32 2E 33 38 37 32 2C 4D 2C 2D 38 2E 33 34 31 32 2C 4D 2C 31 2E 33 2C 30 2A 34 39 0D 0A 24 47 4E 52 4D 43 2C 30 38 31 39 34 30 2E 33 30 2C 44 2C 34 30 30 39 2E 39 32 30 35 35 38 38 31 2C 4E 2C 31 31 36 31 36 2E 39 30 31 33 35 35 31 38 2C 45 2C 34 2E 31 38 34 2C 31 36 33 2E 36 2C 32 32 30 33 32 34 2C 37 2E 31 2C 57 2C 52 2C 53 2A 35 42 0D 0A 24 50 53 41 54 2C 48 50 52 2C 30 38 31 39 34 30 2E 33 30 2C 32 35 33 2E 34 38 2C 30 2E 31 31 2C 30 2E 31 30 2C 31 65 2A 33 36 0D 0A 
[Rx][16:19:40.982] 24 47 4E 47 47 41 2C 30 38 31 39 34 30 2E 34 30 2C 34 30 30 39 2E 39 32 30 34 34 35 33 32 2C 4E 2C 31 31 36 31 36 2E 39 30 31 33 39 37 38 32 2C 45 2C 34 2C 34 38 2C 30 2E 34 2C 34 32 2E 33 38 36 39 2C 4D 2C 2D 38 2E 33 34 31 32 2C 4D 2C 31 2E 34 2C 30 2A 34 42 0D 0A 24 47 4E 52 4D 43 2C 30 38 31 39 34 30 2E 34 30 2C 44 2C 34 30 30 39 2E 39 32 30 34 34 35 33 32 2C 4E 2C 31 31 36 31 36 2E 39 30 31 33 39 37 38 32 2C 45 2C 34 2E 32 30 37 2C 31 36 33 2E 38 2C 32 32 30 33 32 34 2C 37 2E 31 2C 57 2C 52 2C 53 2A 35 32 0D 0A 24 50 53 41 54 2C 48 50 52 2C 30 38 31 39 34 30 2E 34 30 2C 32 35 33 2E 34 37 2C 30 2E 30 39 2C 30 2E 31 33 2C 31 65 2A 33 34 0D 0A 
[Rx][16:19:41.082] 24 47 4E 47 47 41 2C 30 38 31 39 34 30 2E 35 30 2C 34 30 30 39 2E 39 32 30 33 32 39 36 38 2C 4E 2C 31 31 36 31 36 2E 39 30 31 34 34 31 35 36 2C 45 2C 34 2C 34 38 2C 30 2E 34 2C 34 32 2E 33 38 39 33 2C 4D 2C 2D 38 2E 33 34 31 32 2C 4D 2C 31 2E 35 2C 30 2A 34 39 0D 0A 24 47 4E 52 4D 43 2C 30 38 31 39 34 30 2E 35 30 2C 44 2C 34 30 30 39 2E 39 32 30 33 32 39 36 38 2C 4E 2C 31 31 36 31 36 2E 39 30 31 34 34 31 35 36 2C 45 2C 34 2E 33 30 37 2C 31 36 34 2E 30 2C 32 32 30 33 32 34 2C 37 2E 31 2C 57 2C 52 2C 53 2A 35 41 0D 0A 24 50 53 41 54 2C 48 50 52 2C 30 38 31 39 34 30 2E 35 30 2C 32 35 33 2E 34 36 2C 30 2E 31 31 2C 30 2E 31 35 2C 31 65 2A 33 42 0D 0A 
[Rx][16:19:41.182] 24 47 4E 47 47 41 2C 30 38 31 39 34 30 2E 36 30 2C 34 30 30 39 2E 39 32 30 32 31 30 37 33 2C 4E 2C 31 31 36 31 36 2E 39 30 31 34 38 37 33 30 2C 45 2C 34 2C 34 38 2C 30 2E 34 2C 34 32 2E 33 38 36 32 2C 4D 2C 2D 38 2E 33 34 31 32 2C 4D 2C 31 2E 36 2C 30 2A 34 43 0D 0A 24 47 4E 52 4D 43 2C 30 38 31 39 34 30 2E 36 30 2C 44 2C 34 30 30 39 2E 39 32 30 32 31 30 37 33 2C 4E 2C 31 31 36 31 36 2E 39 30 31 34 38 37 33 30 2C 45 2C 34 2E 35 31 34 2C 31 36 33 2E 37 2C 32 32 30 33 32 34 2C 37 2E 31 2C 57 2C 52 2C 53 2A 35 36 0D 0A 24 50 53 41 54 2C 48 50 52 2C 30 38 31 39 34 30 2E 36 30 2C 32 35 33 2E 35 31 2C 30 2E 30 39 2C 30 2E 31 36 2C 31 65 2A 33 34 0D 0A 
[Rx][16:19:41.282] 24 47 4E 47 47 41 2C 30 38 31 39 34 30 2E 37 30 2C 34 30 30 39 2E 39 32 30 30 38 37 37 36 2C 4E 2C 31 31 36 31 36 2E 39 30 31 35 33 32 39 38 2C 45 2C 34 2C 34 38 2C 30 2E 34 2C 34 32 2E 33 38 34 38 2C 4D 2C 2D 38 2E 33 34 31 32 2C 4D 2C 31 2E 37 2C 30 2A 34 30 0D 0A 24 47 4E 52 4D 43 2C 30 38 31 39 34 30 2E 37 30 2C 44 2C 34 30 30 39 2E 39 32 30 30 38 37 37 36 2C 4E 2C 31 31 36 31 36 2E 39 30 31 35 33 32 39 38 2C 45 2C 34 2E 36 37 32 2C 31 36 33 2E 34 2C 32 32 30 33 32 34 2C 37 2E 31 2C 57 2C 52 2C 53 2A 35 33 0D 0A 24 50 53 41 54 2C 48 50 52 2C 30 38 31 39 34 30 2E 37 30 2C 32 35 33 2E 35 30 2C 30 2E 31 32 2C 30 2E 31 37 2C 31 65 2A 33 46 0D 0A 
[Rx][16:19:41.382] 24 47 4E 47 47 41 2C 30 38 31 39 34 30 2E 38 30 2C 34 30 30 39 2E 39 31 39 39 35 39 38 37 2C 4E 2C 31 31 36 31 36 2E 39 30 31 35 38 33 35 30 2C 45 2C 34 2C 34 38 2C 30 2E 34 2C 34 32 2E 33 38 36 35 2C 4D 2C 2D 38 2E 33 34 31 32 2C 4D 2C 31 2E 38 2C 30 2A 34 46 0D 0A 24 47 4E 52 4D 43 2C 30 38 31 39 34 30 2E 38 30 2C 44 2C 34 30 30 39 2E 39 31 39 39 35 39 38 37 2C 4E 2C 31 31 36 31 36 2E 39 30 31 35 38 33 35 30 2C 45 2C 34 2E 38 36 34 2C 31 36 33 2E 33 2C 32 32 30 33 32 34 2C 37 2E 31 2C 57 2C 52 2C 53 2A 35 32 0D 0A 24 50 53 41 54 2C 48 50 52 2C 30 38 31 39 34 30 2E 38 30 2C 32 35 33 2E 35 33 2C 30 2E 31 32 2C 30 2E 32 31 2C 31 65 2A 33 36 0D 0A 
[Rx][16:19:41.482] 24 47 4E 47 47 41 2C 30 38 31 39 34 30 2E 39 30 2C 34 30 30 39 2E 39 31 39 38 33 30 36 37 2C 4E 2C 31 31 36 31 36 2E 39 30 31 36 33 34 31 38 2C 45 2C 34 2C 34 38 2C 30 2E 34 2C 34 32 2E 33 38 34 36 2C 4D 2C 2D 38 2E 33 34 31 32 2C 4D 2C 30 2E 39 2C 30 2A 34 43 0D 0A 24 47 4E 52 4D 43 2C 30 38 31 39 34 30 2E 39 30 2C 44 2C 34 30 30 39 2E 39 31 39 38 33 30 36 37 2C 4E 2C 31 31 36 31 36 2E 39 30 31 36 33 34 31 38 2C 45 2C 34 2E 39 35 34 2C 31 36 33 2E 33 2C 32 32 30 33 32 34 2C 37 2E 31 2C 57 2C 52 2C 53 2A 35 32 0D 0A 24 50 53 41 54 2C 48 50 52 2C 30 38 31 39 34 30 2E 39 30 2C 32 35 33 2E 35 30 2C 30 2E 31 34 2C 30 2E 32 33 2C 31 65 2A 33 30 0D 0A 
[Rx][16:19:41.582] 24 47 4E 47 47 41 2C 30 38 31 39 34 31 2E 30 30 2C 34 30 30 39 2E 39 31 39 37 30 30 30 32 2C 4E 2C 31 31 36 31 36 2E 39 30 31 36 38 33 34 38 2C 45 2C 34 2C 34 38 2C 30 2E 34 2C 34 32 2E 33 38 33 32 2C 4D 2C 2D 38 2E 33 34 31 32 2C 4D 2C 31 2E 30 2C 30 2A 34 39 0D 0A 24 47 4E 52 4D 43 2C 30 38 31 39 34 31 2E 30 30 2C 44 2C 34 30 30 39 2E 39 31 39 37 30 30 30 32 2C 4E 2C 31 31 36 31 36 2E 39 30 31 36 38 33 34 38 2C 45 2C 34 2E 39 36 38 2C 31 36 33 2E 35 2C 32 32 30 33 32 34 2C 37 2E 31 2C 57 2C 52 2C 53 2A 35 35 0D 0A 24 50 53 41 54 2C 48 50 52 2C 30 38 31 39 34 31 2E 30 30 2C 32 35 33 2E 35 33 2C 30 2E 31 35 2C 30 2E 32 37 2C 31 65 2A 33 45 0D 0A 
[Rx][16:19:41.682] 24 47 4E 47 47 41 2C 30 38 31 39 34 31 2E 31 30 2C 34 30 30 39 2E 39 31 39 35 36 38 30 38 2C 4E 2C 31 31 36 31 36 2E 39 30 31 37 33 34 39 38 2C 45 2C 34 2C 34 38 2C 30 2E 34 2C 34 32 2E 33 38 34 37 2C 4D 2C 2D 38 2E 33 34 31 32 2C 4D 2C 31 2E 31 2C 30 2A 34 44 0D 0A 24 47 4E 52 4D 43 2C 30 38 31 39 34 31 2E 31 30 2C 44 2C 34 30 30 39 2E 39 31 39 35 36 38 30 38 2C 4E 2C 31 31 36 31 36 2E 39 30 31 37 33 34 39 38 2C 45 2C 34 2E 39 37 38 2C 31 36 33 2E 35 2C 32 32 30 33 32 34 2C 37 2E 31 2C 57 2C 52 2C 53 2A 35 33 0D 0A 24 50 53 41 54 2C 48 50 52 2C 30 38 31 39 34 31 2E 31 30 2C 32 35 33 2E 35 34 2C 30 2E 31 37 2C 30 2E 32 38 2C 31 65 2A 33 35 0D 0A 
[Rx][16:19:41.783] 24 47 4E 47 47 41 2C 30 38 31 39 34 31 2E 32 30 2C 34 30 30 39 2E 39 31 39 34 33 34 36 32 2C 4E 2C 31 31 36 31 36 2E 39 30 31 37 38 37 32 34 2C 45 2C 34 2C 34 38 2C 30 2E 34 2C 34 32 2E 33 38 32 33 2C 4D 2C 2D 38 2E 33 34 31 32 2C 4D 2C 31 2E 32 2C 30 2A 34 34 0D 0A 24 47 4E 52 4D 43 2C 30 38 31 39 34 31 2E 32 30 2C 44 2C 34 30 30 39 2E 39 31 39 34 33 34 36 32 2C 4E 2C 31 31 36 31 36 2E 39 30 31 37 38 37 32 34 2C 45 2C 34 2E 39 39 34 2C 31 36 33 2E 34 2C 32 32 30 33 32 34 2C 37 2E 31 2C 57 2C 52 2C 53 2A 35 38 0D 0A 24 50 53 41 54 2C 48 50 52 2C 30 38 31 39 34 31 2E 32 30 2C 32 35 33 2E 35 34 2C 30 2E 31 38 2C 30 2E 33 34 2C 31 65 2A 33 34 0D 0A 
[Rx][16:19:41.882] 24 47 4E 47 47 41 2C 30 38 31 39 34 31 2E 33 30 2C 34 30 30 39 2E 39 31 39 33 30 30 35 38 2C 4E 2C 31 31 36 31 36 2E 39 30 31 38 33 39 30 33 2C 45 2C 34 2C 34 38 2C 30 2E 34 2C 34 32 2E 33 37 39 31 2C 4D 2C 2D 38 2E 33 34 31 32 2C 4D 2C 31 2E 33 2C 30 2A 34 34 0D 0A 24 47 4E 52 4D 43 2C 30 38 31 39 34 31 2E 33 30 2C 44 2C 34 30 30 39 2E 39 31 39 33 30 30 35 38 2C 4E 2C 31 31 36 31 36 2E 39 30 31 38 33 39 30 33 2C 45 2C 35 2E 30 32 33 2C 31 36 33 2E 35 2C 32 32 30 33 32 34 2C 37 2E 31 2C 57 2C 52 2C 53 2A 35 41 0D 0A 24 50 53 41 54 2C 48 50 52 2C 30 38 31 39 34 31 2E 33 30 2C 32 35 33 2E 35 35 2C 30 2E 31 38 2C 30 2E 33 35 2C 31 65 2A 33 35 0D 0A 
[Rx][16:19:41.982] 24 47 4E 47 47 41 2C 30 38 31 39 34 31 2E 34 30 2C 34 30 30 39 2E 39 31 39 31 36 34 39 33 2C 4E 2C 31 31 36 31 36 2E 39 30 31 38 38 39 34 31 2C 45 2C 34 2C 34 38 2C 30 2E 34 2C 34 32 2E 33 37 37 32 2C 4D 2C 2D 38 2E 33 34 31 32 2C 4D 2C 31 2E 34 2C 30 2A 34 33 0D 0A 24 47 4E 52 4D 43 2C 30 38 31 39 34 31 2E 34 30 2C 44 2C 34 30 30 39 2E 39 31 39 31 36 34 39 33 2C 4E 2C 31 31 36 31 36 2E 39 30 31 38 38 39 34 31 2C 45 2C 35 2E 30 38 35 2C 31 36 33 2E 39 2C 32 32 30 33 32 34 2C 37 2E 31 2C 57 2C 52 2C 53 2A 35 37 0D 0A 24 50 53 41 54 2C 48 50 52 2C 30 38 31 39 34 31 2E 34 30 2C 32 35 33 2E 35 35 2C 30 2E 31 39 2C 30 2E 33 39 2C 31 65 2A 33 46 0D 0A 
[Rx][16:19:42.082] 24 47 4E 47 47 41 2C 30 38 31 39 34 31 2E 35 30 2C 34 30 30 39 2E 39 31 39 30 32 38 31 33 2C 4E 2C 31 31 36 31 36 2E 39 30 31 39 34 31 37 35 2C 45 2C 34 2C 34 38 2C 30 2E 34 2C 34 32 2E 33 37 36 31 2C 4D 2C 2D 38 2E 33 34 31 32 2C 4D 2C 31 2E 35 2C 30 2A 34 32 0D 0A 24 47 4E 52 4D 43 2C 30 38 31 39 34 31 2E 35 30 2C 44 2C 34 30 30 39 2E 39 31 39 30 32 38 31 33 2C 4E 2C 31 31 36 31 36 2E 39 30 31 39 34 31 37 35 2C 45 2C 35 2E 31 35 31 2C 31 36 33 2E 38 2C 32 32 30 33 32 34 2C 37 2E 31 2C 57 2C 52 2C 53 2A 35 43 0D 0A 24 50 53 41 54 2C 48 50 52 2C 30 38 31 39 34 31 2E 35 30 2C 32 35 33 2E 35 38 2C 30 2E 32 30 2C 30 2E 33 38 2C 31 65 2A 33 38 0D 0A 
[Rx][16:19:42.182] 24 47 4E 47 47 41 2C 30 38 31 39 34 31 2E 36 30 2C 34 30 30 39 2E 39 31 38 38 38 39 35 32 2C 4E 2C 31 31 36 31 36 2E 39 30 31 39 39 33 30 31 2C 45 2C 34 2C 34 38 2C 30 2E 34 2C 34 32 2E 33 37 32 36 2C 4D 2C 2D 38 2E 33 34 31 32 2C 4D 2C 31 2E 36 2C 30 2A 34 41 0D 0A 24 47 4E 52 4D 43 2C 30 38 31 39 34 31 2E 36 30 2C 44 2C 34 30 30 39 2E 39 31 38 38 38 39 35 32 2C 4E 2C 31 31 36 31 36 2E 39 30 31 39 39 33 30 31 2C 45 2C 35 2E 32 33 33 2C 31 36 33 2E 37 2C 32 32 30 33 32 34 2C 37 2E 31 2C 57 2C 52 2C 53 2A 35 43 0D 0A 24 50 53 41 54 2C 48 50 52 2C 30 38 31 39 34 31 2E 36 30 2C 32 35 33 2E 36 31 2C 30 2E 32 31 2C 30 2E 33 38 2C 31 65 2A 33 30 0D 0A 
[Rx][16:19:42.282] 24 47 4E 47 47 41 2C 30 38 31 39 34 31 2E 37 30 2C 34 30 30 39 2E 39 31 38 37 34 38 39 33 2C 4E 2C 31 31 36 31 36 2E 39 30 32 30 34 38 35 39 2C 45 2C 34 2C 34 38 2C 30 2E 34 2C 34 32 2E 33 37 32 30 2C 4D 2C 2D 38 2E 33 34 31 32 2C 4D 2C 31 2E 37 2C 30 2A 34 32 0D 0A 24 47 4E 52 4D 43 2C 30 38 31 39 34 31 2E 37 30 2C 44 2C 34 30 30 39 2E 39 31 38 37 34 38 39 33 2C 4E 2C 31 31 36 31 36 2E 39 30 32 30 34 38 35 39 2C 45 2C 35 2E 33 31 32 2C 31 36 33 2E 35 2C 32 32 30 33 32 34 2C 37 2E 31 2C 57 2C 52 2C 53 2A 35 33 0D 0A 24 50 53 41 54 2C 48 50 52 2C 30 38 31 39 34 31 2E 37 30 2C 32 35 33 2E 36 35 2C 30 2E 32 32 2C 30 2E 33 38 2C 31 65 2A 33 36 0D 0A 
[Rx][16:19:42.382] 24 47 4E 47 47 41 2C 30 38 31 39 34 31 2E 38 30 2C 34 30 30 39 2E 39 31 38 36 30 37 32 39 2C 4E 2C 31 31 36 31 36 2E 39 30 32 31 30 31 35 37 2C 45 2C 34 2C 34 38 2C 30 2E 34 2C 34 32 2E 33 36 37 33 2C 4D 2C 2D 38 2E 33 34 31 32 2C 4D 2C 31 2E 38 2C 30 2A 34 43 0D 0A 24 47 4E 52 4D 43 2C 30 38 31 39 34 31 2E 38 30 2C 44 2C 34 30 30 39 2E 39 31 38 36 30 37 32 39 2C 4E 2C 31 31 36 31 36 2E 39 30 32 31 30 31 35 37 2C 45 2C 35 2E 33 36 32 2C 31 36 33 2E 35 2C 32 32 30 33 32 34 2C 37 2E 31 2C 57 2C 52 2C 53 2A 35 32 0D 0A 24 50 53 41 54 2C 48 50 52 2C 30 38 31 39 34 31 2E 38 30 2C 32 35 33 2E 37 30 2C 30 2E 32 31 2C 30 2E 33 35 2C 31 65 2A 33 33 0D 0A 
[Rx][16:19:42.482] 24 47 4E 47 47 41 2C 30 38 31 39 34 31 2E 39 30 2C 34 30 30 39 2E 39 31 38 34 36 33 35 37 2C 4E 2C 31 31 36 31 36 2E 39 30 32 31 35 36 39 30 2C 45 2C 34 2C 34 38 2C 30 2E 34 2C 34 32 2E 33 36 35 32 2C 4D 2C 2D 38 2E 33 34 31 32 2C 4D 2C 30 2E 39 2C 30 2A 34 45 0D 0A 24 47 4E 52 4D 43 2C 30 38 31 39 34 31 2E 39 30 2C 44 2C 34 30 30 39 2E 39 31 38 34 36 33 35 37 2C 4E 2C 31 31 36 31 36 2E 39 30 32 31 35 36 39 30 2C 45 2C 35 2E 34 32 35 2C 31 36 33 2E 36 2C 32 32 30 33 32 34 2C 37 2E 31 2C 57 2C 52 2C 53 2A 35 34 0D 0A 24 50 53 41 54 2C 48 50 52 2C 30 38 31 39 34 31 2E 39 30 2C 32 35 33 2E 37 34 2C 30 2E 32 32 2C 30 2E 33 32 2C 31 65 2A 33 32 0D 0A 
[Rx][16:19:42.582] 24 47 4E 47 47 41 2C 30 38 31 39 34 32 2E 30 30 2C 34 30 30 39 2E 39 31 38 33 31 37 38 32 2C 4E 2C 31 31 36 31 36 2E 39 30 32 32 31 33 31 37 2C 45 2C 34 2C 34 38 2C 30 2E 34 2C 34 32 2E 33 36 34 32 2C 4D 2C 2D 38 2E 33 34 31 32 2C 4D 2C 31 2E 30 2C 30 2A 34 43 0D 0A 24 47 4E 52 4D 43 2C 30 38 31 39 34 32 2E 30 30 2C 44 2C 34 30 30 39 2E 39 31 38 33 31 37 38 32 2C 4E 2C 31 31 36 31 36 2E 39 30 32 32 31 33 31 37 2C 45 2C 35 2E 34 36 38 2C 31 36 33 2E 36 2C 32 32 30 33 32 34 2C 37 2E 31 2C 57 2C 52 2C 53 2A 35 36 0D 0A 24 50 53 41 54 2C 48 50 52 2C 30 38 31 39 34 32 2E 30 30 2C 32 35 33 2E 37 37 2C 30 2E 32 33 2C 30 2E 32 39 2C 31 65 2A 33 30 0D 0A 
[Rx][16:19:42.682] 24 47 4E 47 47 41 2C 30 38 31 39 34 32 2E 31 30 2C 34 30 30 39 2E 39 31 38 31 37 31 32 37 2C 4E 2C 31 31 36 31 36 2E 39 30 32 32 36 37 38 36 2C 45 2C 34 2C 34 38 2C 30 2E 34 2C 34 32 2E 33 36 35 30 2C 4D 2C 2D 38 2E 33 34 31 32 2C 4D 2C 31 2E 31 2C 30 2A 34 39 0D 0A 24 47 4E 52 4D 43 2C 30 38 31 39 34 32 2E 31 30 2C 44 2C 34 30 30 39 2E 39 31 38 31 37 31 32 37 2C 4E 2C 31 31 36 31 36 2E 39 30 32 32 36 37 38 36 2C 45 2C 35 2E 34 39 32 2C 31 36 33 2E 37 2C 32 32 30 33 32 34 2C 37 2E 31 2C 57 2C 52 2C 53 2A 35 35 0D 0A 24 50 53 41 54 2C 48 50 52 2C 30 38 31 39 34 32 2E 31 30 2C 32 35 33 2E 38 33 2C 30 2E 32 31 2C 30 2E 32 35 2C 31 65 2A 33 34 0D 0A 
[Rx][16:19:42.782] 24 47 4E 47 47 41 2C 30 38 31 39 34 32 2E 32 30 2C 34 30 30 39 2E 39 31 38 30 32 33 36 33 2C 4E 2C 31 31 36 31 36 2E 39 30 32 33 32 33 31 32 2C 45 2C 34 2C 34 38 2C 30 2E 34 2C 34 32 2E 33 35 39 33 2C 4D 2C 2D 38 2E 33 34 31 32 2C 4D 2C 31 2E 32 2C 30 2A 34 46 0D 0A 24 47 4E 52 4D 43 2C 30 38 31 39 34 32 2E 32 30 2C 44 2C 34 30 30 39 2E 39 31 38 30 32 33 36 33 2C 4E 2C 31 31 36 31 36 2E 39 30 32 33 32 33 31 32 2C 45 2C 35 2E 35 35 38 2C 31 36 33 2E 38 2C 32 32 30 33 32 34 2C 37 2E 31 2C 57 2C 52 2C 53 2A 35 34 0D 0A 24 50 53 41 54 2C 48 50 52 2C 30 38 31 39 34 32 2E 32 30 2C 32 35 33 2E 38 36 2C 30 2E 32 31 2C 30 2E 32 31 2C 31 65 2A 33 36 0D 0A 
[Rx][16:19:42.882] 24 47 4E 47 47 41 2C 30 38 31 39 34 32 2E 33 30 2C 34 30 30 39 2E 39 31 37 38 37 36 33 39 2C 4E 2C 31 31 36 31 36 2E 39 30 32 33 37 38 30 39 2C 45 2C 34 2C 34 38 2C 30 2E 34 2C 34 32 2E 33 36 30 39 2C 4D 2C 2D 38 2E 33 34 31 32 2C 4D 2C 31 2E 33 2C 30 2A 34 33 0D 0A 24 47 4E 52 4D 43 2C 30 38 31 39 34 32 2E 33 30 2C 44 2C 34 30 30 39 2E 39 31 37 38 37 36 33 39 2C 4E 2C 31 31 36 31 36 2E 39 30 32 33 37 38 30 39 2C 45 2C 35 2E 35 36 36 2C 31 36 33 2E 39 2C 32 32 30 33 32 34 2C 37 2E 31 2C 57 2C 52 2C 53 2A 35 35 0D 0A 24 50 53 41 54 2C 48 50 52 2C 30 38 31 39 34 32 2E 33 30 2C 32 35 33 2E 39 32 2C 30 2E 32 30 2C 30 2E 32 30 2C 31 65 2A 33 32 0D 0A 
[Rx][16:19:42.982] 24 47 4E 47 47 41 2C 30 38 31 39 34 32 2E 34 30 2C 34 30 30 39 2E 39 31 37 37 32 38 32 32 2C 4E 2C 31 31 36 31 36 2E 39 30 32 34 33 34 34 36 2C 45 2C 34 2C 34 38 2C 30 2E 34 2C 34 32 2E 33 35 38 33 2C 4D 2C 2D 38 2E 33 34 31 32 2C 4D 2C 31 2E 34 2C 30 2A 34 38 0D 0A 24 47 4E 52 4D 43 2C 30 38 31 39 34 32 2E 34 30 2C 44 2C 34 30 30 39 2E 39 31 37 37 32 38 32 32 2C 4E 2C 31 31 36 31 36 2E 39 30 32 34 33 34 34 36 2C 45 2C 35 2E 35 37 30 2C 31 36 33 2E 39 2C 32 32 30 33 32 34 2C 37 2E 31 2C 57 2C 52 2C 53 2A 35 46 0D 0A 24 50 53 41 54 2C 48 50 52 2C 30 38 31 39 34 32 2E 34 30 2C 32 35 33 2E 39 35 2C 30 2E 32 30 2C 30 2E 31 38 2C 31 65 2A 33 39 0D 0A 
[Rx][16:19:43.082] 24 47 4E 47 47 41 2C 30 38 31 39 34 32 2E 35 30 2C 34 30 30 39 2E 39 31 37 35 37 38 36 30 2C 4E 2C 31 31 36 31 36 2E 39 30 32 34 39 30 33 36 2C 45 2C 34 2C 34 38 2C 30 2E 34 2C 34 32 2E 33 35 37 33 2C 4D 2C 2D 38 2E 33 34 31 32 2C 4D 2C 31 2E 35 2C 30 2A 34 46 0D 0A 24 47 4E 52 4D 43 2C 30 38 31 39 34 32 2E 35 30 2C 44 2C 34 30 30 39 2E 39 31 37 35 37 38 36 30 2C 4E 2C 31 31 36 31 36 2E 39 30 32 34 39 30 33 36 2C 45 2C 35 2E 35 38 32 2C 31 36 33 2E 39 2C 32 32 30 33 32 34 2C 37 2E 31 2C 57 2C 52 2C 53 2A 35 42 0D 0A 24 50 53 41 54 2C 48 50 52 2C 30 38 31 39 34 32 2E 35 30 2C 32 35 33 2E 39 36 2C 30 2E 31 37 2C 30 2E 31 35 2C 31 65 2A 33 32 0D 0A 
[Rx][16:19:43.182] 24 47 4E 47 47 41 2C 30 38 31 39 34 32 2E 36 30 2C 34 30 30 39 2E 39 31 37 34 32 36 37 30 2C 4E 2C 31 31 36 31 36 2E 39 30 32 35 34 36 35 38 2C 45 2C 34 2C 34 38 2C 30 2E 34 2C 34 32 2E 33 35 36 35 2C 4D 2C 2D 38 2E 33 34 31 32 2C 4D 2C 31 2E 36 2C 30 2A 34 31 0D 0A 24 47 4E 52 4D 43 2C 30 38 31 39 34 32 2E 36 30 2C 44 2C 34 30 30 39 2E 39 31 37 34 32 36 37 30 2C 4E 2C 31 31 36 31 36 2E 39 30 32 35 34 36 35 38 2C 45 2C 35 2E 36 38 35 2C 31 36 34 2E 31 2C 32 32 30 33 32 34 2C 37 2E 31 2C 57 2C 52 2C 53 2A 35 41 0D 0A 24 50 53 41 54 2C 48 50 52 2C 30 38 31 39 34 32 2E 36 30 2C 32 35 33 2E 39 35 2C 30 2E 31 36 2C 30 2E 31 38 2C 31 65 2A 33 45 0D 0A 
[Rx][16:19:43.282] 24 47 4E 47 47 41 2C 30 38 31 39 34 32 2E 37 30 2C 34 30 30 39 2E 39 31 37 32 37 33 39 39 2C 4E 2C 31 31 36 31 36 2E 39 30 32 36 30 32 36 31 2C 45 2C 34 2C 34 38 2C 30 2E 34 2C 34 32 2E 33 35 35 39 2C 4D 2C 2D 38 2E 33 34 31 32 2C 4D 2C 31 2E 37 2C 30 2A 34 36 0D 0A 24 47 4E 52 4D 43 2C 30 38 31 39 34 32 2E 37 30 2C 44 2C 34 30 30 39 2E 39 31 37 32 37 33 39 39 2C 4E 2C 31 31 36 31 36 2E 39 30 32 36 30 32 36 31 2C 45 2C 35 2E 37 36 32 2C 31 36 34 2E 32 2C 32 32 30 33 32 34 2C 37 2E 31 2C 57 2C 52 2C 53 2A 35 38 0D 0A 24 50 53 41 54 2C 48 50 52 2C 30 38 31 39 34 32 2E 37 30 2C 32 35 33 2E 39 34 2C 30 2E 31 34 2C 30 2E 31 32 2C 31 65 2A 33 36 0D 0A 
[Rx][16:19:43.382] 24 47 4E 47 47 41 2C 30 38 31 39 34 32 2E 38 30 2C 34 30 30 39 2E 39 31 37 31 31 39 31 32 2C 4E 2C 31 31 36 31 36 2E 39 30 32 36 35 39 32 37 2C 45 2C 34 2C 34 38 2C 30 2E 34 2C 34 32 2E 33 35 37 34 2C 4D 2C 2D 38 2E 33 34 31 32 2C 4D 2C 31 2E 38 2C 30 2A 34 39 0D 0A 24 47 4E 52 4D 43 2C 30 38 31 39 34 32 2E 38 30 2C 44 2C 34 30 30 39 2E 39 31 37 31 31 39 31 32 2C 4E 2C 31 31 36 31 36 2E 39 30 32 36 35 39 32 37 2C 45 2C 35 2E 37 39 37 2C 31 36 34 2E 33 2C 32 32 30 33 32 34 2C 37 2E 31 2C 57 2C 52 2C 53 2A 35 43 0D 0A 24 50 53 41 54 2C 48 50 52 2C 30 38 31 39 34 32 2E 38 30 2C 32 35 33 2E 39 33 2C 30 2E 31 32 2C 30 2E 31 34 2C 31 65 2A 33 45 0D 0A 
[Rx][16:19:43.482] 24 47 4E 47 47 41 2C 30 38 31 39 34 32 2E 39 30 2C 34 30 30 39 2E 39 31 36 39 36 33 37 30 2C 4E 2C 31 31 36 31 36 2E 39 30 32 37 31 36 30 36 2C 45 2C 34 2C 34 38 2C 30 2E 34 2C 34 32 2E 33 35 37 38 2C 4D 2C 2D 38 2E 33 34 31 32 2C 4D 2C 31 2E 39 2C 30 2A 34 43 0D 0A 24 47 4E 52 4D 43 2C 30 38 31 39 34 32 2E 39 30 2C 44 2C 34 30 30 39 2E 39 31 36 39 36 33 37 30 2C 4E 2C 31 31 36 31 36 2E 39 30 32 37 31 36 30 36 2C 45 2C 35 2E 38 31 38 2C 31 36 34 2E 33 2C 32 32 30 33 32 34 2C 37 2E 31 2C 57 2C 52 2C 53 2A 35 43 0D 0A 24 50 53 41 54 2C 48 50 52 2C 30 38 31 39 34 32 2E 39 30 2C 32 35 33 2E 39 34 2C 30 2E 30 39 2C 30 2E 31 35 2C 31 65 2A 33 33 0D 0A 
[Rx][16:19:43.582] 24 47 4E 47 47 41 2C 30 38 31 39 34 33 2E 30 30 2C 34 30 30 39 2E 39 31 36 38 30 37 38 35 2C 4E 2C 31 31 36 31 36 2E 39 30 32 37 37 34 32 33 2C 45 2C 34 2C 34 38 2C 30 2E 34 2C 34 32 2E 33 35 35 33 2C 4D 2C 2D 38 2E 33 34 31 32 2C 4D 2C 31 2E 30 2C 30 2A 34 45 0D 0A 24 47 4E 52 4D 43 2C 30 38 31 39 34 33 2E 30 30 2C 44 2C 34 30 30 39 2E 39 31 36 38 30 37 38 35 2C 4E 2C 31 31 36 31 36 2E 39 30 32 37 37 34 32 33 2C 45 2C 35 2E 38 33 30 2C 31 36 34 2E 33 2C 32 32 30 33 32 34 2C 37 2E 31 2C 57 2C 52 2C 53 2A 35 34 0D 0A 24 50 53 41 54 2C 48 50 52 2C 30 38 31 39 34 33 2E 30 30 2C 32 35 33 2E 39 36 2C 30 2E 31 30 2C 30 2E 31 38 2C 31 65 2A 33 43 0D 0A 
[Rx][16:19:43.682] 24 47 4E 47 47 41 2C 30 38 31 39 34 33 2E 31 30 2C 34 30 30 39 2E 39 31 36 36 35 32 31 31 2C 4E 2C 31 31 36 31 36 2E 39 30 32 38 33 31 35 39 2C 45 2C 34 2C 34 38 2C 30 2E 34 2C 34 32 2E 33 35 35 30 2C 4D 2C 2D 38 2E 33 34 31 32 2C 4D 2C 31 2E 31 2C 30 2A 34 44 0D 0A 24 47 4E 52 4D 43 2C 30 38 31 39 34 33 2E 31 30 2C 44 2C 34 30 30 39 2E 39 31 36 36 35 32 31 31 2C 4E 2C 31 31 36 31 36 2E 39 30 32 38 33 31 35 39 2C 45 2C 35 2E 38 33 38 2C 31 36 34 2E 32 2C 32 32 30 33 32 34 2C 37 2E 31 2C 57 2C 52 2C 53 2A 35 43 0D 0A 24 50 53 41 54 2C 48 50 52 2C 30 38 31 39 34 33 2E 31 30 2C 32 35 33 2E 39 38 2C 30 2E 30 39 2C 30 2E 32 32 2C 31 65 2A 33 32 0D 0A 
[Rx][16:19:43.782] 24 47 4E 47 47 41 2C 30 38 31 39 34 33 2E 32 30 2C 34 30 30 39 2E 39 31 36 34 39 35 33 37 2C 4E 2C 31 31 36 31 36 2E 39 30 32 38 39 31 32 32 2C 45 2C 34 2C 34 38 2C 30 2E 34 2C 34 32 2E 33 35 35 36 2C 4D 2C 2D 38 2E 33 34 31 32 2C 4D 2C 31 2E 32 2C 30 2A 34 30 0D 0A 24 47 4E 52 4D 43 2C 30 38 31 39 34 33 2E 32 30 2C 44 2C 34 30 30 39 2E 39 31 36 34 39 35 33 37 2C 4E 2C 31 31 36 31 36 2E 39 30 32 38 39 31 32 32 2C 45 2C 35 2E 38 35 39 2C 31 36 34 2E 30 2C 32 32 30 33 32 34 2C 37 2E 31 2C 57 2C 52 2C 53 2A 35 31 0D 0A 24 50 53 41 54 2C 48 50 52 2C 30 38 31 39 34 33 2E 32 30 2C 32 35 34 2E 30 30 2C 30 2E 31 30 2C 30 2E 32 36 2C 31 65 2A 33 42 0D 0A 
[Rx][16:19:43.882] 24 47 4E 47 47 41 2C 30 38 31 39 34 33 2E 33 30 2C 34 30 30 39 2E 39 31 36 33 33 37 31 37 2C 4E 2C 31 31 36 31 36 2E 39 30 32 39 35 31 33 35 2C 45 2C 34 2C 34 38 2C 30 2E 34 2C 34 32 2E 33 35 31 37 2C 4D 2C 2D 38 2E 33 34 31 32 2C 4D 2C 31 2E 33 2C 30 2A 34 33 0D 0A 24 47 4E 52 4D 43 2C 30 38 31 39 34 33 2E 33 30 2C 44 2C 34 30 30 39 2E 39 31 36 33 33 37 31 37 2C 4E 2C 31 31 36 31 36 2E 39 30 32 39 35 31 33 35 2C 45 2C 35 2E 39 30 37 2C 31 36 33 2E 35 2C 32 32 30 33 32 34 2C 37 2E 31 2C 57 2C 52 2C 53 2A 35 45 0D 0A 24 50 53 41 54 2C 48 50 52 2C 30 38 31 39 34 33 2E 33 30 2C 32 35 34 2E 30 34 2C 30 2E 31 33 2C 30 2E 33 32 2C 31 65 2A 33 38 0D 0A 
[Rx][16:19:43.982] 24 47 4E 47 47 41 2C 30 38 31 39 34 33 2E 34 30 2C 34 30 30 39 2E 39 31 36 31 37 37 39 36 2C 4E 2C 31 31 36 31 36 2E 39 30 33 30 31 30 35 36 2C 45 2C 34 2C 34 38 2C 30 2E 34 2C 34 32 2E 33 34 39 37 2C 4D 2C 2D 38 2E 33 34 31 32 2C 4D 2C 31 2E 34 2C 30 2A 34 44 0D 0A 24 47 4E 52 4D 43 2C 30 38 31 39 34 33 2E 34 30 2C 44 2C 34 30 30 39 2E 39 31 36 31 37 37 39 36 2C 4E 2C 31 31 36 31 36 2E 39 30 33 30 31 30 35 36 2C 45 2C 35 2E 39 39 30 2C 31 36 33 2E 35 2C 32 32 30 33 32 34 2C 37 2E 31 2C 57 2C 52 2C 53 2A 35 30 0D 0A 24 50 53 41 54 2C 48 50 52 2C 30 38 31 39 34 33 2E 34 30 2C 32 35 34 2E 30 36 2C 30 2E 31 35 2C 30 2E 33 37 2C 31 65 2A 33 45 0D 0A 
[Rx][16:19:44.082] 24 47 4E 47 47 41 2C 30 38 31 39 34 33 2E 35 30 2C 34 30 30 39 2E 39 31 36 30 31 37 38 30 2C 4E 2C 31 31 36 31 36 2E 39 30 33 30 37 33 31 39 2C 45 2C 34 2C 34 38 2C 30 2E 34 2C 34 32 2E 33 35 32 32 2C 4D 2C 2D 38 2E 33 34 31 32 2C 4D 2C 31 2E 35 2C 30 2A 34 43 0D 0A 24 47 4E 52 4D 43 2C 30 38 31 39 34 33 2E 35 30 2C 44 2C 34 30 30 39 2E 39 31 36 30 31 37 38 30 2C 4E 2C 31 31 36 31 36 2E 39 30 33 30 37 33 31 39 2C 45 2C 36 2E 30 32 39 2C 31 36 33 2E 35 2C 32 32 30 33 32 34 2C 37 2E 31 2C 57 2C 52 2C 53 2A 35 37 0D 0A 24 50 53 41 54 2C 48 50 52 2C 30 38 31 39 34 33 2E 35 30 2C 32 35 34 2E 30 37 2C 30 2E 31 37 2C 30 2E 33 39 2C 31 65 2A 33 32 0D 0A 
[Rx][16:19:44.182] 24 47 4E 47 47 41 2C 30 38 31 39 34 33 2E 36 30 2C 34 30 30 39 2E 39 31 35 38 35 37 38 37 2C 4E 2C 31 31 36 31 36 2E 39 30 33 31 33 33 34 30 2C 45 2C 34 2C 34 38 2C 30 2E 34 2C 34 32 2E 33 34 35 39 2C 4D 2C 2D 38 2E 33 34 31 32 2C 4D 2C 31 2E 36 2C 30 2A 34 30 0D 0A 24 47 4E 52 4D 43 2C 30 38 31 39 34 33 2E 36 30 2C 44 2C 34 30 30 39 2E 39 31 35 38 35 37 38 37 2C 4E 2C 31 31 36 31 36 2E 39 30 33 31 33 33 34 30 2C 45 2C 36 2E 30 34 35 2C 31 36 33 2E 38 2C 32 32 30 33 32 34 2C 37 2E 31 2C 57 2C 52 2C 53 2A 35 32 0D 0A 24 50 53 41 54 2C 48 50 52 2C 30 38 31 39 34 33 2E 36 30 2C 32 35 34 2E 30 38 2C 30 2E 32 30 2C 30 2E 34 30 2C 31 65 2A 33 34 0D 0A 
[Rx][16:19:44.283] 24 47 4E 47 47 41 2C 30 38 31 39 34 33 2E 37 30 2C 34 30 30 39 2E 39 31 35 36 39 35 36 34 2C 4E 2C 31 31 36 31 36 2E 39 30 33 31 39 34 32 39 2C 45 2C 34 2C 34 38 2C 30 2E 34 2C 34 32 2E 33 34 34 32 2C 4D 2C 2D 38 2E 33 34 31 32 2C 4D 2C 31 2E 37 2C 30 2A 34 35 0D 0A 24 47 4E 52 4D 43 2C 30 38 31 39 34 33 2E 37 30 2C 44 2C 34 30 30 39 2E 39 31 35 36 39 35 36 34 2C 4E 2C 31 31 36 31 36 2E 39 30 33 31 39 34 32 39 2C 45 2C 36 2E 30 35 37 2C 31 36 33 2E 39 2C 32 32 30 33 32 34 2C 37 2E 31 2C 57 2C 52 2C 53 2A 35 45 0D 0A 24 50 53 41 54 2C 48 50 52 2C 30 38 31 39 34 33 2E 37 30 2C 32 35 34 2E 31 30 2C 30 2E 32 33 2C 30 2E 34 33 2C 31 65 2A 33 43 0D 0A 
[Rx][16:19:44.383] 24 47 4E 47 47 41 2C 30 38 31 39 34 33 2E 38 30 2C 34 30 30 39 2E 39 31 35 35 33 33 30 35 2C 4E 2C 31 31 36 31 36 2E 39 30 33 32 35 35 32 38 2C 45 2C 34 2C 34 38 2C 30 2E 34 2C 34 32 2E 33 34 33 30 2C 4D 2C 2D 38 2E 33 34 31 32 2C 4D 2C 31 2E 38 2C 30 2A 34 37 0D 0A 24 47 4E 52 4D 43 2C 30 38 31 39 34 33 2E 38 30 2C 44 2C 34 30 30 39 2E 39 31 35 35 33 33 30 35 2C 4E 2C 31 31 36 31 36 2E 39 30 33 32 35 35 32 38 2C 45 2C 36 2E 31 30 37 2C 31 36 34 2E 30 2C 32 32 30 33 32 34 2C 37 2E 31 2C 57 2C 52 2C 53 2A 35 43 0D 0A 24 50 53 41 54 2C 48 50 52 2C 30 38 31 39 34 33 2E 38 30 2C 32 35 34 2E 31 31 2C 30 2E 32 34 2C 30 2E 34 31 2C 31 65 2A 33 37 0D 0A 
[Rx][16:19:44.483] 24 47 4E 47 47 41 2C 30 38 31 39 34 33 2E 39 30 2C 34 30 30 39 2E 39 31 35 33 36 37 32 30 2C 4E 2C 31 31 36 31 36 2E 39 30 33 33 31 38 37 33 2C 45 2C 34 2C 34 38 2C 30 2E 34 2C 34 32 2E 33 34 31 35 2C 4D 2C 2D 38 2E 33 34 31 32 2C 4D 2C 30 2E 39 2C 30 2A 34 37 0D 0A 24 47 4E 52 4D 43 2C 30 38 31 39 34 33 2E 39 30 2C 44 2C 34 30 30 39 2E 39 31 35 33 36 37 32 30 2C 4E 2C 31 31 36 31 36 2E 39 30 33 33 31 38 37 33 2C 45 2C 36 2E 31 38 36 2C 31 36 33 2E 38 2C 32 32 30 33 32 34 2C 37 2E 31 2C 57 2C 52 2C 53 2A 35 44 0D 0A 24 50 53 41 54 2C 48 50 52 2C 30 38 31 39 34 33 2E 39 30 2C 32 35 34 2E 31 31 2C 30 2E 32 36 2C 30 2E 33 37 2C 31 65 2A 33 35 0D 0A 
[Rx][16:19:44.582] 24 47 4E 47 47 41 2C 30 38 31 39 34 34 2E 30 30 2C 34 30 30 39 2E 39 31 35 32 30 31 34 33 2C 4E 2C 31 31 36 31 36 2E 39 30 33 33 38 31 32 39 2C 45 2C 34 2C 34 38 2C 30 2E 34 2C 34 32 2E 33 33 38 36 2C 4D 2C 2D 38 2E 33 34 31 32 2C 4D 2C 31 2E 30 2C 30 2A 34 37 0D 0A 24 47 4E 52 4D 43 2C 30 38 31 39 34 34 2E 30 30 2C 44 2C 34 30 30 39 2E 39 31 35 32 30 31 34 33 2C 4E 2C 31 31 36 31 36 2E 39 30 33 33 38 31 32 39 2C 45 2C 36 2E 32 34 39 2C 31 36 33 2E 39 2C 32 32 30 33 32 34 2C 37 2E 31 2C 57 2C 52 2C 53 2A 35 39 0D 0A 24 50 53 41 54 2C 48 50 52 2C 30 38 31 39 34 34 2E 30 30 2C 32 35 34 2E 31 32 2C 30 2E 32 37 2C 30 2E 33 35 2C 31 65 2A 33 42 0D 0A 
[Rx][16:19:44.682] 24 47 4E 47 47 41 2C 30 38 31 39 34 34 2E 31 30 2C 34 30 30 39 2E 39 31 35 30 33 34 33 38 2C 4E 2C 31 31 36 31 36 2E 39 30 33 34 34 32 36 36 2C 45 2C 34 2C 34 38 2C 30 2E 34 2C 34 32 2E 33 33 37 37 2C 4D 2C 2D 38 2E 33 34 31 32 2C 4D 2C 31 2E 31 2C 30 2A 34 32 0D 0A 24 47 4E 52 4D 43 2C 30 38 31 39 34 34 2E 31 30 2C 44 2C 34 30 30 39 2E 39 31 35 30 33 34 33 38 2C 4E 2C 31 31 36 31 36 2E 39 30 33 34 34 32 36 36 2C 45 2C 36 2E 32 36 34 2C 31 36 34 2E 30 2C 32 32 30 33 32 34 2C 37 2E 31 2C 57 2C 52 2C 53 2A 35 32 0D 0A 24 50 53 41 54 2C 48 50 52 2C 30 38 31 39 34 34 2E 31 30 2C 32 35 34 2E 31 33 2C 30 2E 32 38 2C 30 2E 33 31 2C 31 65 2A 33 30 0D 0A 
[Rx][16:19:44.782] 24 47 4E 47 47 41 2C 30 38 31 39 34 34 2E 32 30 2C 34 30 30 39 2E 39 31 34 38 36 38 36 38 2C 4E 2C 31 31 36 31 36 2E 39 30 33 35 30 33 39 35 2C 45 2C 34 2C 34 38 2C 30 2E 34 2C 34 32 2E 33 33 37 30 2C 4D 2C 2D 38 2E 33 34 31 32 2C 4D 2C 31 2E 32 2C 30 2A 34 38 0D 0A 24 47 4E 52 4D 43 2C 30 38 31 39 34 34 2E 32 30 2C 44 2C 34 30 30 39 2E 39 31 34 38 36 38 36 38 2C 4E 2C 31 31 36 31 36 2E 39 30 33 35 30 33 39 35 2C 45 2C 36 2E 32 35 35 2C 31 36 34 2E 31 2C 32 32 30 33 32 34 2C 37 2E 31 2C 57 2C 52 2C 53 2A 35 46 0D 0A 24 50 53 41 54 2C 48 50 52 2C 30 38 31 39 34 34 2E 32 30 2C 32 35 34 2E 31 34 2C 30 2E 32 36 2C 30 2E 32 39 2C 31 65 2A 33 33 0D 0A 
[Rx][16:19:44.882] 24 47 4E 47 47 41 2C 30 38 31 39 34 34 2E 33 30 2C 34 30 30 39 2E 39 31 34 37 30 32 30 39 2C 4E 2C 31 31 36 31 36 2E 39 30 33 35 36 37 32 31 2C 45 2C 34 2C 34 38 2C 30 2E 34 2C 34 32 2E 33 33 38 37 2C 4D 2C 2D 38 2E 33 34 31 32 2C 4D 2C 31 2E 33 2C 30 2A 34 39 0D 0A 24 47 4E 52 4D 43 2C 30 38 31 39 34 34 2E 33 30 2C 44 2C 34 30 30 39 2E 39 31 34 37 30 32 30 39 2C 4E 2C 31 31 36 31 36 2E 39 30 33 35 36 37 32 31 2C 45 2C 36 2E 32 32 32 2C 31 36 34 2E 32 2C 32 32 30 33 32 34 2C 37 2E 31 2C 57 2C 52 2C 53 2A 35 34 0D 0A 24 50 53 41 54 2C 48 50 52 2C 30 38 31 39 34 34 2E 33 30 2C 32 35 34 2E 31 35 2C 30 2E 32 35 2C 30 2E 32 38 2C 31 65 2A 33 31 0D 0A 
[Rx][16:19:44.982] 24 47 4E 47 47 41 2C 30 38 31 39 34 34 2E 34 30 2C 34 30 30 39 2E 39 31 34 35 33 35 33 36 2C 4E 2C 31 31 36 31 36 2E 39 30 33 36 32 36 37 33 2C 45 2C 34 2C 34 38 2C 30 2E 34 2C 34 32 2E 33 33 34 32 2C 4D 2C 2D 38 2E 33 34 31 32 2C 4D 2C 31 2E 34 2C 30 2A 34 42 0D 0A 24 47 4E 52 4D 43 2C 30 38 31 39 34 34 2E 34 30 2C 44 2C 34 30 30 39 2E 39 31 34 35 33 35 33 36 2C 4E 2C 31 31 36 31 36 2E 39 30 33 36 32 36 37 33 2C 45 2C 36 2E 32 32 35 2C 31 36 34 2E 33 2C 32 32 30 33 32 34 2C 37 2E 31 2C 57 2C 52 2C 53 2A 35 45 0D 0A 24 50 53 41 54 2C 48 50 52 2C 30 38 31 39 34 34 2E 34 30 2C 32 35 34 2E 31 37 2C 30 2E 32 35 2C 30 2E 32 32 2C 31 65 2A 33 45 0D 0A 
[Rx][16:19:45.082] 24 47 4E 47 47 41 2C 30 38 31 39 34 34 2E 35 30 2C 34 30 30 39 2E 39 31 34 33 36 37 34 35 2C 4E 2C 31 31 36 31 36 2E 39 30 33 36 38 38 39 37 2C 45 2C 34 2C 34 38 2C 30 2E 34 2C 34 32 2E 33 33 34 34 2C 4D 2C 2D 38 2E 33 34 31 32 2C 4D 2C 31 2E 35 2C 30 2A 34 36 0D 0A 24 47 4E 52 4D 43 2C 30 38 31 39 34 34 2E 35 30 2C 44 2C 34 30 30 39 2E 39 31 34 33 36 37 34 35 2C 4E 2C 31 31 36 31 36 2E 39 30 33 36 38 38 39 37 2C 45 2C 36 2E 32 35 33 2C 31 36 34 2E 32 2C 32 32 30 33 32 34 2C 37 2E 31 2C 57 2C 52 2C 53 2A 35 34 0D 0A 24 50 53 41 54 2C 48 50 52 2C 30 38 31 39 34 34 2E 35 30 2C 32 35 34 2E 31 39 2C 30 2E 32 35 2C 30 2E 32 32 2C 31 65 2A 33 31 0D 0A 
[Rx][16:19:45.182] 24 47 4E 47 47 41 2C 30 38 31 39 34 34 2E 36 30 2C 34 30 30 39 2E 39 31 34 32 30 30 30 34 2C 4E 2C 31 31 36 31 36 2E 39 30 33 37 35 30 37 30 2C 45 2C 34 2C 34 38 2C 30 2E 34 2C 34 32 2E 33 33 31 35 2C 4D 2C 2D 38 2E 33 34 31 32 2C 4D 2C 31 2E 36 2C 30 2A 34 41 0D 0A 24 47 4E 52 4D 43 2C 30 38 31 39 34 34 2E 36 30 2C 44 2C 34 30 30 39 2E 39 31 34 32 30 30 30 34 2C 4E 2C 31 31 36 31 36 2E 39 30 33 37 35 30 37 30 2C 45 2C 36 2E 32 38 31 2C 31 36 34 2E 32 2C 32 32 30 33 32 34 2C 37 2E 31 2C 57 2C 52 2C 53 2A 35 30 0D 0A 24 50 53 41 54 2C 48 50 52 2C 30 38 31 39 34 34 2E 36 30 2C 32 35 34 2E 32 33 2C 30 2E 32 35 2C 30 2E 31 39 2C 31 65 2A 33 33 0D 0A 
[Rx][16:19:45.282] 24 47 4E 47 47 41 2C 30 38 31 39 34 34 2E 37 30 2C 34 30 30 39 2E 39 31 34 30 33 31 35 39 2C 4E 2C 31 31 36 31 36 2E 39 30 33 38 31 34 33 36 2C 45 2C 34 2C 34 38 2C 30 2E 34 2C 34 32 2E 33 33 33 36 2C 4D 2C 2D 38 2E 33 34 31 32 2C 4D 2C 31 2E 37 2C 30 2A 34 45 0D 0A 24 47 4E 52 4D 43 2C 30 38 31 39 34 34 2E 37 30 2C 44 2C 34 30 30 39 2E 39 31 34 30 33 31 35 39 2C 4E 2C 31 31 36 31 36 2E 39 30 33 38 31 34 33 36 2C 45 2C 36 2E 33 30 35 2C 31 36 34 2E 31 2C 32 32 30 33 32 34 2C 37 2E 31 2C 57 2C 52 2C 53 2A 35 41 0D 0A 24 50 53 41 54 2C 48 50 52 2C 30 38 31 39 34 34 2E 37 30 2C 32 35 34 2E 32 35 2C 30 2E 32 34 2C 30 2E 32 30 2C 31 65 2A 33 46 0D 0A 
[Rx][16:19:45.382] 24 47 4E 47 47 41 2C 30 38 31 39 34 34 2E 38 30 2C 34 30 30 39 2E 39 31 33 38 36 33 38 32 2C 4E 2C 31 31 36 31 36 2E 39 30 33 38 37 36 30 38 2C 45 2C 34 2C 34 38 2C 30 2E 34 2C 34 32 2E 33 33 31 39 2C 4D 2C 2D 38 2E 33 34 31 32 2C 4D 2C 31 2E 38 2C 30 2A 34 34 0D 0A 24 47 4E 52 4D 43 2C 30 38 31 39 34 34 2E 38 30 2C 44 2C 34 30 30 39 2E 39 31 33 38 36 33 38 32 2C 4E 2C 31 31 36 31 36 2E 39 30 33 38 37 36 30 38 2C 45 2C 36 2E 32 39 39 2C 31 36 34 2E 31 2C 32 32 30 33 32 34 2C 37 2E 31 2C 57 2C 52 2C 53 2A 35 36 0D 0A 24 50 53 41 54 2C 48 50 52 2C 30 38 31 39 34 34 2E 38 30 2C 32 35 34 2E 32 36 2C 30 2E 32 35 2C 30 2E 32 31 2C 31 65 2A 33 33 0D 0A 
[Rx][16:19:45.482] 24 47 4E 47 47 41 2C 30 38 31 39 34 34 2E 39 30 2C 34 30 30 39 2E 39 31 33 36 39 36 30 35 2C 4E 2C 31 31 36 31 36 2E 39 30 33 39 33 38 31 32 2C 45 2C 34 2C 34 38 2C 30 2E 34 2C 34 32 2E 33 33 31 32 2C 4D 2C 2D 38 2E 33 34 31 32 2C 4D 2C 30 2E 39 2C 30 2A 34 35 0D 0A 24 47 4E 52 4D 43 2C 30 38 31 39 34 34 2E 39 30 2C 44 2C 34 30 30 39 2E 39 31 33 36 39 36 30 35 2C 4E 2C 31 31 36 31 36 2E 39 30 33 39 33 38 31 32 2C 45 2C 36 2E 32 38 39 2C 31 36 34 2E 32 2C 32 32 30 33 32 34 2C 37 2E 31 2C 57 2C 52 2C 53 2A 35 45 0D 0A 24 50 53 41 54 2C 48 50 52 2C 30 38 31 39 34 34 2E 39 30 2C 32 35 34 2E 32 38 2C 30 2E 32 36 2C 30 2E 32 33 2C 31 65 2A 33 44 0D 0A 
[Rx][16:19:45.582] 24 47 4E 47 47 41 2C 30 38 31 39 34 35 2E 30 30 2C 34 30 30 39 2E 39 31 33 35 32 37 37 35 2C 4E 2C 31 31 36 31 36 2E 39 30 34 30 30 30 36 36 2C 45 2C 34 2C 34 38 2C 30 2E 34 2C 34 32 2E 33 32 38 35 2C 4D 2C 2D 38 2E 33 34 31 32 2C 4D 2C 31 2E 30 2C 30 2A 34 32 0D 0A 24 47 4E 52 4D 43 2C 30 38 31 39 34 35 2E 30 30 2C 44 2C 34 30 30 39 2E 39 31 33 35 32 37 37 35 2C 4E 2C 31 31 36 31 36 2E 39 30 34 30 30 30 36 36 2C 45 2C 36 2E 32 37 39 2C 31 36 34 2E 34 2C 32 32 30 33 32 34 2C 37 2E 31 2C 57 2C 52 2C 53 2A 35 37 0D 0A 24 50 53 41 54 2C 48 50 52 2C 30 38 31 39 34 35 2E 30 30 2C 32 35 34 2E 33 32 2C 30 2E 32 37 2C 30 2E 32 35 2C 31 65 2A 33 39 0D 0A 
[Rx][16:19:45.682] 24 47 4E 47 47 41 2C 30 38 31 39 34 35 2E 31 30 2C 34 30 30 39 2E 39 31 33 33 35 39 39 35 2C 4E 2C 31 31 36 31 36 2E 39 30 34 30 36 32 30 38 2C 45 2C 34 2C 34 38 2C 30 2E 34 2C 34 32 2E 33 32 39 38 2C 4D 2C 2D 38 2E 33 34 31 32 2C 4D 2C 31 2E 31 2C 30 2A 34 33 0D 0A 24 47 4E 52 4D 43 2C 30 38 31 39 34 35 2E 31 30 2C 44 2C 34 30 30 39 2E 39 31 33 33 35 39 39 35 2C 4E 2C 31 31 36 31 36 2E 39 30 34 30 36 32 30 38 2C 45 2C 36 2E 32 37 39 2C 31 36 34 2E 34 2C 32 32 30 33 32 34 2C 37 2E 31 2C 57 2C 52 2C 53 2A 35 42 0D 0A 24 50 53 41 54 2C 48 50 52 2C 30 38 31 39 34 35 2E 31 30 2C 32 35 34 2E 33 39 2C 30 2E 33 30 2C 30 2E 32 39 2C 31 65 2A 33 39 0D 0A 
[Rx][16:19:45.782] 24 47 4E 47 47 41 2C 30 38 31 39 34 35 2E 32 30 2C 34 30 30 39 2E 39 31 33 31 39 32 34 36 2C 4E 2C 31 31 36 31 36 2E 39 30 34 31 32 31 32 30 2C 45 2C 34 2C 34 38 2C 30 2E 34 2C 34 32 2E 33 32 39 35 2C 4D 2C 2D 38 2E 33 34 31 32 2C 4D 2C 31 2E 32 2C 30 2A 34 39 0D 0A 24 47 4E 52 4D 43 2C 30 38 31 39 34 35 2E 32 30 2C 44 2C 34 30 30 39 2E 39 31 33 31 39 32 34 36 2C 4E 2C 31 31 36 31 36 2E 39 30 34 31 32 31 32 30 2C 45 2C 36 2E 32 36 36 2C 31 36 34 2E 32 2C 32 32 30 33 32 34 2C 37 2E 31 2C 57 2C 52 2C 53 2A 35 37 0D 0A 24 50 53 41 54 2C 48 50 52 2C 30 38 31 39 34 35 2E 32 30 2C 32 35 34 2E 34 36 2C 30 2E 33 32 2C 30 2E 33 37 2C 31 65 2A 33 46 0D 0A 
[Rx][16:19:45.882] 24 47 4E 47 47 41 2C 30 38 31 39 34 35 2E 33 30 2C 34 30 30 39 2E 39 31 33 30 32 35 36 33 2C 4E 2C 31 31 36 31 36 2E 39 30 34 31 38 33 37 32 2C 45 2C 34 2C 34 38 2C 30 2E 34 2C 34 32 2E 33 32 39 31 2C 4D 2C 2D 38 2E 33 34 31 32 2C 4D 2C 31 2E 33 2C 30 2A 34 38 0D 0A 24 47 4E 52 4D 43 2C 30 38 31 39 34 35 2E 33 30 2C 44 2C 34 30 30 39 2E 39 31 33 30 32 35 36 33 2C 4E 2C 31 31 36 31 36 2E 39 30 34 31 38 33 37 32 2C 45 2C 36 2E 32 34 39 2C 31 36 34 2E 30 2C 32 32 30 33 32 34 2C 37 2E 31 2C 57 2C 52 2C 53 2A 35 43 0D 0A 24 50 53 41 54 2C 48 50 52 2C 30 38 31 39 34 35 2E 33 30 2C 32 35 34 2E 35 32 2C 30 2E 33 33 2C 30 2E 34 32 2C 31 65 2A 33 38 0D 0A 
[Rx][16:19:45.982] 24 47 4E 47 47 41 2C 30 38 31 39 34 35 2E 34 30 2C 34 30 30 39 2E 39 31 32 38 35 37 32 38 2C 4E 2C 31 31 36 31 36 2E 39 30 34 32 34 37 30 31 2C 45 2C 34 2C 34 38 2C 30 2E 34 2C 34 32 2E 33 33 32 39 2C 4D 2C 2D 38 2E 33 34 31 32 2C 4D 2C 31 2E 34 2C 30 2A 34 36 0D 0A 24 47 4E 52 4D 43 2C 30 38 31 39 34 35 2E 34 30 2C 44 2C 34 30 30 39 2E 39 31 32 38 35 37 32 38 2C 4E 2C 31 31 36 31 36 2E 39 30 34 32 34 37 30 31 2C 45 2C 36 2E 32 36 34 2C 31 36 33 2E 39 2C 32 32 30 33 32 34 2C 37 2E 31 2C 57 2C 52 2C 53 2A 35 36 0D 0A 24 50 53 41 54 2C 48 50 52 2C 30 38 31 39 34 35 2E 34 30 2C 32 35 34 2E 35 36 2C 30 2E 33 35 2C 30 2E 34 36 2C 31 65 2A 33 39 0D 0A 
[Rx][16:19:46.082] 24 47 4E 47 47 41 2C 30 38 31 39 34 35 2E 35 30 2C 34 30 30 39 2E 39 31 32 36 38 38 38 33 2C 4E 2C 31 31 36 31 36 2E 39 30 34 33 30 38 32 31 2C 45 2C 34 2C 34 38 2C 30 2E 34 2C 34 32 2E 33 33 32 38 2C 4D 2C 2D 38 2E 33 34 31 32 2C 4D 2C 31 2E 35 2C 30 2A 34 32 0D 0A 24 47 4E 52 4D 43 2C 30 38 31 39 34 35 2E 35 30 2C 44 2C 34 30 30 39 2E 39 31 32 36 38 38 38 33 2C 4E 2C 31 31 36 31 36 2E 39 30 34 33 30 38 32 31 2C 45 2C 36 2E 32 39 35 2C 31 36 34 2E 32 2C 32 32 30 33 32 34 2C 37 2E 31 2C 57 2C 52 2C 53 2A 35 30 0D 0A 24 50 53 41 54 2C 48 50 52 2C 30 38 31 39 34 35 2E 35 30 2C 32 35 34 2E 35 39 2C 30 2E 33 37 2C 30 2E 34 34 2C 31 65 2A 33 37 0D 0A 
[Rx][16:19:46.182] 24 47 4E 47 47 41 2C 30 38 31 39 34 35 2E 36 30 2C 34 30 30 39 2E 39 31 32 35 31 39 31 33 2C 4E 2C 31 31 36 31 36 2E 39 30 34 33 37 30 33 33 2C 45 2C 34 2C 34 38 2C 30 2E 34 2C 34 32 2E 33 32 38 38 2C 4D 2C 2D 38 2E 33 34 31 32 2C 4D 2C 31 2E 36 2C 30 2A 34 37 0D 0A 24 47 4E 52 4D 43 2C 30 38 31 39 34 35 2E 36 30 2C 44 2C 34 30 30 39 2E 39 31 32 35 31 39 31 33 2C 4E 2C 31 31 36 31 36 2E 39 30 34 33 37 30 33 33 2C 45 2C 36 2E 33 33 30 2C 31 36 34 2E 35 2C 32 32 30 33 32 34 2C 37 2E 31 2C 57 2C 52 2C 53 2A 35 34 0D 0A 24 50 53 41 54 2C 48 50 52 2C 30 38 31 39 34 35 2E 36 30 2C 32 35 34 2E 36 32 2C 30 2E 33 35 2C 30 2E 35 30 2C 31 65 2A 33 42 0D 0A 
[Rx][16:19:46.282] 24 47 4E 47 47 41 2C 30 38 31 39 34 35 2E 37 30 2C 34 30 30 39 2E 39 31 32 33 34 39 30 30 2C 4E 2C 31 31 36 31 36 2E 39 30 34 34 33 30 31 34 2C 45 2C 34 2C 34 38 2C 30 2E 34 2C 34 32 2E 33 32 35 31 2C 4D 2C 2D 38 2E 33 34 31 32 2C 4D 2C 31 2E 37 2C 30 2A 34 34 0D 0A 24 47 4E 52 4D 43 2C 30 38 31 39 34 35 2E 37 30 2C 44 2C 34 30 30 39 2E 39 31 32 33 34 39 30 30 2C 4E 2C 31 31 36 31 36 2E 39 30 34 34 33 30 31 34 2C 45 2C 36 2E 33 35 34 2C 31 36 34 2E 39 2C 32 32 30 33 32 34 2C 37 2E 31 2C 57 2C 52 2C 53 2A 35 43 0D 0A 24 50 53 41 54 2C 48 50 52 2C 30 38 31 39 34 35 2E 37 30 2C 32 35 34 2E 36 33 2C 30 2E 33 36 2C 30 2E 34 37 2C 31 65 2A 33 45 0D 0A 
[Rx][16:19:46.382] 24 47 4E 47 47 41 2C 30 38 31 39 34 35 2E 38 30 2C 34 30 30 39 2E 39 31 32 31 37 38 32 33 2C 4E 2C 31 31 36 31 36 2E 39 30 34 34 39 30 34 36 2C 45 2C 34 2C 34 38 2C 30 2E 34 2C 34 32 2E 33 31 39 38 2C 4D 2C 2D 38 2E 33 34 31 32 2C 4D 2C 31 2E 38 2C 30 2A 34 45 0D 0A 24 47 4E 52 4D 43 2C 30 38 31 39 34 35 2E 38 30 2C 44 2C 34 30 30 39 2E 39 31 32 31 37 38 32 33 2C 4E 2C 31 31 36 31 36 2E 39 30 34 34 39 30 34 36 2C 45 2C 36 2E 33 37 30 2C 31 36 35 2E 31 2C 32 32 30 33 32 34 2C 37 2E 31 2C 57 2C 52 2C 53 2A 35 30 0D 0A 24 50 53 41 54 2C 48 50 52 2C 30 38 31 39 34 35 2E 38 30 2C 32 35 34 2E 36 35 2C 30 2E 33 36 2C 30 2E 34 34 2C 31 65 2A 33 34 0D 0A 
[Rx][16:19:46.482] 24 47 4E 47 47 41 2C 30 38 31 39 34 35 2E 39 30 2C 34 30 30 39 2E 39 31 32 30 30 36 34 32 2C 4E 2C 31 31 36 31 36 2E 39 30 34 35 35 32 33 32 2C 45 2C 34 2C 34 38 2C 30 2E 34 2C 34 32 2E 33 31 38 32 2C 4D 2C 2D 38 2E 33 34 31 32 2C 4D 2C 30 2E 39 2C 30 2A 34 37 0D 0A 24 47 4E 52 4D 43 2C 30 38 31 39 34 35 2E 39 30 2C 44 2C 34 30 30 39 2E 39 31 32 30 30 36 34 32 2C 4E 2C 31 31 36 31 36 2E 39 30 34 35 35 32 33 32 2C 45 2C 36 2E 34 30 33 2C 31 36 34 2E 39 2C 32 32 30 33 32 34 2C 37 2E 31 2C 57 2C 52 2C 53 2A 35 38 0D 0A 24 50 53 41 54 2C 48 50 52 2C 30 38 31 39 34 35 2E 39 30 2C 32 35 34 2E 36 35 2C 30 2E 33 37 2C 30 2E 34 33 2C 31 65 2A 33 33 0D 0A 
[Rx][16:19:46.582] 24 47 4E 47 47 41 2C 30 38 31 39 34 36 2E 30 30 2C 34 30 30 39 2E 39 31 31 38 33 34 38 34 2C 4E 2C 31 31 36 31 36 2E 39 30 34 36 31 32 39 32 2C 45 2C 34 2C 34 38 2C 30 2E 34 2C 34 32 2E 33 31 37 32 2C 4D 2C 2D 38 2E 33 34 31 32 2C 4D 2C 31 2E 30 2C 30 2A 34 37 0D 0A 24 47 4E 52 4D 43 2C 30 38 31 39 34 36 2E 30 30 2C 44 2C 34 30 30 39 2E 39 31 31 38 33 34 38 34 2C 4E 2C 31 31 36 31 36 2E 39 30 34 36 31 32 39 32 2C 45 2C 36 2E 34 30 39 2C 31 36 34 2E 37 2C 32 32 30 33 32 34 2C 37 2E 31 2C 57 2C 52 2C 53 2A 35 42 0D 0A 24 50 53 41 54 2C 48 50 52 2C 30 38 31 39 34 36 2E 30 30 2C 32 35 34 2E 36 34 2C 30 2E 33 37 2C 30 2E 34 31 2C 31 65 2A 33 41 0D 0A 
[Rx][16:19:46.682] 24 47 4E 47 47 41 2C 30 38 31 39 34 36 2E 31 30 2C 34 30 30 39 2E 39 31 31 36 36 32 39 33 2C 4E 2C 31 31 36 31 36 2E 39 30 34 36 37 34 30 35 2C 45 2C 34 2C 34 38 2C 30 2E 34 2C 34 32 2E 33 31 34 33 2C 4D 2C 2D 38 2E 33 34 31 32 2C 4D 2C 31 2E 31 2C 30 2A 34 30 0D 0A 24 47 4E 52 4D 43 2C 30 38 31 39 34 36 2E 31 30 2C 44 2C 34 30 30 39 2E 39 31 31 36 36 32 39 33 2C 4E 2C 31 31 36 31 36 2E 39 30 34 36 37 34 30 35 2C 45 2C 36 2E 34 31 35 2C 31 36 34 2E 35 2C 32 32 30 33 32 34 2C 37 2E 31 2C 57 2C 52 2C 53 2A 35 30 0D 0A 24 50 53 41 54 2C 48 50 52 2C 30 38 31 39 34 36 2E 31 30 2C 32 35 34 2E 36 33 2C 30 2E 33 37 2C 30 2E 33 36 2C 31 65 2A 33 43 0D 0A 
[Rx][16:19:46.782] 24 47 4E 47 47 41 2C 30 38 31 39 34 36 2E 32 30 2C 34 30 30 39 2E 39 31 31 34 39 30 35 30 2C 4E 2C 31 31 36 31 36 2E 39 30 34 37 33 38 34 30 2C 45 2C 34 2C 34 38 2C 30 2E 34 2C 34 32 2E 33 31 36 36 2C 4D 2C 2D 38 2E 33 34 31 32 2C 4D 2C 31 2E 32 2C 30 2A 34 46 0D 0A 24 47 4E 52 4D 43 2C 30 38 31 39 34 36 2E 32 30 2C 44 2C 34 30 30 39 2E 39 31 31 34 39 30 35 30 2C 4E 2C 31 31 36 31 36 2E 39 30 34 37 33 38 34 30 2C 45 2C 36 2E 34 32 36 2C 31 36 34 2E 35 2C 32 32 30 33 32 34 2C 37 2E 31 2C 57 2C 52 2C 53 2A 35 42 0D 0A 24 50 53 41 54 2C 48 50 52 2C 30 38 31 39 34 36 2E 32 30 2C 32 35 34 2E 36 33 2C 30 2E 33 37 2C 30 2E 33 32 2C 31 65 2A 33 42 0D 0A 
[Rx][16:19:46.882] 24 47 4E 47 47 41 2C 30 38 31 39 34 36 2E 33 30 2C 34 30 30 39 2E 39 31 31 33 31 38 30 39 2C 4E 2C 31 31 36 31 36 2E 39 30 34 38 30 30 38 34 2C 45 2C 34 2C 34 38 2C 30 2E 34 2C 34 32 2E 33 31 35 35 2C 4D 2C 2D 38 2E 33 34 31 32 2C 4D 2C 31 2E 33 2C 30 2A 34 38 0D 0A 24 47 4E 52 4D 43 2C 30 38 31 39 34 36 2E 33 30 2C 44 2C 34 30 30 39 2E 39 31 31 33 31 38 30 39 2C 4E 2C 31 31 36 31 36 2E 39 30 34 38 30 30 38 34 2C 45 2C 36 2E 34 33 32 2C 31 36 34 2E 36 2C 32 32 30 33 32 34 2C 37 2E 31 2C 57 2C 52 2C 53 2A 35 42 0D 0A 24 50 53 41 54 2C 48 50 52 2C 30 38 31 39 34 36 2E 33 30 2C 32 35 34 2E 36 32 2C 30 2E 33 38 2C 30 2E 33 34 2C 31 65 2A 33 32 0D 0A 
[Rx][16:19:46.982] 24 47 4E 47 47 41 2C 30 38 31 39 34 36 2E 34 30 2C 34 30 30 39 2E 39 31 31 31 34 36 36 38 2C 4E 2C 31 31 36 31 36 2E 39 30 34 38 36 30 34 36 2C 45 2C 34 2C 34 38 2C 30 2E 34 2C 34 32 2E 33 31 36 36 2C 4D 2C 2D 38 2E 33 34 31 32 2C 4D 2C 31 2E 34 2C 30 2A 34 45 0D 0A 24 47 4E 52 4D 43 2C 30 38 31 39 34 36 2E 34 30 2C 44 2C 34 30 30 39 2E 39 31 31 31 34 36 36 38 2C 4E 2C 31 31 36 31 36 2E 39 30 34 38 36 30 34 36 2C 45 2C 36 2E 34 31 39 2C 31 36 34 2E 38 2C 32 32 30 33 32 34 2C 37 2E 31 2C 57 2C 52 2C 53 2A 35 44 0D 0A 24 50 53 41 54 2C 48 50 52 2C 30 38 31 39 34 36 2E 34 30 2C 32 35 34 2E 36 32 2C 30 2E 33 38 2C 30 2E 33 35 2C 31 65 2A 33 34 0D 0A 
[Rx][16:19:47.082] 24 47 4E 47 47 41 2C 30 38 31 39 34 36 2E 35 30 2C 34 30 30 39 2E 39 31 30 39 37 35 32 38 2C 4E 2C 31 31 36 31 36 2E 39 30 34 39 32 31 37 31 2C 45 2C 34 2C 34 38 2C 30 2E 34 2C 34 32 2E 33 31 38 30 2C 4D 2C 2D 38 2E 33 34 31 32 2C 4D 2C 31 2E 35 2C 30 2A 34 42 0D 0A 24 47 4E 52 4D 43 2C 30 38 31 39 34 36 2E 35 30 2C 44 2C 34 30 30 39 2E 39 31 30 39 37 35 32 38 2C 4E 2C 31 31 36 31 36 2E 39 30 34 39 32 31 37 31 2C 45 2C 36 2E 34 30 33 2C 31 36 34 2E 37 2C 32 32 30 33 32 34 2C 37 2E 31 2C 57 2C 52 2C 53 2A 35 35 0D 0A 24 50 53 41 54 2C 48 50 52 2C 30 38 31 39 34 36 2E 35 30 2C 32 35 34 2E 35 39 2C 30 2E 34 31 2C 30 2E 33 34 2C 31 65 2A 33 32 0D 0A 
[Rx][16:19:47.182] 24 47 4E 47 47 41 2C 30 38 31 39 34 36 2E 36 30 2C 34 30 30 39 2E 39 31 30 38 30 34 35 33 2C 4E 2C 31 31 36 31 36 2E 39 30 34 39 38 33 31 33 2C 45 2C 34 2C 34 38 2C 30 2E 34 2C 34 32 2E 33 31 39 39 2C 4D 2C 2D 38 2E 33 34 31 32 2C 4D 2C 31 2E 36 2C 30 2A 34 34 0D 0A 24 47 4E 52 4D 43 2C 30 38 31 39 34 36 2E 36 30 2C 44 2C 34 30 30 39 2E 39 31 30 38 30 34 35 33 2C 4E 2C 31 31 36 31 36 2E 39 30 34 39 38 33 31 33 2C 45 2C 36 2E 33 36 34 2C 31 36 34 2E 36 2C 32 32 30 33 32 34 2C 37 2E 31 2C 57 2C 52 2C 53 2A 35 36 0D 0A 24 50 53 41 54 2C 48 50 52 2C 30 38 31 39 34 36 2E 36 30 2C 32 35 34 2E 35 36 2C 30 2E 34 34 2C 30 2E 33 36 2C 31 65 2A 33 39 0D 0A 
[Rx][16:19:47.283] 24 47 4E 47 47 41 2C 30 38 31 39 34 36 2E 37 30 2C 34 30 30 39 2E 39 31 30 36 33 33 39 33 2C 4E 2C 31 31 36 31 36 2E 39 30 35 30 34 35 35 33 2C 45 2C 34 2C 34 38 2C 30 2E 34 2C 34 32 2E 33 32 33 35 2C 4D 2C 2D 38 2E 33 34 31 32 2C 4D 2C 31 2E 37 2C 30 2A 34 31 0D 0A 24 47 4E 52 4D 43 2C 30 38 31 39 34 36 2E 37 30 2C 44 2C 34 30 30 39 2E 39 31 30 36 33 33 39 33 2C 4E 2C 31 31 36 31 36 2E 39 30 35 30 34 35 35 33 2C 45 2C 36 2E 33 34 38 2C 31 36 34 2E 34 2C 32 32 30 33 32 34 2C 37 2E 31 2C 57 2C 52 2C 53 2A 35 42 0D 0A 24 50 53 41 54 2C 48 50 52 2C 30 38 31 39 34 36 2E 37 30 2C 32 35 34 2E 35 37 2C 30 2E 34 36 2C 30 2E 33 38 2C 31 65 2A 33 35 0D 0A 
[Rx][16:19:47.383] 24 47 4E 47 47 41 2C 30 38 31 39 34 36 2E 38 30 2C 34 30 30 39 2E 39 31 30 34 36 32 39 31 2C 4E 2C 31 31 36 31 36 2E 39 30 35 31 30 37 35 35 2C 45 2C 34 2C 34 38 2C 30 2E 34 2C 34 32 2E 33 32 34 37 2C 4D 2C 2D 38 2E 33 34 31 32 2C 4D 2C 31 2E 38 2C 30 2A 34 31 0D 0A 24 47 4E 52 4D 43 2C 30 38 31 39 34 36 2E 38 30 2C 44 2C 34 30 30 39 2E 39 31 30 34 36 32 39 31 2C 4E 2C 31 31 36 31 36 2E 39 30 35 31 30 37 35 35 2C 45 2C 36 2E 33 35 36 2C 31 36 34 2E 33 2C 32 32 30 33 32 34 2C 37 2E 31 2C 57 2C 52 2C 53 2A 35 39 0D 0A 24 50 53 41 54 2C 48 50 52 2C 30 38 31 39 34 36 2E 38 30 2C 32 35 34 2E 35 36 2C 30 2E 34 36 2C 30 2E 34 30 2C 31 65 2A 33 34 0D 0A 
[Rx][16:19:47.483] 24 47 4E 47 47 41 2C 30 38 31 39 34 36 2E 39 30 2C 34 30 30 39 2E 39 31 30 32 39 32 33 32 2C 4E 2C 31 31 36 31 36 2E 39 30 35 31 37 30 30 37 2C 45 2C 34 2C 34 38 2C 30 2E 34 2C 34 32 2E 33 32 35 37 2C 4D 2C 2D 38 2E 33 34 31 32 2C 4D 2C 30 2E 39 2C 30 2A 34 36 0D 0A 24 47 4E 52 4D 43 2C 30 38 31 39 34 36 2E 39 30 2C 44 2C 34 30 30 39 2E 39 31 30 32 39 32 33 32 2C 4E 2C 31 31 36 31 36 2E 39 30 35 31 37 30 30 37 2C 45 2C 36 2E 33 37 31 2C 31 36 34 2E 35 2C 32 32 30 33 32 34 2C 37 2E 31 2C 57 2C 52 2C 53 2A 35 43 0D 0A 24 50 53 41 54 2C 48 50 52 2C 30 38 31 39 34 36 2E 39 30 2C 32 35 34 2E 35 39 2C 30 2E 34 37 2C 30 2E 34 34 2C 31 65 2A 33 46 0D 0A 
[Rx][16:19:47.582] 24 47 4E 47 47 41 2C 30 38 31 39 34 37 2E 30 30 2C 34 30 30 39 2E 39 31 30 31 32 31 38 34 2C 4E 2C 31 31 36 31 36 2E 39 30 35 32 33 31 36 30 2C 45 2C 34 2C 34 38 2C 30 2E 34 2C 34 32 2E 33 32 35 38 2C 4D 2C 2D 38 2E 33 34 31 32 2C 4D 2C 31 2E 30 2C 30 2A 34 38 0D 0A 24 47 4E 52 4D 43 2C 30 38 31 39 34 37 2E 30 30 2C 44 2C 34 30 30 39 2E 39 31 30 31 32 31 38 34 2C 4E 2C 31 31 36 31 36 2E 39 30 35 32 33 31 36 30 2C 45 2C 36 2E 33 37 38 2C 31 36 34 2E 36 2C 32 32 30 33 32 34 2C 37 2E 31 2C 57 2C 52 2C 53 2A 35 46 0D 0A 24 50 53 41 54 2C 48 50 52 2C 30 38 31 39 34 37 2E 30 30 2C 32 35 34 2E 36 32 2C 30 2E 34 38 2C 30 2E 34 36 2C 31 65 2A 33 32 0D 0A 
[Rx][16:19:47.682] 24 47 4E 47 47 41 2C 30 38 31 39 34 37 2E 31 30 2C 34 30 30 39 2E 39 30 39 39 35 31 30 35 2C 4E 2C 31 31 36 31 36 2E 39 30 35 32 39 31 39 39 2C 45 2C 34 2C 34 38 2C 30 2E 34 2C 34 32 2E 33 32 37 35 2C 4D 2C 2D 38 2E 33 34 31 32 2C 4D 2C 31 2E 31 2C 30 2A 34 35 0D 0A 24 47 4E 52 4D 43 2C 30 38 31 39 34 37 2E 31 30 2C 44 2C 34 30 30 39 2E 39 30 39 39 35 31 30 35 2C 4E 2C 31 31 36 31 36 2E 39 30 35 32 39 31 39 39 2C 45 2C 36 2E 33 36 30 2C 31 36 34 2E 37 2C 32 32 30 33 32 34 2C 37 2E 31 2C 57 2C 52 2C 53 2A 35 34 0D 0A 24 50 53 41 54 2C 48 50 52 2C 30 38 31 39 34 37 2E 31 30 2C 32 35 34 2E 36 37 2C 30 2E 34 39 2C 30 2E 35 33 2C 31 65 2A 33 33 0D 0A 
[Rx][16:19:47.782] 24 47 4E 47 47 41 2C 30 38 31 39 34 37 2E 32 30 2C 34 30 30 39 2E 39 30 39 37 38 30 38 32 2C 4E 2C 31 31 36 31 36 2E 39 30 35 33 35 30 36 37 2C 45 2C 34 2C 34 38 2C 30 2E 34 2C 34 32 2E 33 32 37 35 2C 4D 2C 2D 38 2E 33 34 31 32 2C 4D 2C 31 2E 32 2C 30 2A 34 35 0D 0A 24 47 4E 52 4D 43 2C 30 38 31 39 34 37 2E 32 30 2C 44 2C 34 30 30 39 2E 39 30 39 37 38 30 38 32 2C 4E 2C 31 31 36 31 36 2E 39 30 35 33 35 30 36 37 2C 45 2C 36 2E 33 33 38 2C 31 36 34 2E 38 2C 32 32 30 33 32 34 2C 37 2E 31 2C 57 2C 52 2C 53 2A 35 35 0D 0A 24 50 53 41 54 2C 48 50 52 2C 30 38 31 39 34 37 2E 32 30 2C 32 35 34 2E 37 31 2C 30 2E 34 38 2C 30 2E 35 39 2C 31 65 2A 33 43 0D 0A 
[Rx][16:19:47.883] 24 47 4E 47 47 41 2C 30 38 31 39 34 37 2E 33 30 2C 34 30 30 39 2E 39 30 39 36 30 39 36 38 2C 4E 2C 31 31 36 31 36 2E 39 30 35 34 31 32 31 39 2C 45 2C 34 2C 34 38 2C 30 2E 34 2C 34 32 2E 33 32 37 34 2C 4D 2C 2D 38 2E 33 34 31 32 2C 4D 2C 31 2E 33 2C 30 2A 34 38 0D 0A 24 47 4E 52 4D 43 2C 30 38 31 39 34 37 2E 33 30 2C 44 2C 34 30 30 39 2E 39 30 39 36 30 39 36 38 2C 4E 2C 31 31 36 31 36 2E 39 30 35 34 31 32 31 39 2C 45 2C 36 2E 33 35 30 2C 31 36 34 2E 38 2C 32 32 30 33 32 34 2C 37 2E 31 2C 57 2C 52 2C 53 2A 35 36 0D 0A 24 50 53 41 54 2C 48 50 52 2C 30 38 31 39 34 37 2E 33 30 2C 32 35 34 2E 37 33 2C 30 2E 34 39 2C 30 2E 36 31 2C 31 65 2A 33 35 0D 0A 
[Rx][16:19:47.983] 24 47 4E 47 47 41 2C 30 38 31 39 34 37 2E 34 30 2C 34 30 30 39 2E 39 30 39 34 33 38 31 35 2C 4E 2C 31 31 36 31 36 2E 39 30 35 34 37 33 33 32 2C 45 2C 34 2C 34 38 2C 30 2E 34 2C 34 32 2E 33 32 38 32 2C 4D 2C 2D 38 2E 33 34 31 32 2C 4D 2C 31 2E 34 2C 30 2A 34 35 0D 0A 24 47 4E 52 4D 43 2C 30 38 31 39 34 37 2E 34 30 2C 44 2C 34 30 30 39 2E 39 30 39 34 33 38 31 35 2C 4E 2C 31 31 36 31 36 2E 39 30 35 34 37 33 33 32 2C 45 2C 36 2E 33 38 38 2C 31 36 34 2E 37 2C 32 32 30 33 32 34 2C 37 2E 31 2C 57 2C 52 2C 53 2A 35 46 0D 0A 24 50 53 41 54 2C 48 50 52 2C 30 38 31 39 34 37 2E 34 30 2C 32 35 34 2E 37 37 2C 30 2E 34 38 2C 30 2E 36 32 2C 31 65 2A 33 34 0D 0A 
[Rx][16:19:48.082] 24 47 4E 47 47 41 2C 30 38 31 39 34 37 2E 35 30 2C 34 30 30 39 2E 39 30 39 32 36 37 31 30 2C 4E 2C 31 31 36 31 36 2E 39 30 35 35 33 34 30 38 2C 45 2C 34 2C 34 38 2C 30 2E 34 2C 34 32 2E 33 32 33 35 2C 4D 2C 2D 38 2E 33 34 31 32 2C 4D 2C 31 2E 35 2C 30 2A 34 42 0D 0A 24 47 4E 52 4D 43 2C 30 38 31 39 34 37 2E 35 30 2C 44 2C 34 30 30 39 2E 39 30 39 32 36 37 31 30 2C 4E 2C 31 31 36 31 36 2E 39 30 35 35 33 34 30 38 2C 45 2C 36 2E 34 31 36 2C 31 36 34 2E 37 2C 32 32 30 33 32 34 2C 37 2E 31 2C 57 2C 52 2C 53 2A 35 43 0D 0A 24 50 53 41 54 2C 48 50 52 2C 30 38 31 39 34 37 2E 35 30 2C 32 35 34 2E 37 38 2C 30 2E 34 37 2C 30 2E 36 31 2C 31 65 2A 33 36 0D 0A 
[Rx][16:19:48.182] 24 47 4E 47 47 41 2C 30 38 31 39 34 37 2E 36 30 2C 34 30 30 39 2E 39 30 39 30 39 34 35 32 2C 4E 2C 31 31 36 31 36 2E 39 30 35 35 39 34 30 38 2C 45 2C 34 2C 34 38 2C 30 2E 34 2C 34 32 2E 33 32 33 35 2C 4D 2C 2D 38 2E 33 34 31 32 2C 4D 2C 31 2E 36 2C 30 2A 34 39 0D 0A 24 47 4E 52 4D 43 2C 30 38 31 39 34 37 2E 36 30 2C 44 2C 34 30 30 39 2E 39 30 39 30 39 34 35 32 2C 4E 2C 31 31 36 31 36 2E 39 30 35 35 39 34 30 38 2C 45 2C 36 2E 34 31 36 2C 31 36 34 2E 39 2C 32 32 30 33 32 34 2C 37 2E 31 2C 57 2C 52 2C 53 2A 35 33 0D 0A 24 50 53 41 54 2C 48 50 52 2C 30 38 31 39 34 37 2E 36 30 2C 32 35 34 2E 38 31 2C 30 2E 34 37 2C 30 2E 36 30 2C 31 65 2A 33 32 0D 0A 
[Rx][16:19:48.282] 24 47 4E 47 47 41 2C 30 38 31 39 34 37 2E 37 30 2C 34 30 30 39 2E 39 30 38 39 32 31 37 38 2C 4E 2C 31 31 36 31 36 2E 39 30 35 36 35 35 30 36 2C 45 2C 34 2C 34 38 2C 30 2E 34 2C 34 32 2E 33 32 33 38 2C 4D 2C 2D 38 2E 33 34 31 32 2C 4D 2C 31 2E 37 2C 30 2A 34 41 0D 0A 24 47 4E 52 4D 43 2C 30 38 31 39 34 37 2E 37 30 2C 44 2C 34 30 30 39 2E 39 30 38 39 32 31 37 38 2C 4E 2C 31 31 36 31 36 2E 39 30 35 36 35 35 30 36 2C 45 2C 36 2E 34 33 30 2C 31 36 35 2E 30 2C 32 32 30 33 32 34 2C 37 2E 31 2C 57 2C 52 2C 53 2A 35 30 0D 0A 24 50 53 41 54 2C 48 50 52 2C 30 38 31 39 34 37 2E 37 30 2C 32 35 34 2E 38 34 2C 30 2E 34 38 2C 30 2E 35 38 2C 31 65 2A 33 32 0D 0A 
[Rx][16:19:48.382] 24 47 4E 47 47 41 2C 30 38 31 39 34 37 2E 38 30 2C 34 30 30 39 2E 39 30 38 37 34 38 36 38 2C 4E 2C 31 31 36 31 36 2E 39 30 35 37 31 35 32 32 2C 45 2C 34 2C 34 38 2C 30 2E 34 2C 34 32 2E 33 32 33 33 2C 4D 2C 2D 38 2E 33 34 31 32 2C 4D 2C 31 2E 38 2C 30 2A 34 32 0D 0A 24 47 4E 52 4D 43 2C 30 38 31 39 34 37 2E 38 30 2C 44 2C 34 30 30 39 2E 39 30 38 37 34 38 36 38 2C 4E 2C 31 31 36 31 36 2E 39 30 35 37 31 35 32 32 2C 45 2C 36 2E 34 33 37 2C 31 36 34 2E 39 2C 32 32 30 33 32 34 2C 37 2E 31 2C 57 2C 52 2C 53 2A 35 33 0D 0A 24 50 53 41 54 2C 48 50 52 2C 30 38 31 39 34 37 2E 38 30 2C 32 35 34 2E 38 37 2C 30 2E 34 37 2C 30 2E 35 33 2C 31 65 2A 33 41 0D 0A 
[Rx][16:19:48.482] 24 47 4E 47 47 41 2C 30 38 31 39 34 37 2E 39 30 2C 34 30 30 39 2E 39 30 38 35 37 35 35 34 2C 4E 2C 31 31 36 31 36 2E 39 30 35 37 37 37 33 34 2C 45 2C 34 2C 34 38 2C 30 2E 34 2C 34 32 2E 33 32 33 31 2C 4D 2C 2D 38 2E 33 34 31 32 2C 4D 2C 30 2E 39 2C 30 2A 34 31 0D 0A 24 47 4E 52 4D 43 2C 30 38 31 39 34 37 2E 39 30 2C 44 2C 34 30 30 39 2E 39 30 38 35 37 35 35 34 2C 4E 2C 31 31 36 31 36 2E 39 30 35 37 37 37 33 34 2C 45 2C 36 2E 34 34 36 2C 31 36 34 2E 38 2C 32 32 30 33 32 34 2C 37 2E 31 2C 57 2C 52 2C 53 2A 35 35 0D 0A 24 50 53 41 54 2C 48 50 52 2C 30 38 31 39 34 37 2E 39 30 2C 32 35 34 2E 39 30 2C 30 2E 34 38 2C 30 2E 34 34 2C 31 65 2A 33 34 0D 0A 
[Rx][16:19:48.582] 24 47 4E 47 47 41 2C 30 38 31 39 34 38 2E 30 30 2C 34 30 30 39 2E 39 30 38 34 30 32 36 31 2C 4E 2C 31 31 36 31 36 2E 39 30 35 38 33 37 36 32 2C 45 2C 34 2C 34 38 2C 30 2E 34 2C 34 32 2E 33 32 32 37 2C 4D 2C 2D 38 2E 33 34 31 32 2C 4D 2C 31 2E 30 2C 30 2A 34 37 0D 0A 24 47 4E 52 4D 43 2C 30 38 31 39 34 38 2E 30 30 2C 44 2C 34 30 30 39 2E 39 30 38 34 30 32 36 31 2C 4E 2C 31 31 36 31 36 2E 39 30 35 38 33 37 36 32 2C 45 2C 36 2E 34 35 32 2C 31 36 34 2E 39 2C 32 32 30 33 32 34 2C 37 2E 31 2C 57 2C 52 2C 53 2A 35 38 0D 0A 24 50 53 41 54 2C 48 50 52 2C 30 38 31 39 34 38 2E 30 30 2C 32 35 34 2E 39 33 2C 30 2E 34 38 2C 30 2E 33 38 2C 31 65 2A 33 41 0D 0A 
[Rx][16:19:48.682] 24 47 4E 47 47 41 2C 30 38 31 39 34 38 2E 31 30 2C 34 30 30 39 2E 39 30 38 32 32 39 31 39 2C 4E 2C 31 31 36 31 36 2E 39 30 35 38 39 39 34 36 2C 45 2C 34 2C 34 38 2C 30 2E 34 2C 34 32 2E 33 32 31 33 2C 4D 2C 2D 38 2E 33 34 31 32 2C 4D 2C 31 2E 31 2C 30 2A 34 32 0D 0A 24 47 4E 52 4D 43 2C 30 38 31 39 34 38 2E 31 30 2C 44 2C 34 30 30 39 2E 39 30 38 32 32 39 31 39 2C 4E 2C 31 31 36 31 36 2E 39 30 35 38 39 39 34 36 2C 45 2C 36 2E 34 36 35 2C 31 36 35 2E 30 2C 32 32 30 33 32 34 2C 37 2E 31 2C 57 2C 52 2C 53 2A 35 37 0D 0A 24 50 53 41 54 2C 48 50 52 2C 30 38 31 39 34 38 2E 31 30 2C 32 35 34 2E 39 36 2C 30 2E 34 37 2C 30 2E 33 33 2C 31 65 2A 33 41 0D 0A 
[Rx][16:19:48.782] 24 47 4E 47 47 41 2C 30 38 31 39 34 38 2E 32 30 2C 34 30 30 39 2E 39 30 38 30 35 36 33 33 2C 4E 2C 31 31 36 31 36 2E 39 30 35 39 36 30 36 33 2C 45 2C 34 2C 34 38 2C 30 2E 34 2C 34 32 2E 33 32 33 33 2C 4D 2C 2D 38 2E 33 34 31 32 2C 4D 2C 31 2E 32 2C 30 2A 34 32 0D 0A 24 47 4E 52 4D 43 2C 30 38 31 39 34 38 2E 32 30 2C 44 2C 34 30 30 39 2E 39 30 38 30 35 36 33 33 2C 4E 2C 31 31 36 31 36 2E 39 30 35 39 36 30 36 33 2C 45 2C 36 2E 34 36 34 2C 31 36 35 2E 30 2C 32 32 30 33 32 34 2C 37 2E 31 2C 57 2C 52 2C 53 2A 35 37 0D 0A 24 50 53 41 54 2C 48 50 52 2C 30 38 31 39 34 38 2E 32 30 2C 32 35 34 2E 39 37 2C 30 2E 34 38 2C 30 2E 32 34 2C 31 65 2A 33 31 0D 0A 
[Rx][16:19:48.882] 24 47 4E 47 47 41 2C 30 38 31 39 34 38 2E 33 30 2C 34 30 30 39 2E 39 30 37 38 38 32 36 32 2C 4E 2C 31 31 36 31 36 2E 39 30 36 30 32 33 32 34 2C 45 2C 34 2C 34 38 2C 30 2E 34 2C 34 32 2E 33 32 34 31 2C 4D 2C 2D 38 2E 33 34 31 32 2C 4D 2C 31 2E 33 2C 30 2A 34 33 0D 0A 24 47 4E 52 4D 43 2C 30 38 31 39 34 38 2E 33 30 2C 44 2C 34 30 30 39 2E 39 30 37 38 38 32 36 32 2C 4E 2C 31 31 36 31 36 2E 39 30 36 30 32 33 32 34 2C 45 2C 36 2E 34 36 33 2C 31 36 35 2E 31 2C 32 32 30 33 32 34 2C 37 2E 31 2C 57 2C 52 2C 53 2A 35 34 0D 0A 24 50 53 41 54 2C 48 50 52 2C 30 38 31 39 34 38 2E 33 30 2C 32 35 34 2E 39 39 2C 30 2E 34 39 2C 30 2E 31 39 2C 31 65 2A 33 31 0D 0A 
[Rx][16:19:48.982] 24 47 4E 47 47 41 2C 30 38 31 39 34 38 2E 34 30 2C 34 30 30 39 2E 39 30 37 37 31 30 31 31 2C 4E 2C 31 31 36 31 36 2E 39 30 36 30 38 32 38 37 2C 45 2C 34 2C 34 38 2C 30 2E 34 2C 34 32 2E 33 32 32 30 2C 4D 2C 2D 38 2E 33 34 31 32 2C 4D 2C 31 2E 34 2C 30 2A 34 36 0D 0A 24 47 4E 52 4D 43 2C 30 38 31 39 34 38 2E 34 30 2C 44 2C 34 30 30 39 2E 39 30 37 37 31 30 31 31 2C 4E 2C 31 31 36 31 36 2E 39 30 36 30 38 32 38 37 2C 45 2C 36 2E 34 34 39 2C 31 36 35 2E 30 2C 32 32 30 33 32 34 2C 37 2E 31 2C 57 2C 52 2C 53 2A 35 38 0D 0A 24 50 53 41 54 2C 48 50 52 2C 30 38 31 39 34 38 2E 34 30 2C 32 35 35 2E 30 33 2C 30 2E 35 30 2C 30 2E 32 30 2C 31 65 2A 33 36 0D 0A 
[Rx][16:19:49.082] 24 47 4E 47 47 41 2C 30 38 31 39 34 38 2E 35 30 2C 34 30 30 39 2E 39 30 37 35 33 38 35 35 2C 4E 2C 31 31 36 31 36 2E 39 30 36 31 34 33 37 38 2C 45 2C 34 2C 34 38 2C 30 2E 34 2C 34 32 2E 33 31 39 38 2C 4D 2C 2D 38 2E 33 34 31 32 2C 4D 2C 31 2E 35 2C 30 2A 34 32 0D 0A 24 47 4E 52 4D 43 2C 30 38 31 39 34 38 2E 35 30 2C 44 2C 34 30 30 39 2E 39 30 37 35 33 38 35 35 2C 4E 2C 31 31 36 31 36 2E 39 30 36 31 34 33 37 38 2C 45 2C 36 2E 34 31 32 2C 31 36 34 2E 37 2C 32 32 30 33 32 34 2C 37 2E 31 2C 57 2C 52 2C 53 2A 35 35 0D 0A 24 50 53 41 54 2C 48 50 52 2C 30 38 31 39 34 38 2E 35 30 2C 32 35 35 2E 30 37 2C 30 2E 35 30 2C 30 2E 31 39 2C 31 65 2A 33 39 0D 0A 
[Rx][16:19:49.182] 24 47 4E 47 47 41 2C 30 38 31 39 34 38 2E 36 30 2C 34 30 30 39 2E 39 30 37 33 36 37 36 36 2C 4E 2C 31 31 36 31 36 2E 39 30 36 32 30 33 36 30 2C 45 2C 34 2C 34 38 2C 30 2E 34 2C 34 32 2E 33 32 31 30 2C 4D 2C 2D 38 2E 33 34 31 32 2C 4D 2C 31 2E 36 2C 30 2A 34 33 0D 0A 24 47 4E 52 4D 43 2C 30 38 31 39 34 38 2E 36 30 2C 44 2C 34 30 30 39 2E 39 30 37 33 36 37 36 36 2C 4E 2C 31 31 36 31 36 2E 39 30 36 32 30 33 36 30 2C 45 2C 36 2E 33 36 37 2C 31 36 34 2E 36 2C 32 32 30 33 32 34 2C 37 2E 31 2C 57 2C 52 2C 53 2A 35 30 0D 0A 24 50 53 41 54 2C 48 50 52 2C 30 38 31 39 34 38 2E 36 30 2C 32 35 35 2E 30 39 2C 30 2E 35 31 2C 30 2E 31 39 2C 31 65 2A 33 35 0D 0A 
[Rx][16:19:49.282] 24 47 4E 47 47 41 2C 30 38 31 39 34 38 2E 37 30 2C 34 30 30 39 2E 39 30 37 31 39 35 32 30 2C 4E 2C 31 31 36 31 36 2E 39 30 36 32 36 33 36 36 2C 45 2C 34 2C 34 38 2C 30 2E 34 2C 34 32 2E 33 32 36 37 2C 4D 2C 2D 38 2E 33 34 31 32 2C 4D 2C 31 2E 37 2C 30 2A 34 45 0D 0A 24 47 4E 52 4D 43 2C 30 38 31 39 34 38 2E 37 30 2C 44 2C 34 30 30 39 2E 39 30 37 31 39 35 32 30 2C 4E 2C 31 31 36 31 36 2E 39 30 36 32 36 33 36 36 2C 45 2C 36 2E 33 37 39 2C 31 36 34 2E 39 2C 32 32 30 33 32 34 2C 37 2E 31 2C 57 2C 52 2C 53 2A 35 43 0D 0A 24 50 53 41 54 2C 48 50 52 2C 30 38 31 39 34 38 2E 37 30 2C 32 35 35 2E 31 33 2C 30 2E 35 33 2C 30 2E 32 33 2C 31 65 2A 33 34 0D 0A 
[Rx][16:19:49.382] 24 47 4E 47 47 41 2C 30 38 31 39 34 38 2E 38 30 2C 34 30 30 39 2E 39 30 37 30 32 35 34 30 2C 4E 2C 31 31 36 31 36 2E 39 30 36 33 32 33 36 39 2C 45 2C 34 2C 34 38 2C 30 2E 34 2C 34 32 2E 33 32 36 34 2C 4D 2C 2D 38 2E 33 34 31 32 2C 4D 2C 31 2E 38 2C 30 2A 34 42 0D 0A 24 47 4E 52 4D 43 2C 30 38 31 39 34 38 2E 38 30 2C 44 2C 34 30 30 39 2E 39 30 37 30 32 35 34 30 2C 4E 2C 31 31 36 31 36 2E 39 30 36 33 32 33 36 39 2C 45 2C 36 2E 33 36 38 2C 31 36 35 2E 30 2C 32 32 30 33 32 34 2C 37 2E 31 2C 57 2C 52 2C 53 2A 35 44 0D 0A 24 50 53 41 54 2C 48 50 52 2C 30 38 31 39 34 38 2E 38 30 2C 32 35 35 2E 32 30 2C 30 2E 35 31 2C 30 2E 32 37 2C 31 65 2A 33 44 0D 0A 
[Rx][16:19:49.482] 24 47 4E 47 47 41 2C 30 38 31 39 34 38 2E 39 30 2C 34 30 30 39 2E 39 30 36 38 35 34 33 35 2C 4E 2C 31 31 36 31 36 2E 39 30 36 33 38 33 34 36 2C 45 2C 34 2C 34 38 2C 30 2E 34 2C 34 32 2E 33 32 36 31 2C 4D 2C 2D 38 2E 33 34 31 32 2C 4D 2C 30 2E 39 2C 30 2A 34 35 0D 0A 24 47 4E 52 4D 43 2C 30 38 31 39 34 38 2E 39 30 2C 44 2C 34 30 30 39 2E 39 30 36 38 35 34 33 35 2C 4E 2C 31 31 36 31 36 2E 39 30 36 33 38 33 34 36 2C 45 2C 36 2E 33 35 32 2C 31 36 35 2E 32 2C 32 32 30 33 32 34 2C 37 2E 31 2C 57 2C 52 2C 53 2A 35 44 0D 0A 24 50 53 41 54 2C 48 50 52 2C 30 38 31 39 34 38 2E 39 30 2C 32 35 35 2E 32 31 2C 30 2E 35 31 2C 30 2E 32 37 2C 31 65 2A 33 44 0D 0A 
[Rx][16:19:49.582] 24 47 4E 47 47 41 2C 30 38 31 39 34 39 2E 30 30 2C 34 30 30 39 2E 39 30 36 36 38 33 35 34 2C 4E 2C 31 31 36 31 36 2E 39 30 36 34 34 32 30 32 2C 45 2C 34 2C 34 38 2C 30 2E 34 2C 34 32 2E 33 32 34 31 2C 4D 2C 2D 38 2E 33 34 31 32 2C 4D 2C 31 2E 30 2C 30 2A 34 45 0D 0A 24 47 4E 52 4D 43 2C 30 38 31 39 34 39 2E 30 30 2C 44 2C 34 30 30 39 2E 39 30 36 36 38 33 35 34 2C 4E 2C 31 31 36 31 36 2E 39 30 36 34 34 32 30 32 2C 45 2C 36 2E 33 34 35 2C 31 36 35 2E 35 2C 32 32 30 33 32 34 2C 37 2E 31 2C 57 2C 52 2C 53 2A 35 44 0D 0A 24 50 53 41 54 2C 48 50 52 2C 30 38 31 39 34 39 2E 30 30 2C 32 35 35 2E 32 35 2C 30 2E 35 30 2C 30 2E 32 39 2C 31 65 2A 33 45 0D 0A 
[Rx][16:19:49.682] 24 47 4E 47 47 41 2C 30 38 31 39 34 39 2E 31 30 2C 34 30 30 39 2E 39 30 36 35 31 32 39 30 2C 4E 2C 31 31 36 31 36 2E 39 30 36 35 30 30 33 34 2C 45 2C 34 2C 34 38 2C 30 2E 34 2C 34 32 2E 33 32 34 39 2C 4D 2C 2D 38 2E 33 34 31 32 2C 4D 2C 31 2E 31 2C 30 2A 34 37 0D 0A 24 47 4E 52 4D 43 2C 30 38 31 39 34 39 2E 31 30 2C 44 2C 34 30 30 39 2E 39 30 36 35 31 32 39 30 2C 4E 2C 31 31 36 31 36 2E 39 30 36 35 30 30 33 34 2C 45 2C 36 2E 33 33 34 2C 31 36 35 2E 34 2C 32 32 30 33 32 34 2C 37 2E 31 2C 57 2C 52 2C 53 2A 35 41 0D 0A 24 50 53 41 54 2C 48 50 52 2C 30 38 31 39 34 39 2E 31 30 2C 32 35 35 2E 32 38 2C 30 2E 35 31 2C 30 2E 33 32 2C 31 65 2A 33 39 0D 0A 
[Rx][16:19:49.782] 24 47 4E 47 47 41 2C 30 38 31 39 34 39 2E 32 30 2C 34 30 30 39 2E 39 30 36 33 34 32 36 31 2C 4E 2C 31 31 36 31 36 2E 39 30 36 35 35 39 30 37 2C 45 2C 34 2C 34 38 2C 30 2E 34 2C 34 32 2E 33 32 34 33 2C 4D 2C 2D 38 2E 33 34 31 32 2C 4D 2C 31 2E 32 2C 30 2A 34 43 0D 0A 24 47 4E 52 4D 43 2C 30 38 31 39 34 39 2E 32 30 2C 44 2C 34 30 30 39 2E 39 30 36 33 34 32 36 31 2C 4E 2C 31 31 36 31 36 2E 39 30 36 35 35 39 30 37 2C 45 2C 36 2E 33 33 35 2C 31 36 35 2E 32 2C 32 32 30 33 32 34 2C 37 2E 31 2C 57 2C 52 2C 53 2A 35 46 0D 0A 24 50 53 41 54 2C 48 50 52 2C 30 38 31 39 34 39 2E 32 30 2C 32 35 35 2E 33 31 2C 30 2E 35 34 2C 30 2E 33 36 2C 31 65 2A 33 33 0D 0A 
[Rx][16:19:49.882] 24 47 4E 47 47 41 2C 30 38 31 39 34 39 2E 33 30 2C 34 30 30 39 2E 39 30 36 31 37 33 30 30 2C 4E 2C 31 31 36 31 36 2E 39 30 36 36 31 36 39 37 2C 45 2C 34 2C 34 38 2C 30 2E 34 2C 34 32 2E 33 32 32 37 2C 4D 2C 2D 38 2E 33 34 31 32 2C 4D 2C 31 2E 33 2C 30 2A 34 38 0D 0A 24 47 4E 52 4D 43 2C 30 38 31 39 34 39 2E 33 30 2C 44 2C 34 30 30 39 2E 39 30 36 31 37 33 30 30 2C 4E 2C 31 31 36 31 36 2E 39 30 36 36 31 36 39 37 2C 45 2C 36 2E 33 33 35 2C 31 36 35 2E 30 2C 32 32 30 33 32 34 2C 37 2E 31 2C 57 2C 52 2C 53 2A 35 41 0D 0A 24 50 53 41 54 2C 48 50 52 2C 30 38 31 39 34 39 2E 33 30 2C 32 35 35 2E 33 35 2C 30 2E 35 35 2C 30 2E 33 38 2C 31 65 2A 33 39 0D 0A 
[Rx][16:19:49.983] 24 47 4E 47 47 41 2C 30 38 31 39 34 39 2E 34 30 2C 34 30 30 39 2E 39 30 36 30 30 32 34 32 2C 4E 2C 31 31 36 31 36 2E 39 30 36 36 37 35 31 34 2C 45 2C 34 2C 34 38 2C 30 2E 34 2C 34 32 2E 33 32 30 33 2C 4D 2C 2D 38 2E 33 34 31 32 2C 4D 2C 31 2E 34 2C 30 2A 34 31 0D 0A 24 47 4E 52 4D 43 2C 30 38 31 39 34 39 2E 34 30 2C 44 2C 34 30 30 39 2E 39 30 36 30 30 32 34 32 2C 4E 2C 31 31 36 31 36 2E 39 30 36 36 37 35 31 34 2C 45 2C 36 2E 33 33 33 2C 31 36 34 2E 39 2C 32 32 30 33 32 34 2C 37 2E 31 2C 57 2C 52 2C 53 2A 35 43 0D 0A 24 50 53 41 54 2C 48 50 52 2C 30 38 31 39 34 39 2E 34 30 2C 32 35 35 2E 33 38 2C 30 2E 35 35 2C 30 2E 33 38 2C 31 65 2A 33 33 0D 0A 
[Rx][16:19:50.082] 24 47 4E 47 47 41 2C 30 38 31 39 34 39 2E 35 30 2C 34 30 30 39 2E 39 30 35 38 33 32 37 37 2C 4E 2C 31 31 36 31 36 2E 39 30 36 37 33 34 32 32 2C 45 2C 34 2C 34 38 2C 30 2E 34 2C 34 32 2E 33 31 37 36 2C 4D 2C 2D 38 2E 33 34 31 32 2C 4D 2C 31 2E 35 2C 30 2A 34 46 0D 0A 24 47 4E 52 4D 43 2C 30 38 31 39 34 39 2E 35 30 2C 44 2C 34 30 30 39 2E 39 30 35 38 33 32 37 37 2C 4E 2C 31 31 36 31 36 2E 39 30 36 37 33 34 32 32 2C 45 2C 36 2E 33 33 38 2C 31 36 35 2E 31 2C 32 32 30 33 32 34 2C 37 2E 31 2C 57 2C 52 2C 53 2A 35 30 0D 0A 24 50 53 41 54 2C 48 50 52 2C 30 38 31 39 34 39 2E 35 30 2C 32 35 35 2E 34 30 2C 30 2E 35 36 2C 30 2E 34 32 2C 31 65 2A 33 33 0D 0A 
[Rx][16:19:50.182] 24 47 4E 47 47 41 2C 30 38 31 39 34 39 2E 36 30 2C 34 30 30 39 2E 39 30 35 36 36 32 37 37 2C 4E 2C 31 31 36 31 36 2E 39 30 36 37 39 31 31 38 2C 45 2C 34 2C 34 38 2C 30 2E 34 2C 34 32 2E 33 31 35 33 2C 4D 2C 2D 38 2E 33 34 31 32 2C 4D 2C 31 2E 36 2C 30 2A 34 35 0D 0A 24 47 4E 52 4D 43 2C 30 38 31 39 34 39 2E 36 30 2C 44 2C 34 30 30 39 2E 39 30 35 36 36 32 37 37 2C 4E 2C 31 31 36 31 36 2E 39 30 36 37 39 31 31 38 2C 45 2C 36 2E 33 33 35 2C 31 36 35 2E 34 2C 32 32 30 33 32 34 2C 37 2E 31 2C 57 2C 52 2C 53 2A 35 36 0D 0A 24 50 53 41 54 2C 48 50 52 2C 30 38 31 39 34 39 2E 36 30 2C 32 35 35 2E 34 32 2C 30 2E 35 37 2C 30 2E 34 34 2C 31 65 2A 33 35 0D 0A 
[Rx][16:19:50.282] 24 47 4E 47 47 41 2C 30 38 31 39 34 39 2E 37 30 2C 34 30 30 39 2E 39 30 35 34 39 32 38 33 2C 4E 2C 31 31 36 31 36 2E 39 30 36 38 34 38 31 37 2C 45 2C 34 2C 34 38 2C 30 2E 34 2C 34 32 2E 33 31 33 33 2C 4D 2C 2D 38 2E 33 34 31 32 2C 4D 2C 31 2E 37 2C 30 2A 34 31 0D 0A 24 47 4E 52 4D 43 2C 30 38 31 39 34 39 2E 37 30 2C 44 2C 34 30 30 39 2E 39 30 35 34 39 32 38 33 2C 4E 2C 31 31 36 31 36 2E 39 30 36 38 34 38 31 37 2C 45 2C 36 2E 33 31 38 2C 31 36 35 2E 39 2C 32 32 30 33 32 34 2C 37 2E 31 2C 57 2C 52 2C 53 2A 35 37 0D 0A 24 50 53 41 54 2C 48 50 52 2C 30 38 31 39 34 39 2E 37 30 2C 32 35 35 2E 34 34 2C 30 2E 35 39 2C 30 2E 34 35 2C 31 65 2A 33 44 0D 0A 
[Rx][16:19:50.383] 24 47 4E 47 47 41 2C 30 38 31 39 34 39 2E 38 30 2C 34 30 30 39 2E 39 30 35 33 32 33 35 36 2C 4E 2C 31 31 36 31 36 2E 39 30 36 39 30 35 31 39 2C 45 2C 34 2C 34 38 2C 30 2E 34 2C 34 32 2E 33 31 33 33 2C 4D 2C 2D 38 2E 33 34 31 32 2C 4D 2C 31 2E 38 2C 30 2A 34 32 0D 0A 24 47 4E 52 4D 43 2C 30 38 31 39 34 39 2E 38 30 2C 44 2C 34 30 30 39 2E 39 30 35 33 32 33 35 36 2C 4E 2C 31 31 36 31 36 2E 39 30 36 39 30 35 31 39 2C 45 2C 36 2E 32 39 38 2C 31 36 35 2E 37 2C 32 32 30 33 32 34 2C 37 2E 31 2C 57 2C 52 2C 53 2A 35 43 0D 0A 24 50 53 41 54 2C 48 50 52 2C 30 38 31 39 34 39 2E 38 30 2C 32 35 35 2E 34 37 2C 30 2E 35 38 2C 30 2E 34 36 2C 31 65 2A 33 33 0D 0A 
[Rx][16:19:50.483] 24 47 4E 47 47 41 2C 30 38 31 39 34 39 2E 39 30 2C 34 30 30 39 2E 39 30 35 31 35 33 34 39 2C 4E 2C 31 31 36 31 36 2E 39 30 36 39 36 33 34 37 2C 45 2C 34 2C 34 38 2C 30 2E 34 2C 34 32 2E 33 31 31 36 2C 4D 2C 2D 38 2E 33 34 31 32 2C 4D 2C 30 2E 39 2C 30 2A 34 34 0D 0A 24 47 4E 52 4D 43 2C 30 38 31 39 34 39 2E 39 30 2C 44 2C 34 30 30 39 2E 39 30 35 31 35 33 34 39 2C 4E 2C 31 31 36 31 36 2E 39 30 36 39 36 33 34 37 2C 45 2C 36 2E 32 39 36 2C 31 36 35 2E 36 2C 32 32 30 33 32 34 2C 37 2E 31 2C 57 2C 52 2C 53 2A 35 32 0D 0A 24 50 53 41 54 2C 48 50 52 2C 30 38 31 39 34 39 2E 39 30 2C 32 35 35 2E 34 37 2C 30 2E 35 39 2C 30 2E 34 35 2C 31 65 2A 33 30 0D 0A 
[Rx][16:19:50.582] 24 47 4E 47 47 41 2C 30 38 31 39 35 30 2E 30 30 2C 34 30 30 39 2E 39 30 34 39 38 34 30 37 2C 4E 2C 31 31 36 31 36 2E 39 30 37 30 31 39 34 31 2C 45 2C 34 2C 34 38 2C 30 2E 34 2C 34 32 2E 33 31 31 35 2C 4D 2C 2D 38 2E 33 34 31 32 2C 4D 2C 31 2E 30 2C 30 2A 34 34 0D 0A 24 47 4E 52 4D 43 2C 30 38 31 39 35 30 2E 30 30 2C 44 2C 34 30 30 39 2E 39 30 34 39 38 34 30 37 2C 4E 2C 31 31 36 31 36 2E 39 30 37 30 31 39 34 31 2C 45 2C 36 2E 32 39 30 2C 31 36 35 2E 35 2C 32 32 30 33 32 34 2C 37 2E 31 2C 57 2C 52 2C 53 2A 35 43 0D 0A 24 50 53 41 54 2C 48 50 52 2C 30 38 31 39 35 30 2E 30 30 2C 32 35 35 2E 34 38 2C 30 2E 36 30 2C 30 2E 33 37 2C 31 65 2A 33 31 0D 0A 
[Rx][16:19:50.682] 24 47 4E 47 47 41 2C 30 38 31 39 35 30 2E 31 30 2C 34 30 30 39 2E 39 30 34 38 31 34 37 34 2C 4E 2C 31 31 36 31 36 2E 39 30 37 30 37 36 35 31 2C 45 2C 34 2C 34 38 2C 30 2E 34 2C 34 32 2E 33 31 34 39 2C 4D 2C 2D 38 2E 33 34 31 32 2C 4D 2C 31 2E 31 2C 30 2A 34 39 0D 0A 24 47 4E 52 4D 43 2C 30 38 31 39 35 30 2E 31 30 2C 44 2C 34 30 30 39 2E 39 30 34 38 31 34 37 34 2C 4E 2C 31 31 36 31 36 2E 39 30 37 30 37 36 35 31 2C 45 2C 36 2E 32 38 36 2C 31 36 35 2E 34 2C 32 32 30 33 32 34 2C 37 2E 31 2C 57 2C 52 2C 53 2A 35 46 0D 0A 24 50 53 41 54 2C 48 50 52 2C 30 38 31 39 35 30 2E 31 30 2C 32 35 35 2E 35 31 2C 30 2E 36 30 2C 30 2E 33 34 2C 31 65 2A 33 42 0D 0A 
[Rx][16:19:50.782] 24 47 4E 47 47 41 2C 30 38 31 39 35 30 2E 32 30 2C 34 30 30 39 2E 39 30 34 36 34 36 35 39 2C 4E 2C 31 31 36 31 36 2E 39 30 37 31 33 32 38 30 2C 45 2C 34 2C 34 38 2C 30 2E 34 2C 34 32 2E 33 30 36 36 2C 4D 2C 2D 38 2E 33 34 31 32 2C 4D 2C 31 2E 32 2C 30 2A 34 45 0D 0A 24 47 4E 52 4D 43 2C 30 38 31 39 35 30 2E 32 30 2C 44 2C 34 30 30 39 2E 39 30 34 36 34 36 35 39 2C 4E 2C 31 31 36 31 36 2E 39 30 37 31 33 32 38 30 2C 45 2C 36 2E 32 39 32 2C 31 36 35 2E 35 2C 32 32 30 33 32 34 2C 37 2E 31 2C 57 2C 52 2C 53 2A 35 33 0D 0A 24 50 53 41 54 2C 48 50 52 2C 30 38 31 39 35 30 2E 32 30 2C 32 35 35 2E 35 30 2C 30 2E 36 30 2C 30 2E 33 30 2C 31 65 2A 33 44 0D 0A 
[Rx][16:19:50.882] 24 47 4E 47 47 41 2C 30 38 31 39 35 30 2E 33 30 2C 34 30 30 39 2E 39 30 34 34 37 38 30 36 2C 4E 2C 31 31 36 31 36 2E 39 30 37 31 38 39 31 30 2C 45 2C 34 2C 34 38 2C 30 2E 34 2C 34 32 2E 33 30 37 39 2C 4D 2C 2D 38 2E 33 34 31 32 2C 4D 2C 31 2E 33 2C 30 2A 34 43 0D 0A 24 47 4E 52 4D 43 2C 30 38 31 39 35 30 2E 33 30 2C 44 2C 34 30 30 39 2E 39 30 34 34 37 38 30 36 2C 4E 2C 31 31 36 31 36 2E 39 30 37 31 38 39 31 30 2C 45 2C 36 2E 32 38 31 2C 31 36 35 2E 35 2C 32 32 30 33 32 34 2C 37 2E 31 2C 57 2C 52 2C 53 2A 35 43 0D 0A 24 50 53 41 54 2C 48 50 52 2C 30 38 31 39 35 30 2E 33 30 2C 32 35 35 2E 35 32 2C 30 2E 36 32 2C 30 2E 32 39 2C 31 65 2A 33 34 0D 0A 
[Rx][16:19:50.982] 24 47 4E 47 47 41 2C 30 38 31 39 35 30 2E 34 30 2C 34 30 30 39 2E 39 30 34 33 31 30 30 36 2C 4E 2C 31 31 36 31 36 2E 39 30 37 32 34 36 32 30 2C 45 2C 34 2C 34 38 2C 30 2E 34 2C 34 32 2E 33 30 35 36 2C 4D 2C 2D 38 2E 33 34 31 32 2C 4D 2C 31 2E 34 2C 30 2A 34 42 0D 0A 24 47 4E 52 4D 43 2C 30 38 31 39 35 30 2E 34 30 2C 44 2C 34 30 30 39 2E 39 30 34 33 31 30 30 36 2C 4E 2C 31 31 36 31 36 2E 39 30 37 32 34 36 32 30 2C 45 2C 36 2E 32 33 39 2C 31 36 35 2E 35 2C 32 32 30 33 32 34 2C 37 2E 31 2C 57 2C 52 2C 53 2A 35 32 0D 0A 24 50 53 41 54 2C 48 50 52 2C 30 38 31 39 35 30 2E 34 30 2C 32 35 35 2E 35 32 2C 30 2E 36 30 2C 30 2E 32 36 2C 31 65 2A 33 45 0D 0A 
[Rx][16:19:51.082] 24 47 4E 47 47 41 2C 30 38 31 39 35 30 2E 35 30 2C 34 30 30 39 2E 39 30 34 31 34 32 30 30 2C 4E 2C 31 31 36 31 36 2E 39 30 37 33 30 32 35 32 2C 45 2C 34 2C 34 38 2C 30 2E 34 2C 34 32 2E 33 30 35 30 2C 4D 2C 2D 38 2E 33 34 31 32 2C 4D 2C 31 2E 35 2C 30 2A 34 41 0D 0A 24 47 4E 52 4D 43 2C 30 38 31 39 35 30 2E 35 30 2C 44 2C 34 30 30 39 2E 39 30 34 31 34 32 30 30 2C 4E 2C 31 31 36 31 36 2E 39 30 37 33 30 32 35 32 2C 45 2C 36 2E 32 31 39 2C 31 36 35 2E 35 2C 32 32 30 33 32 34 2C 37 2E 31 2C 57 2C 52 2C 53 2A 35 36 0D 0A 24 50 53 41 54 2C 48 50 52 2C 30 38 31 39 35 30 2E 35 30 2C 32 35 35 2E 35 31 2C 30 2E 36 32 2C 30 2E 32 33 2C 31 65 2A 33 42 0D 0A 
[Rx][16:19:51.182] 24 47 4E 47 47 41 2C 30 38 31 39 35 30 2E 36 30 2C 34 30 30 39 2E 39 30 33 39 37 34 36 32 2C 4E 2C 31 31 36 31 36 2E 39 30 37 33 36 30 31 38 2C 45 2C 34 2C 34 38 2C 30 2E 34 2C 34 32 2E 32 39 39 38 2C 4D 2C 2D 38 2E 33 34 31 32 2C 4D 2C 31 2E 36 2C 30 2A 34 32 0D 0A 24 47 4E 52 4D 43 2C 30 38 31 39 35 30 2E 36 30 2C 44 2C 34 30 30 39 2E 39 30 33 39 37 34 36 32 2C 4E 2C 31 31 36 31 36 2E 39 30 37 33 36 30 31 38 2C 45 2C 36 2E 32 32 34 2C 31 36 35 2E 35 2C 32 32 30 33 32 34 2C 37 2E 31 2C 57 2C 52 2C 53 2A 35 46 0D 0A 24 50 53 41 54 2C 48 50 52 2C 30 38 31 39 35 30 2E 36 30 2C 32 35 35 2E 35 30 2C 30 2E 36 32 2C 30 2E 32 33 2C 31 65 2A 33 39 0D 0A 
[Rx][16:19:51.282] 24 47 4E 47 47 41 2C 30 38 31 39 35 30 2E 37 30 2C 34 30 30 39 2E 39 30 33 38 30 35 39 39 2C 4E 2C 31 31 36 31 36 2E 39 30 37 34 31 35 36 36 2C 45 2C 34 2C 34 38 2C 30 2E 34 2C 34 32 2E 33 30 30 39 2C 4D 2C 2D 38 2E 33 34 31 32 2C 4D 2C 31 2E 37 2C 30 2A 34 44 0D 0A 24 47 4E 52 4D 43 2C 30 38 31 39 35 30 2E 37 30 2C 44 2C 34 30 30 39 2E 39 30 33 38 30 35 39 39 2C 4E 2C 31 31 36 31 36 2E 39 30 37 34 31 35 36 36 2C 45 2C 36 2E 32 34 34 2C 31 36 35 2E 35 2C 32 32 30 33 32 34 2C 37 2E 31 2C 57 2C 52 2C 53 2A 35 37 0D 0A 24 50 53 41 54 2C 48 50 52 2C 30 38 31 39 35 30 2E 37 30 2C 32 35 35 2E 34 37 2C 30 2E 36 33 2C 30 2E 32 30 2C 31 65 2A 33 43 0D 0A 
[Rx][16:19:51.382] 24 47 4E 47 47 41 2C 30 38 31 39 35 30 2E 38 30 2C 34 30 30 39 2E 39 30 33 36 33 38 36 30 2C 4E 2C 31 31 36 31 36 2E 39 30 37 34 37 32 38 39 2C 45 2C 34 2C 34 38 2C 30 2E 34 2C 34 32 2E 32 39 39 36 2C 4D 2C 2D 38 2E 33 34 31 32 2C 4D 2C 31 2E 38 2C 30 2A 34 35 0D 0A 24 47 4E 52 4D 43 2C 30 38 31 39 35 30 2E 38 30 2C 44 2C 34 30 30 39 2E 39 30 33 36 33 38 36 30 2C 4E 2C 31 31 36 31 36 2E 39 30 37 34 37 32 38 39 2C 45 2C 36 2E 32 34 36 2C 31 36 35 2E 34 2C 32 32 30 33 32 34 2C 37 2E 31 2C 57 2C 52 2C 53 2A 35 44 0D 0A 24 50 53 41 54 2C 48 50 52 2C 30 38 31 39 35 30 2E 38 30 2C 32 35 35 2E 34 36 2C 30 2E 36 33 2C 30 2E 31 39 2C 31 65 2A 33 38 0D 0A 
[Rx][16:19:51.482] 24 47 4E 47 47 41 2C 30 38 31 39 35 30 2E 39 30 2C 34 30 30 39 2E 39 30 33 34 37 30 39 33 2C 4E 2C 31 31 36 31 36 2E 39 30 37 35 32 38 39 33 2C 45 2C 34 2C 34 38 2C 30 2E 34 2C 34 32 2E 33 30 30 31 2C 4D 2C 2D 38 2E 33 34 31 32 2C 4D 2C 30 2E 39 2C 30 2A 34 35 0D 0A 24 47 4E 52 4D 43 2C 30 38 31 39 35 30 2E 39 30 2C 44 2C 34 30 30 39 2E 39 30 33 34 37 30 39 33 2C 4E 2C 31 31 36 31 36 2E 39 30 37 35 32 38 39 33 2C 45 2C 36 2E 32 34 37 2C 31 36 35 2E 35 2C 32 32 30 33 32 34 2C 37 2E 31 2C 57 2C 52 2C 53 2A 35 42 0D 0A 24 50 53 41 54 2C 48 50 52 2C 30 38 31 39 35 30 2E 39 30 2C 32 35 35 2E 34 35 2C 30 2E 36 33 2C 30 2E 32 31 2C 31 65 2A 33 31 0D 0A 
[Rx][16:19:51.582] 24 47 4E 47 47 41 2C 30 38 31 39 35 31 2E 30 30 2C 34 30 30 39 2E 39 30 33 33 30 33 39 34 2C 4E 2C 31 31 36 31 36 2E 39 30 37 35 38 34 39 32 2C 45 2C 34 2C 34 38 2C 30 2E 34 2C 34 32 2E 32 39 38 38 2C 4D 2C 2D 38 2E 33 34 31 32 2C 4D 2C 31 2E 30 2C 30 2A 34 46 0D 0A 24 47 4E 52 4D 43 2C 30 38 31 39 35 31 2E 30 30 2C 44 2C 34 30 30 39 2E 39 30 33 33 30 33 39 34 2C 4E 2C 31 31 36 31 36 2E 39 30 37 35 38 34 39 32 2C 45 2C 36 2E 32 30 39 2C 31 36 35 2E 37 2C 32 32 30 33 32 34 2C 37 2E 31 2C 57 2C 52 2C 53 2A 35 38 0D 0A 24 50 53 41 54 2C 48 50 52 2C 30 38 31 39 35 31 2E 30 30 2C 32 35 35 2E 34 37 2C 30 2E 36 33 2C 30 2E 32 32 2C 31 65 2A 33 38 0D 0A 
[Rx][16:19:51.682] 24 47 4E 47 47 41 2C 30 38 31 39 35 31 2E 31 30 2C 34 30 30 39 2E 39 30 33 31 33 36 33 31 2C 4E 2C 31 31 36 31 36 2E 39 30 37 36 34 31 31 36 2C 45 2C 34 2C 34 38 2C 30 2E 34 2C 34 32 2E 32 39 39 32 2C 4D 2C 2D 38 2E 33 34 31 32 2C 4D 2C 31 2E 31 2C 30 2A 34 39 0D 0A 24 47 4E 52 4D 43 2C 30 38 31 39 35 31 2E 31 30 2C 44 2C 34 30 30 39 2E 39 30 33 31 33 36 33 31 2C 4E 2C 31 31 36 31 36 2E 39 30 37 36 34 31 31 36 2C 45 2C 36 2E 31 39 35 2C 31 36 35 2E 37 2C 32 32 30 33 32 34 2C 37 2E 31 2C 57 2C 52 2C 53 2A 35 32 0D 0A 24 50 53 41 54 2C 48 50 52 2C 30 38 31 39 35 31 2E 31 30 2C 32 35 35 2E 34 39 2C 30 2E 36 34 2C 30 2E 32 33 2C 31 65 2A 33 31 0D 0A 
[Rx][16:19:51.782] 24 47 4E 47 47 41 2C 30 38 31 39 35 31 2E 32 30 2C 34 30 30 39 2E 39 30 32 39 36 39 37 38 2C 4E 2C 31 31 36 31 36 2E 39 30 37 36 39 35 37 36 2C 45 2C 34 2C 34 38 2C 30 2E 34 2C 34 32 2E 32 39 37 34 2C 4D 2C 2D 38 2E 33 34 31 32 2C 4D 2C 31 2E 32 2C 30 2A 34 30 0D 0A 24 47 4E 52 4D 43 2C 30 38 31 39 35 31 2E 32 30 2C 44 2C 34 30 30 39 2E 39 30 32 39 36 39 37 38 2C 4E 2C 31 31 36 31 36 2E 39 30 37 36 39 35 37 36 2C 45 2C 36 2E 31 39 36 2C 31 36 35 2E 37 2C 32 32 30 33 32 34 2C 37 2E 31 2C 57 2C 52 2C 53 2A 35 33 0D 0A 24 50 53 41 54 2C 48 50 52 2C 30 38 31 39 35 31 2E 32 30 2C 32 35 35 2E 35 33 2C 30 2E 36 35 2C 30 2E 32 34 2C 31 65 2A 33 46 0D 0A 
[Rx][16:19:51.882] 24 47 4E 47 47 41 2C 30 38 31 39 35 31 2E 33 30 2C 34 30 30 39 2E 39 30 32 38 30 32 38 37 2C 4E 2C 31 31 36 31 36 2E 39 30 37 37 35 31 36 39 2C 45 2C 34 2C 34 38 2C 30 2E 34 2C 34 32 2E 32 39 38 31 2C 4D 2C 2D 38 2E 33 34 31 32 2C 4D 2C 31 2E 33 2C 30 2A 34 31 0D 0A 24 47 4E 52 4D 43 2C 30 38 31 39 35 31 2E 33 30 2C 44 2C 34 30 30 39 2E 39 30 32 38 30 32 38 37 2C 4E 2C 31 31 36 31 36 2E 39 30 37 37 35 31 36 39 2C 45 2C 36 2E 32 30 31 2C 31 36 35 2E 35 2C 32 32 30 33 32 34 2C 37 2E 31 2C 57 2C 52 2C 53 2A 35 36 0D 0A 24 50 53 41 54 2C 48 50 52 2C 30 38 31 39 35 31 2E 33 30 2C 32 35 35 2E 35 37 2C 30 2E 36 35 2C 30 2E 32 35 2C 31 65 2A 33 42 0D 0A 
[Rx][16:19:51.982] 24 47 4E 47 47 41 2C 30 38 31 39 35 31 2E 34 30 2C 34 30 30 39 2E 39 30 32 36 33 34 36 35 2C 4E 2C 31 31 36 31 36 2E 39 30 37 38 30 37 36 30 2C 45 2C 34 2C 34 38 2C 30 2E 34 2C 34 32 2E 32 39 35 35 2C 4D 2C 2D 38 2E 33 34 31 32 2C 4D 2C 31 2E 34 2C 30 2A 34 41 0D 0A 24 47 4E 52 4D 43 2C 30 38 31 39 35 31 2E 34 30 2C 44 2C 34 30 30 39 2E 39 30 32 36 33 34 36 35 2C 4E 2C 31 31 36 31 36 2E 39 30 37 38 30 37 36 30 2C 45 2C 36 2E 32 32 37 2C 31 36 35 2E 34 2C 32 32 30 33 32 34 2C 37 2E 31 2C 57 2C 52 2C 53 2A 35 36 0D 0A 24 50 53 41 54 2C 48 50 52 2C 30 38 31 39 35 31 2E 34 30 2C 32 35 35 2E 36 31 2C 30 2E 36 36 2C 30 2E 32 34 2C 31 65 2A 33 42 0D 0A 
[Rx][16:19:52.082] 24 47 4E 47 47 41 2C 30 38 31 39 35 31 2E 35 30 2C 34 30 30 39 2E 39 30 32 34 36 37 37 30 2C 4E 2C 31 31 36 31 36 2E 39 30 37 38 36 35 31 31 2C 45 2C 34 2C 34 38 2C 30 2E 34 2C 34 32 2E 32 39 34 33 2C 4D 2C 2D 38 2E 33 34 31 32 2C 4D 2C 31 2E 35 2C 30 2A 34 46 0D 0A 24 47 4E 52 4D 43 2C 30 38 31 39 35 31 2E 35 30 2C 44 2C 34 30 30 39 2E 39 30 32 34 36 37 37 30 2C 4E 2C 31 31 36 31 36 2E 39 30 37 38 36 35 31 31 2C 45 2C 36 2E 32 32 36 2C 31 36 35 2E 35 2C 32 32 30 33 32 34 2C 37 2E 31 2C 57 2C 52 2C 53 2A 35 35 0D 0A 24 50 53 41 54 2C 48 50 52 2C 30 38 31 39 35 31 2E 35 30 2C 32 35 35 2E 36 34 2C 30 2E 36 37 2C 30 2E 32 34 2C 31 65 2A 33 45 0D 0A 
[Rx][16:19:52.182] 24 47 4E 47 47 41 2C 30 38 31 39 35 31 2E 36 30 2C 34 30 30 39 2E 39 30 32 32 39 39 37 36 2C 4E 2C 31 31 36 31 36 2E 39 30 37 39 32 31 32 33 2C 45 2C 34 2C 34 38 2C 30 2E 34 2C 34 32 2E 32 39 34 39 2C 4D 2C 2D 38 2E 33 34 31 32 2C 4D 2C 31 2E 36 2C 30 2A 34 34 0D 0A 24 47 4E 52 4D 43 2C 30 38 31 39 35 31 2E 36 30 2C 44 2C 34 30 30 39 2E 39 30 32 32 39 39 37 36 2C 4E 2C 31 31 36 31 36 2E 39 30 37 39 32 31 32 33 2C 45 2C 36 2E 32 33 34 2C 31 36 35 2E 36 2C 32 32 30 33 32 34 2C 37 2E 31 2C 57 2C 52 2C 53 2A 35 37 0D 0A 24 50 53 41 54 2C 48 50 52 2C 30 38 31 39 35 31 2E 36 30 2C 32 35 35 2E 36 39 2C 30 2E 36 37 2C 30 2E 32 35 2C 31 65 2A 33 31 0D 0A 
[Rx][16:19:52.282] 24 47 4E 47 47 41 2C 30 38 31 39 35 31 2E 37 30 2C 34 30 30 39 2E 39 30 32 31 33 31 38 37 2C 4E 2C 31 31 36 31 36 2E 39 30 37 39 37 35 36 33 2C 45 2C 34 2C 34 38 2C 30 2E 34 2C 34 32 2E 32 39 32 39 2C 4D 2C 2D 38 2E 33 34 31 32 2C 4D 2C 31 2E 37 2C 30 2A 34 38 0D 0A 24 47 4E 52 4D 43 2C 30 38 31 39 35 31 2E 37 30 2C 44 2C 34 30 30 39 2E 39 30 32 31 33 31 38 37 2C 4E 2C 31 31 36 31 36 2E 39 30 37 39 37 35 36 33 2C 45 2C 36 2E 32 33 39 2C 31 36 35 2E 38 2C 32 32 30 33 32 34 2C 37 2E 31 2C 57 2C 52 2C 53 2A 35 46 0D 0A 24 50 53 41 54 2C 48 50 52 2C 30 38 31 39 35 31 2E 37 30 2C 32 35 35 2E 37 33 2C 30 2E 36 39 2C 30 2E 32 36 2C 31 65 2A 33 36 0D 0A 
[Rx][16:19:52.382] 24 47 4E 47 47 41 2C 30 38 31 39 35 31 2E 38 30 2C 34 30 30 39 2E 39 30 31 39 36 34 35 34 2C 4E 2C 31 31 36 31 36 2E 39 30 38 30 33 32 31 33 2C 45 2C 34 2C 34 38 2C 30 2E 34 2C 34 32 2E 32 39 31 33 2C 4D 2C 2D 38 2E 33 34 31 32 2C 4D 2C 31 2E 38 2C 30 2A 34 36 0D 0A 24 47 4E 52 4D 43 2C 30 38 31 39 35 31 2E 38 30 2C 44 2C 34 30 30 39 2E 39 30 31 39 36 34 35 34 2C 4E 2C 31 31 36 31 36 2E 39 30 38 30 33 32 31 33 2C 45 2C 36 2E 32 33 35 2C 31 36 35 2E 37 2C 32 32 30 33 32 34 2C 37 2E 31 2C 57 2C 52 2C 53 2A 35 34 0D 0A 24 50 53 41 54 2C 48 50 52 2C 30 38 31 39 35 31 2E 38 30 2C 32 35 35 2E 37 37 2C 30 2E 37 30 2C 30 2E 32 36 2C 31 65 2A 33 35 0D 0A 
[Rx][16:19:52.482] 24 47 4E 47 47 41 2C 30 38 31 39 35 31 2E 39 30 2C 34 30 30 39 2E 39 30 31 37 39 36 36 37 2C 4E 2C 31 31 36 31 36 2E 39 30 38 30 38 39 33 35 2C 45 2C 34 2C 34 38 2C 30 2E 34 2C 34 32 2E 32 38 37 36 2C 4D 2C 2D 38 2E 33 34 31 32 2C 4D 2C 30 2E 39 2C 30 2A 34 32 0D 0A 24 47 4E 52 4D 43 2C 30 38 31 39 35 31 2E 39 30 2C 44 2C 34 30 30 39 2E 39 30 31 37 39 36 36 37 2C 4E 2C 31 31 36 31 36 2E 39 30 38 30 38 39 33 35 2C 45 2C 36 2E 32 34 31 2C 31 36 35 2E 36 2C 32 32 30 33 32 34 2C 37 2E 31 2C 57 2C 52 2C 53 2A 35 30 0D 0A 24 50 53 41 54 2C 48 50 52 2C 30 38 31 39 35 31 2E 39 30 2C 32 35 35 2E 38 30 2C 30 2E 36 39 2C 30 2E 32 34 2C 31 65 2A 33 36 0D 0A 
[Rx][16:19:52.582] 24 47 4E 47 47 41 2C 30 38 31 39 35 32 2E 30 30 2C 34 30 30 39 2E 39 30 31 36 32 37 33 39 2C 4E 2C 31 31 36 31 36 2E 39 30 38 31 34 34 35 31 2C 45 2C 34 2C 34 38 2C 30 2E 34 2C 34 32 2E 32 38 36 37 2C 4D 2C 2D 38 2E 33 34 31 32 2C 4D 2C 31 2E 30 2C 30 2A 34 32 0D 0A 24 47 4E 52 4D 43 2C 30 38 31 39 35 32 2E 30 30 2C 44 2C 34 30 30 39 2E 39 30 31 36 32 37 33 39 2C 4E 2C 31 31 36 31 36 2E 39 30 38 31 34 34 35 31 2C 45 2C 36 2E 32 36 39 2C 31 36 35 2E 37 2C 32 32 30 33 32 34 2C 37 2E 31 2C 57 2C 52 2C 53 2A 35 33 0D 0A 24 50 53 41 54 2C 48 50 52 2C 30 38 31 39 35 32 2E 30 30 2C 32 35 35 2E 38 33 2C 30 2E 37 30 2C 30 2E 32 30 2C 31 65 2A 33 33 0D 0A 
[Rx][16:19:52.682] 24 47 4E 47 47 41 2C 30 38 31 39 35 32 2E 31 30 2C 34 30 30 39 2E 39 30 31 34 35 36 38 37 2C 4E 2C 31 31 36 31 36 2E 39 30 38 31 39 39 35 36 2C 45 2C 34 2C 34 38 2C 30 2E 34 2C 34 32 2E 32 38 36 36 2C 4D 2C 2D 38 2E 33 34 31 32 2C 4D 2C 31 2E 31 2C 30 2A 34 35 0D 0A 24 47 4E 52 4D 43 2C 30 38 31 39 35 32 2E 31 30 2C 44 2C 34 30 30 39 2E 39 30 31 34 35 36 38 37 2C 4E 2C 31 31 36 31 36 2E 39 30 38 31 39 39 35 36 2C 45 2C 36 2E 32 39 39 2C 31 36 35 2E 38 2C 32 32 30 33 32 34 2C 37 2E 31 2C 57 2C 52 2C 53 2A 35 34 0D 0A 24 50 53 41 54 2C 48 50 52 2C 30 38 31 39 35 32 2E 31 30 2C 32 35 35 2E 38 35 2C 30 2E 36 38 2C 30 2E 32 30 2C 31 65 2A 33 44 0D 0A 
[Rx][16:19:52.782] 24 47 4E 47 47 41 2C 30 38 31 39 35 32 2E 32 30 2C 34 30 30 39 2E 39 30 31 32 38 37 33 37 2C 4E 2C 31 31 36 31 36 2E 39 30 38 32 35 34 30 34 2C 45 2C 34 2C 34 38 2C 30 2E 34 2C 34 32 2E 32 37 38 36 2C 4D 2C 2D 38 2E 33 34 31 32 2C 4D 2C 31 2E 32 2C 30 2A 34 30 0D 0A 24 47 4E 52 4D 43 2C 30 38 31 39 35 32 2E 32 30 2C 44 2C 34 30 30 39 2E 39 30 31 32 38 37 33 37 2C 4E 2C 31 31 36 31 36 2E 39 30 38 32 35 34 30 34 2C 45 2C 36 2E 33 30 38 2C 31 36 36 2E 30 2C 32 32 30 33 32 34 2C 37 2E 31 2C 57 2C 52 2C 53 2A 35 31 0D 0A 24 50 53 41 54 2C 48 50 52 2C 30 38 31 39 35 32 2E 32 30 2C 32 35 35 2E 38 36 2C 30 2E 36 36 2C 30 2E 31 38 2C 31 65 2A 33 38 0D 0A 
[Rx][16:19:52.882] 24 47 4E 47 47 41 2C 30 38 31 39 35 32 2E 33 30 2C 34 30 30 39 2E 39 30 31 31 31 36 36 33 2C 4E 2C 31 31 36 31 36 2E 39 30 38 33 30 37 37 35 2C 45 2C 34 2C 34 38 2C 30 2E 34 2C 34 32 2E 32 37 38 37 2C 4D 2C 2D 38 2E 33 34 31 32 2C 4D 2C 31 2E 33 2C 30 2A 34 41 0D 0A 24 47 4E 52 4D 43 2C 30 38 31 39 35 32 2E 33 30 2C 44 2C 34 30 30 39 2E 39 30 31 31 31 36 36 33 2C 4E 2C 31 31 36 31 36 2E 39 30 38 33 30 37 37 35 2C 45 2C 36 2E 33 32 32 2C 31 36 36 2E 33 2C 32 32 30 33 32 34 2C 37 2E 31 2C 57 2C 52 2C 53 2A 35 30 0D 0A 24 50 53 41 54 2C 48 50 52 2C 30 38 31 39 35 32 2E 33 30 2C 32 35 35 2E 38 37 2C 30 2E 36 35 2C 30 2E 31 34 2C 31 65 2A 33 37 0D 0A 
[Rx][16:19:52.982] 24 47 4E 47 47 41 2C 30 38 31 39 35 32 2E 34 30 2C 34 30 30 39 2E 39 30 30 39 34 36 31 34 2C 4E 2C 31 31 36 31 36 2E 39 30 38 33 36 33 34 34 2C 45 2C 34 2C 34 38 2C 30 2E 34 2C 34 32 2E 32 37 37 34 2C 4D 2C 2D 38 2E 33 34 31 32 2C 4D 2C 31 2E 34 2C 30 2A 34 41 0D 0A 24 47 4E 52 4D 43 2C 30 38 31 39 35 32 2E 34 30 2C 44 2C 34 30 30 39 2E 39 30 30 39 34 36 31 34 2C 4E 2C 31 31 36 31 36 2E 39 30 38 33 36 33 34 34 2C 45 2C 36 2E 33 32 34 2C 31 36 36 2E 34 2C 32 32 30 33 32 34 2C 37 2E 31 2C 57 2C 52 2C 53 2A 35 41 0D 0A 24 50 53 41 54 2C 48 50 52 2C 30 38 31 39 35 32 2E 34 30 2C 32 35 35 2E 38 37 2C 30 2E 36 34 2C 30 2E 31 36 2C 31 65 2A 33 33 0D 0A 
[Rx][16:19:53.082] 24 47 4E 47 47 41 2C 30 38 31 39 35 32 2E 35 30 2C 34 30 30 39 2E 39 30 30 37 37 35 38 31 2C 4E 2C 31 31 36 31 36 2E 39 30 38 34 31 39 32 37 2C 45 2C 34 2C 34 38 2C 30 2E 34 2C 34 32 2E 32 37 34 34 2C 4D 2C 2D 38 2E 33 34 31 32 2C 4D 2C 31 2E 35 2C 30 2A 34 34 0D 0A 24 47 4E 52 4D 43 2C 30 38 31 39 35 32 2E 35 30 2C 44 2C 34 30 30 39 2E 39 30 30 37 37 35 38 31 2C 4E 2C 31 31 36 31 36 2E 39 30 38 34 31 39 32 37 2C 45 2C 36 2E 33 32 39 2C 31 36 36 2E 31 2C 32 32 30 33 32 34 2C 37 2E 31 2C 57 2C 52 2C 53 2A 35 45 0D 0A 24 50 53 41 54 2C 48 50 52 2C 30 38 31 39 35 32 2E 35 30 2C 32 35 35 2E 38 37 2C 30 2E 36 34 2C 30 2E 31 33 2C 31 65 2A 33 37 0D 0A 
[Rx][16:19:53.182] 24 47 4E 47 47 41 2C 30 38 31 39 35 32 2E 36 30 2C 34 30 30 39 2E 39 30 30 36 30 35 33 37 2C 4E 2C 31 31 36 31 36 2E 39 30 38 34 37 34 33 30 2C 45 2C 34 2C 34 38 2C 30 2E 34 2C 34 32 2E 32 37 37 30 2C 4D 2C 2D 38 2E 33 34 31 32 2C 4D 2C 31 2E 36 2C 30 2A 34 35 0D 0A 24 47 4E 52 4D 43 2C 30 38 31 39 35 32 2E 36 30 2C 44 2C 34 30 30 39 2E 39 30 30 36 30 35 33 37 2C 4E 2C 31 31 36 31 36 2E 39 30 38 34 37 34 33 30 2C 45 2C 36 2E 33 32 31 2C 31 36 35 2E 38 2C 32 32 30 33 32 34 2C 37 2E 31 2C 57 2C 52 2C 53 2A 35 39 0D 0A 24 50 53 41 54 2C 48 50 52 2C 30 38 31 39 35 32 2E 36 30 2C 32 35 35 2E 38 39 2C 30 2E 36 34 2C 30 2E 31 34 2C 31 65 2A 33 44 0D 0A 
[Rx][16:19:53.282] 24 47 4E 47 47 41 2C 30 38 31 39 35 32 2E 37 30 2C 34 30 30 39 2E 39 30 30 34 33 35 32 36 2C 4E 2C 31 31 36 31 36 2E 39 30 38 35 33 30 31 32 2C 45 2C 34 2C 34 38 2C 30 2E 34 2C 34 32 2E 32 37 36 31 2C 4D 2C 2D 38 2E 33 34 31 32 2C 4D 2C 31 2E 37 2C 30 2A 34 35 0D 0A 24 47 4E 52 4D 43 2C 30 38 31 39 35 32 2E 37 30 2C 44 2C 34 30 30 39 2E 39 30 30 34 33 35 32 36 2C 4E 2C 31 31 36 31 36 2E 39 30 38 35 33 30 31 32 2C 45 2C 36 2E 33 32 33 2C 31 36 35 2E 38 2C 32 32 30 33 32 34 2C 37 2E 31 2C 57 2C 52 2C 53 2A 35 41 0D 0A 24 50 53 41 54 2C 48 50 52 2C 30 38 31 39 35 32 2E 37 30 2C 32 35 35 2E 38 38 2C 30 2E 36 36 2C 30 2E 31 34 2C 31 65 2A 33 46 0D 0A 
[Rx][16:19:53.382] 24 47 4E 47 47 41 2C 30 38 31 39 35 32 2E 38 30 2C 34 30 30 39 2E 39 30 30 32 36 34 32 38 2C 4E 2C 31 31 36 31 36 2E 39 30 38 35 38 37 37 39 2C 45 2C 34 2C 34 38 2C 30 2E 34 2C 34 32 2E 32 37 37 38 2C 4D 2C 2D 38 2E 33 34 31 32 2C 4D 2C 31 2E 38 2C 30 2A 34 30 0D 0A 24 47 4E 52 4D 43 2C 30 38 31 39 35 32 2E 38 30 2C 44 2C 34 30 30 39 2E 39 30 30 32 36 34 32 38 2C 4E 2C 31 31 36 31 36 2E 39 30 38 35 38 37 37 39 2C 45 2C 36 2E 33 32 34 2C 31 36 35 2E 37 2C 32 32 30 33 32 34 2C 37 2E 31 2C 57 2C 52 2C 53 2A 35 30 0D 0A 24 50 53 41 54 2C 48 50 52 2C 30 38 31 39 35 32 2E 38 30 2C 32 35 35 2E 38 36 2C 30 2E 36 37 2C 30 2E 31 36 2C 31 65 2A 33 44 0D 0A 
[Rx][16:19:53.482] 24 47 4E 47 47 41 2C 30 38 31 39 35 32 2E 39 30 2C 34 30 30 39 2E 39 30 30 30 39 34 30 39 2C 4E 2C 31 31 36 31 36 2E 39 30 38 36 34 31 35 39 2C 45 2C 34 2C 34 38 2C 30 2E 34 2C 34 32 2E 32 37 36 34 2C 4D 2C 2D 38 2E 33 34 31 32 2C 4D 2C 30 2E 39 2C 30 2A 34 39 0D 0A 24 47 4E 52 4D 43 2C 30 38 31 39 35 32 2E 39 30 2C 44 2C 34 30 30 39 2E 39 30 30 30 39 34 30 39 2C 4E 2C 31 31 36 31 36 2E 39 30 38 36 34 31 35 39 2C 45 2C 36 2E 33 31 36 2C 31 36 35 2E 38 2C 32 32 30 33 32 34 2C 37 2E 31 2C 57 2C 52 2C 53 2A 35 41 0D 0A 24 50 53 41 54 2C 48 50 52 2C 30 38 31 39 35 32 2E 39 30 2C 32 35 35 2E 38 35 2C 30 2E 36 38 2C 30 2E 31 39 2C 31 65 2A 33 46 0D 0A 
[Rx][16:19:53.582] 24 47 4E 47 47 41 2C 30 38 31 39 35 33 2E 30 30 2C 34 30 30 39 2E 38 39 39 39 32 32 38 32 2C 4E 2C 31 31 36 31 36 2E 39 30 38 36 39 36 34 31 2C 45 2C 34 2C 34 38 2C 30 2E 34 2C 34 32 2E 32 37 36 33 2C 4D 2C 2D 38 2E 33 34 31 32 2C 4D 2C 31 2E 30 2C 30 2A 34 42 0D 0A 24 47 4E 52 4D 43 2C 30 38 31 39 35 33 2E 30 30 2C 44 2C 34 30 30 39 2E 38 39 39 39 32 32 38 32 2C 4E 2C 31 31 36 31 36 2E 39 30 38 36 39 36 34 31 2C 45 2C 36 2E 33 32 31 2C 31 36 36 2E 31 2C 32 32 30 33 32 34 2C 37 2E 31 2C 57 2C 52 2C 53 2A 35 39 0D 0A 24 50 53 41 54 2C 48 50 52 2C 30 38 31 39 35 33 2E 30 30 2C 32 35 35 2E 38 34 2C 30 2E 37 30 2C 30 2E 32 32 2C 31 65 2A 33 37 0D 0A 
[Rx][16:19:53.682] 24 47 4E 47 47 41 2C 30 38 31 39 35 33 2E 31 30 2C 34 30 30 39 2E 38 39 39 37 35 31 36 39 2C 4E 2C 31 31 36 31 36 2E 39 30 38 37 35 31 33 36 2C 45 2C 34 2C 34 38 2C 30 2E 34 2C 34 32 2E 32 37 37 33 2C 4D 2C 2D 38 2E 33 34 31 32 2C 4D 2C 31 2E 31 2C 30 2A 34 46 0D 0A 24 47 4E 52 4D 43 2C 30 38 31 39 35 33 2E 31 30 2C 44 2C 34 30 30 39 2E 38 39 39 37 35 31 36 39 2C 4E 2C 31 31 36 31 36 2E 39 30 38 37 35 31 33 36 2C 45 2C 36 2E 33 33 35 2C 31 36 36 2E 34 2C 32 32 30 33 32 34 2C 37 2E 31 2C 57 2C 52 2C 53 2A 35 44 0D 0A 24 50 53 41 54 2C 48 50 52 2C 30 38 31 39 35 33 2E 31 30 2C 32 35 35 2E 38 36 2C 30 2E 37 30 2C 30 2E 32 36 2C 31 65 2A 33 30 0D 0A 
[Rx][16:19:53.782] 24 47 4E 47 47 41 2C 30 38 31 39 35 33 2E 32 30 2C 34 30 30 39 2E 38 39 39 35 38 31 30 34 2C 4E 2C 31 31 36 31 36 2E 39 30 38 38 30 35 39 33 2C 45 2C 34 2C 34 38 2C 30 2E 34 2C 34 32 2E 32 37 30 36 2C 4D 2C 2D 38 2E 33 34 31 32 2C 4D 2C 31 2E 32 2C 30 2A 34 38 0D 0A 24 47 4E 52 4D 43 2C 30 38 31 39 35 33 2E 32 30 2C 44 2C 34 30 30 39 2E 38 39 39 35 38 31 30 34 2C 4E 2C 31 31 36 31 36 2E 39 30 38 38 30 35 39 33 2C 45 2C 36 2E 33 35 33 2C 31 36 36 2E 34 2C 32 32 30 33 32 34 2C 37 2E 31 2C 57 2C 52 2C 53 2A 35 42 0D 0A 24 50 53 41 54 2C 48 50 52 2C 30 38 31 39 35 33 2E 32 30 2C 32 35 35 2E 39 30 2C 30 2E 37 32 2C 30 2E 32 38 2C 31 65 2A 33 38 0D 0A 
[Rx][16:19:53.882] 24 47 4E 47 47 41 2C 30 38 31 39 35 33 2E 33 30 2C 34 30 30 39 2E 38 39 39 34 30 39 33 39 2C 4E 2C 31 31 36 31 36 2E 39 30 38 38 36 31 34 30 2C 45 2C 34 2C 34 38 2C 30 2E 34 2C 34 32 2E 32 36 35 34 2C 4D 2C 2D 38 2E 33 34 31 32 2C 4D 2C 31 2E 33 2C 30 2A 34 44 0D 0A 24 47 4E 52 4D 43 2C 30 38 31 39 35 33 2E 33 30 2C 44 2C 34 30 30 39 2E 38 39 39 34 30 39 33 39 2C 4E 2C 31 31 36 31 36 2E 39 30 38 38 36 31 34 30 2C 45 2C 36 2E 33 36 33 2C 31 36 36 2E 33 2C 32 32 30 33 32 34 2C 37 2E 31 2C 57 2C 52 2C 53 2A 35 44 0D 0A 24 50 53 41 54 2C 48 50 52 2C 30 38 31 39 35 33 2E 33 30 2C 32 35 35 2E 39 35 2C 30 2E 37 30 2C 30 2E 33 32 2C 31 65 2A 33 35 0D 0A 
[Rx][16:19:53.982] 24 47 4E 47 47 41 2C 30 38 31 39 35 33 2E 34 30 2C 34 30 30 39 2E 38 39 39 32 33 37 33 36 2C 4E 2C 31 31 36 31 36 2E 39 30 38 39 31 36 37 33 2C 45 2C 34 2C 34 38 2C 30 2E 34 2C 34 32 2E 32 36 36 38 2C 4D 2C 2D 38 2E 33 34 31 32 2C 4D 2C 31 2E 34 2C 30 2A 34 37 0D 0A 24 47 4E 52 4D 43 2C 30 38 31 39 35 33 2E 34 30 2C 44 2C 34 30 30 39 2E 38 39 39 32 33 37 33 36 2C 4E 2C 31 31 36 31 36 2E 39 30 38 39 31 36 37 33 2C 45 2C 36 2E 33 38 34 2C 31 36 36 2E 32 2C 32 32 30 33 32 34 2C 37 2E 31 2C 57 2C 52 2C 53 2A 35 37 0D 0A 24 50 53 41 54 2C 48 50 52 2C 30 38 31 39 35 33 2E 34 30 2C 32 35 35 2E 39 39 2C 30 2E 36 39 2C 30 2E 33 31 2C 31 65 2A 33 35 0D 0A 
[Rx][16:19:54.082] 24 47 4E 47 47 41 2C 30 38 31 39 35 33 2E 35 30 2C 34 30 30 39 2E 38 39 39 30 36 34 36 34 2C 4E 2C 31 31 36 31 36 2E 39 30 38 39 37 31 34 39 2C 45 2C 34 2C 34 38 2C 30 2E 34 2C 34 32 2E 32 36 34 39 2C 4D 2C 2D 38 2E 33 34 31 32 2C 4D 2C 31 2E 35 2C 30 2A 34 46 0D 0A 24 47 4E 52 4D 43 2C 30 38 31 39 35 33 2E 35 30 2C 44 2C 34 30 30 39 2E 38 39 39 30 36 34 36 34 2C 4E 2C 31 31 36 31 36 2E 39 30 38 39 37 31 34 39 2C 45 2C 36 2E 33 39 36 2C 31 36 36 2E 31 2C 32 32 30 33 32 34 2C 37 2E 31 2C 57 2C 52 2C 53 2A 35 44 0D 0A 24 50 53 41 54 2C 48 50 52 2C 30 38 31 39 35 33 2E 35 30 2C 32 35 36 2E 30 35 2C 30 2E 36 36 2C 30 2E 33 35 2C 31 65 2A 33 39 0D 0A 
[Rx][16:19:54.182] 24 47 4E 47 47 41 2C 30 38 31 39 35 33 2E 36 30 2C 34 30 30 39 2E 38 39 38 38 39 31 38 33 2C 4E 2C 31 31 36 31 36 2E 39 30 39 30 32 36 33 31 2C 45 2C 34 2C 34 38 2C 30 2E 34 2C 34 32 2E 32 35 39 31 2C 4D 2C 2D 38 2E 33 34 31 32 2C 4D 2C 31 2E 36 2C 30 2A 34 36 0D 0A 24 47 4E 52 4D 43 2C 30 38 31 39 35 33 2E 36 30 2C 44 2C 34 30 30 39 2E 38 39 38 38 39 31 38 33 2C 4E 2C 31 31 36 31 36 2E 39 30 39 30 32 36 33 31 2C 45 2C 36 2E 34 30 37 2C 31 36 36 2E 32 2C 32 32 30 33 32 34 2C 37 2E 31 2C 57 2C 52 2C 53 2A 35 44 0D 0A 24 50 53 41 54 2C 48 50 52 2C 30 38 31 39 35 33 2E 36 30 2C 32 35 36 2E 30 36 2C 30 2E 36 34 2C 30 2E 33 35 2C 31 65 2A 33 42 0D 0A 
[Rx][16:19:54.282] 24 47 4E 47 47 41 2C 30 38 31 39 35 33 2E 37 30 2C 34 30 30 39 2E 38 39 38 37 31 38 32 33 2C 4E 2C 31 31 36 31 36 2E 39 30 39 30 38 31 33 35 2C 45 2C 34 2C 34 38 2C 30 2E 34 2C 34 32 2E 32 35 36 34 2C 4D 2C 2D 38 2E 33 34 31 32 2C 4D 2C 31 2E 37 2C 30 2A 34 31 0D 0A 24 47 4E 52 4D 43 2C 30 38 31 39 35 33 2E 37 30 2C 44 2C 34 30 30 39 2E 38 39 38 37 31 38 32 33 2C 4E 2C 31 31 36 31 36 2E 39 30 39 30 38 31 33 35 2C 45 2C 36 2E 34 32 35 2C 31 36 36 2E 33 2C 32 32 30 33 32 34 2C 37 2E 31 2C 57 2C 52 2C 53 2A 35 30 0D 0A 24 50 53 41 54 2C 48 50 52 2C 30 38 31 39 35 33 2E 37 30 2C 32 35 36 2E 30 37 2C 30 2E 36 33 2C 30 2E 33 33 2C 31 65 2A 33 41 0D 0A 
[Rx][16:19:54.382] 24 47 4E 47 47 41 2C 30 38 31 39 35 33 2E 38 30 2C 34 30 30 39 2E 38 39 38 35 34 34 32 37 2C 4E 2C 31 31 36 31 36 2E 39 30 39 31 33 35 32 34 2C 45 2C 34 2C 34 38 2C 30 2E 34 2C 34 32 2E 32 35 35 34 2C 4D 2C 2D 38 2E 33 34 31 32 2C 4D 2C 30 2E 38 2C 30 2A 34 32 0D 0A 24 47 4E 52 4D 43 2C 30 38 31 39 35 33 2E 38 30 2C 44 2C 34 30 30 39 2E 38 39 38 35 34 34 32 37 2C 4E 2C 31 31 36 31 36 2E 39 30 39 31 33 35 32 34 2C 45 2C 36 2E 34 33 38 2C 31 36 36 2E 36 2C 32 32 30 33 32 34 2C 37 2E 31 2C 57 2C 52 2C 53 2A 35 37 0D 0A 24 50 53 41 54 2C 48 50 52 2C 30 38 31 39 35 33 2E 38 30 2C 32 35 36 2E 30 39 2C 30 2E 36 30 2C 30 2E 33 32 2C 31 65 2A 33 39 0D 0A 
[Rx][16:19:54.482] 24 47 4E 47 47 41 2C 30 38 31 39 35 33 2E 39 30 2C 34 30 30 39 2E 38 39 38 33 36 39 36 31 2C 4E 2C 31 31 36 31 36 2E 39 30 39 31 39 30 35 38 2C 45 2C 34 2C 34 38 2C 30 2E 34 2C 34 32 2E 32 35 34 38 2C 4D 2C 2D 38 2E 33 34 31 32 2C 4D 2C 30 2E 39 2C 30 2A 34 30 0D 0A 24 47 4E 52 4D 43 2C 30 38 31 39 35 33 2E 39 30 2C 44 2C 34 30 30 39 2E 38 39 38 33 36 39 36 31 2C 4E 2C 31 31 36 31 36 2E 39 30 39 31 39 30 35 38 2C 45 2C 36 2E 34 37 30 2C 31 36 36 2E 36 2C 32 32 30 33 32 34 2C 37 2E 31 2C 57 2C 52 2C 53 2A 35 35 0D 0A 24 50 53 41 54 2C 48 50 52 2C 30 38 31 39 35 33 2E 39 30 2C 32 35 36 2E 31 33 2C 30 2E 36 30 2C 30 2E 33 30 2C 31 65 2A 33 31 0D 0A 
[Rx][16:19:54.582] 24 47 4E 47 47 41 2C 30 38 31 39 35 34 2E 30 30 2C 34 30 30 39 2E 38 39 38 31 39 34 32 37 2C 4E 2C 31 31 36 31 36 2E 39 30 39 32 34 35 35 37 2C 45 2C 34 2C 34 38 2C 30 2E 34 2C 34 32 2E 32 35 33 39 2C 4D 2C 2D 38 2E 33 34 31 32 2C 4D 2C 31 2E 30 2C 30 2A 34 36 0D 0A 24 47 4E 52 4D 43 2C 30 38 31 39 35 34 2E 30 30 2C 44 2C 34 30 30 39 2E 38 39 38 31 39 34 32 37 2C 4E 2C 31 31 36 31 36 2E 39 30 39 32 34 35 35 37 2C 45 2C 36 2E 34 36 39 2C 31 36 36 2E 36 2C 32 32 30 33 32 34 2C 37 2E 31 2C 57 2C 52 2C 53 2A 35 35 0D 0A 24 50 53 41 54 2C 48 50 52 2C 30 38 31 39 35 34 2E 30 30 2C 32 35 36 2E 31 37 2C 30 2E 35 37 2C 30 2E 32 34 2C 31 65 2A 33 41 0D 0A 
[Rx][16:19:54.682] 24 47 4E 47 47 41 2C 30 38 31 39 35 34 2E 31 30 2C 34 30 30 39 2E 38 39 38 30 31 39 39 33 2C 4E 2C 31 31 36 31 36 2E 39 30 39 32 39 39 37 34 2C 45 2C 34 2C 34 38 2C 30 2E 34 2C 34 32 2E 32 35 32 38 2C 4D 2C 2D 38 2E 33 34 31 32 2C 4D 2C 31 2E 31 2C 30 2A 34 44 0D 0A 24 47 4E 52 4D 43 2C 30 38 31 39 35 34 2E 31 30 2C 44 2C 34 30 30 39 2E 38 39 38 30 31 39 39 33 2C 4E 2C 31 31 36 31 36 2E 39 30 39 32 39 39 37 34 2C 45 2C 36 2E 34 37 36 2C 31 36 36 2E 35 2C 32 32 30 33 32 34 2C 37 2E 31 2C 57 2C 52 2C 53 2A 35 32 0D 0A 24 50 53 41 54 2C 48 50 52 2C 30 38 31 39 35 34 2E 31 30 2C 32 35 36 2E 32 31 2C 30 2E 35 34 2C 30 2E 32 30 2C 31 65 2A 33 39 0D 0A 
[Rx][16:19:54.782] 24 47 4E 47 47 41 2C 30 38 31 39 35 34 2E 32 30 2C 34 30 30 39 2E 38 39 37 38 34 34 34 38 2C 4E 2C 31 31 36 31 36 2E 39 30 39 33 35 34 35 36 2C 45 2C 34 2C 34 38 2C 30 2E 34 2C 34 32 2E 32 35 31 39 2C 4D 2C 2D 38 2E 33 34 31 32 2C 4D 2C 31 2E 32 2C 30 2A 34 36 0D 0A 24 47 4E 52 4D 43 2C 30 38 31 39 35 34 2E 32 30 2C 44 2C 34 30 30 39 2E 38 39 37 38 34 34 34 38 2C 4E 2C 31 31 36 31 36 2E 39 30 39 33 35 34 35 36 2C 45 2C 36 2E 34 38 38 2C 31 36 36 2E 34 2C 32 32 30 33 32 34 2C 37 2E 31 2C 57 2C 52 2C 53 2A 35 38 0D 0A 24 50 53 41 54 2C 48 50 52 2C 30 38 31 39 35 34 2E 32 30 2C 32 35 36 2E 32 36 2C 30 2E 35 34 2C 30 2E 31 37 2C 31 65 2A 33 39 0D 0A 
[Rx][16:19:54.882] 24 47 4E 47 47 41 2C 30 38 31 39 35 34 2E 33 30 2C 34 30 30 39 2E 38 39 37 36 37 30 35 37 2C 4E 2C 31 31 36 31 36 2E 39 30 39 34 31 30 31 35 2C 45 2C 34 2C 34 38 2C 30 2E 34 2C 34 32 2E 32 35 32 31 2C 4D 2C 2D 38 2E 33 34 31 32 2C 4D 2C 31 2E 33 2C 30 2A 34 41 0D 0A 24 47 4E 52 4D 43 2C 30 38 31 39 35 34 2E 33 30 2C 44 2C 34 30 30 39 2E 38 39 37 36 37 30 35 37 2C 4E 2C 31 31 36 31 36 2E 39 30 39 34 31 30 31 35 2C 45 2C 36 2E 34 37 36 2C 31 36 36 2E 33 2C 32 32 30 33 32 34 2C 37 2E 31 2C 57 2C 52 2C 53 2A 35 38 0D 0A 24 50 53 41 54 2C 48 50 52 2C 30 38 31 39 35 34 2E 33 30 2C 32 35 36 2E 33 32 2C 30 2E 34 38 2C 30 2E 31 39 2C 31 65 2A 33 45 0D 0A 
[Rx][16:19:54.982] 24 47 4E 47 47 41 2C 30 38 31 39 35 34 2E 34 30 2C 34 30 30 39 2E 38 39 37 34 39 36 35 30 2C 4E 2C 31 31 36 31 36 2E 39 30 39 34 36 33 38 34 2C 45 2C 34 2C 34 38 2C 30 2E 34 2C 34 32 2E 32 35 30 38 2C 4D 2C 2D 38 2E 33 34 31 32 2C 4D 2C 31 2E 34 2C 30 2A 34 30 0D 0A 24 47 4E 52 4D 43 2C 30 38 31 39 35 34 2E 34 30 2C 44 2C 34 30 30 39 2E 38 39 37 34 39 36 35 30 2C 4E 2C 31 31 36 31 36 2E 39 30 39 34 36 33 38 34 2C 45 2C 36 2E 34 35 37 2C 31 36 36 2E 34 2C 32 32 30 33 32 34 2C 37 2E 31 2C 57 2C 52 2C 53 2A 35 41 0D 0A 24 50 53 41 54 2C 48 50 52 2C 30 38 31 39 35 34 2E 34 30 2C 32 35 36 2E 33 36 2C 30 2E 34 36 2C 30 2E 32 32 2C 31 65 2A 33 42 0D 0A 
[Rx][16:19:55.082] 24 47 4E 47 47 41 2C 30 38 31 39 35 34 2E 35 30 2C 34 30 30 39 2E 38 39 37 33 32 32 38 34 2C 4E 2C 31 31 36 31 36 2E 39 30 39 35 31 37 33 36 2C 45 2C 34 2C 34 38 2C 30 2E 34 2C 34 32 2E 32 35 33 33 2C 4D 2C 2D 38 2E 33 34 31 32 2C 4D 2C 31 2E 35 2C 30 2A 34 32 0D 0A 24 47 4E 52 4D 43 2C 30 38 31 39 35 34 2E 35 30 2C 44 2C 34 30 30 39 2E 38 39 37 33 32 32 38 34 2C 4E 2C 31 31 36 31 36 2E 39 30 39 35 31 37 33 36 2C 45 2C 36 2E 34 31 34 2C 31 36 36 2E 35 2C 32 32 30 33 32 34 2C 37 2E 31 2C 57 2C 52 2C 53 2A 35 37 0D 0A 24 50 53 41 54 2C 48 50 52 2C 30 38 31 39 35 34 2E 35 30 2C 32 35 36 2E 33 37 2C 30 2E 34 36 2C 30 2E 32 36 2C 31 65 2A 33 46 0D 0A 
[Rx][16:19:55.182] 24 47 4E 47 47 41 2C 30 38 31 39 35 34 2E 36 30 2C 34 30 30 39 2E 38 39 37 31 34 39 31 31 2C 4E 2C 31 31 36 31 36 2E 39 30 39 35 37 32 32 31 2C 45 2C 34 2C 34 38 2C 30 2E 34 2C 34 32 2E 32 35 35 39 2C 4D 2C 2D 38 2E 33 34 31 32 2C 4D 2C 31 2E 36 2C 30 2A 34 38 0D 0A 24 47 4E 52 4D 43 2C 30 38 31 39 35 34 2E 36 30 2C 44 2C 34 30 30 39 2E 38 39 37 31 34 39 31 31 2C 4E 2C 31 31 36 31 36 2E 39 30 39 35 37 32 32 31 2C 45 2C 36 2E 34 31 34 2C 31 36 36 2E 35 2C 32 32 30 33 32 34 2C 37 2E 31 2C 57 2C 52 2C 53 2A 35 32 0D 0A 24 50 53 41 54 2C 48 50 52 2C 30 38 31 39 35 34 2E 36 30 2C 32 35 36 2E 33 38 2C 30 2E 34 35 2C 30 2E 33 32 2C 31 65 2A 33 35 0D 0A 
[Rx][16:19:55.282] 24 47 4E 47 47 41 2C 30 38 31 39 35 34 2E 37 30 2C 34 30 30 39 2E 38 39 36 39 37 36 33 36 2C 4E 2C 31 31 36 31 36 2E 39 30 39 36 32 36 36 39 2C 45 2C 34 2C 34 38 2C 30 2E 34 2C 34 32 2E 32 35 34 35 2C 4D 2C 2D 38 2E 33 34 31 32 2C 4D 2C 31 2E 37 2C 30 2A 34 42 0D 0A 24 47 4E 52 4D 43 2C 30 38 31 39 35 34 2E 37 30 2C 44 2C 34 30 30 39 2E 38 39 36 39 37 36 33 36 2C 4E 2C 31 31 36 31 36 2E 39 30 39 36 32 36 36 39 2C 45 2C 36 2E 34 31 39 2C 31 36 36 2E 34 2C 32 32 30 33 32 34 2C 37 2E 31 2C 57 2C 52 2C 53 2A 35 31 0D 0A 24 50 53 41 54 2C 48 50 52 2C 30 38 31 39 35 34 2E 37 30 2C 32 35 36 2E 33 36 2C 30 2E 34 34 2C 30 2E 33 34 2C 31 65 2A 33 44 0D 0A 
[Rx][16:19:55.382] 24 47 4E 47 47 41 2C 30 38 31 39 35 34 2E 38 30 2C 34 30 30 39 2E 38 39 36 38 30 31 39 32 2C 4E 2C 31 31 36 31 36 2E 39 30 39 36 38 32 36 31 2C 45 2C 34 2C 34 38 2C 30 2E 34 2C 34 32 2E 32 35 34 36 2C 4D 2C 2D 38 2E 33 34 31 32 2C 4D 2C 30 2E 38 2C 30 2A 34 30 0D 0A 24 47 4E 52 4D 43 2C 30 38 31 39 35 34 2E 38 30 2C 44 2C 34 30 30 39 2E 38 39 36 38 30 31 39 32 2C 4E 2C 31 31 36 31 36 2E 39 30 39 36 38 32 36 31 2C 45 2C 36 2E 34 31 34 2C 31 36 36 2E 34 2C 32 32 30 33 32 34 2C 37 2E 31 2C 57 2C 52 2C 53 2A 35 41 0D 0A 24 50 53 41 54 2C 48 50 52 2C 30 38 31 39 35 34 2E 38 30 2C 32 35 36 2E 33 33 2C 30 2E 34 35 2C 30 2E 33 38 2C 31 65 2A 33 41 0D 0A 
[Rx][16:19:55.482] 24 47 4E 47 47 41 2C 30 38 31 39 35 34 2E 39 30 2C 34 30 30 39 2E 38 39 36 36 32 38 30 37 2C 4E 2C 31 31 36 31 36 2E 39 30 39 37 33 35 32 37 2C 45 2C 34 2C 34 38 2C 30 2E 34 2C 34 32 2E 32 35 38 39 2C 4D 2C 2D 38 2E 33 34 31 32 2C 4D 2C 30 2E 39 2C 30 2A 34 35 0D 0A 24 47 4E 52 4D 43 2C 30 38 31 39 35 34 2E 39 30 2C 44 2C 34 30 30 39 2E 38 39 36 36 32 38 30 37 2C 4E 2C 31 31 36 31 36 2E 39 30 39 37 33 35 32 37 2C 45 2C 36 2E 34 33 37 2C 31 36 36 2E 36 2C 32 32 30 33 32 34 2C 37 2E 31 2C 57 2C 52 2C 53 2A 35 45 0D 0A 24 50 53 41 54 2C 48 50 52 2C 30 38 31 39 35 34 2E 39 30 2C 32 35 36 2E 33 34 2C 30 2E 34 34 2C 30 2E 34 34 2C 31 65 2A 33 36 0D 0A 
[Rx][16:19:55.582] 24 47 4E 47 47 41 2C 30 38 31 39 35 35 2E 30 30 2C 34 30 30 39 2E 38 39 36 34 35 35 31 31 2C 4E 2C 31 31 36 31 36 2E 39 30 39 37 38 39 38 31 2C 45 2C 34 2C 34 38 2C 30 2E 34 2C 34 32 2E 32 35 32 36 2C 4D 2C 2D 38 2E 33 34 31 32 2C 4D 2C 31 2E 30 2C 30 2A 34 34 0D 0A 24 47 4E 52 4D 43 2C 30 38 31 39 35 35 2E 30 30 2C 44 2C 34 30 30 39 2E 38 39 36 34 35 35 31 31 2C 4E 2C 31 31 36 31 36 2E 39 30 39 37 38 39 38 31 2C 45 2C 36 2E 34 32 30 2C 31 36 36 2E 36 2C 32 32 30 33 32 34 2C 37 2E 31 2C 57 2C 52 2C 53 2A 35 34 0D 0A 24 50 53 41 54 2C 48 50 52 2C 30 38 31 39 35 35 2E 30 30 2C 32 35 36 2E 33 37 2C 30 2E 34 33 2C 30 2E 34 34 2C 31 65 2A 33 41 0D 0A 
[Rx][16:19:55.682] 24 47 4E 47 47 41 2C 30 38 31 39 35 35 2E 31 30 2C 34 30 30 39 2E 38 39 36 32 38 30 34 37 2C 4E 2C 31 31 36 31 36 2E 39 30 39 38 34 34 32 37 2C 45 2C 34 2C 34 38 2C 30 2E 34 2C 34 32 2E 32 35 34 32 2C 4D 2C 2D 38 2E 33 34 31 32 2C 4D 2C 31 2E 31 2C 30 2A 34 39 0D 0A 24 47 4E 52 4D 43 2C 30 38 31 39 35 35 2E 31 30 2C 44 2C 34 30 30 39 2E 38 39 36 32 38 30 34 37 2C 4E 2C 31 31 36 31 36 2E 39 30 39 38 34 34 32 37 2C 45 2C 36 2E 34 32 39 2C 31 36 36 2E 36 2C 32 32 30 33 32 34 2C 37 2E 31 2C 57 2C 52 2C 53 2A 35 33 0D 0A 24 50 53 41 54 2C 48 50 52 2C 30 38 31 39 35 35 2E 31 30 2C 32 35 36 2E 34 31 2C 30 2E 34 34 2C 30 2E 35 30 2C 31 65 2A 33 38 0D 0A 
[Rx][16:19:55.782] 24 47 4E 47 47 41 2C 30 38 31 39 35 35 2E 32 30 2C 34 30 30 39 2E 38 39 36 31 30 37 38 39 2C 4E 2C 31 31 36 31 36 2E 39 30 39 38 39 36 36 36 2C 45 2C 34 2C 34 38 2C 30 2E 34 2C 34 32 2E 32 35 37 35 2C 4D 2C 2D 38 2E 33 34 31 32 2C 4D 2C 31 2E 32 2C 30 2A 34 39 0D 0A 24 47 4E 52 4D 43 2C 30 38 31 39 35 35 2E 32 30 2C 44 2C 34 30 30 39 2E 38 39 36 31 30 37 38 39 2C 4E 2C 31 31 36 31 36 2E 39 30 39 38 39 36 36 36 2C 45 2C 36 2E 34 32 33 2C 31 36 36 2E 36 2C 32 32 30 33 32 34 2C 37 2E 31 2C 57 2C 52 2C 53 2A 35 45 0D 0A 24 50 53 41 54 2C 48 50 52 2C 30 38 31 39 35 35 2E 32 30 2C 32 35 36 2E 34 35 2C 30 2E 34 33 2C 30 2E 35 33 2C 31 65 2A 33 42 0D 0A 
[Rx][16:19:55.882] 24 47 4E 47 47 41 2C 30 38 31 39 35 35 2E 33 30 2C 34 30 30 39 2E 38 39 35 39 33 33 32 31 2C 4E 2C 31 31 36 31 36 2E 39 30 39 39 35 32 34 36 2C 45 2C 34 2C 34 38 2C 30 2E 34 2C 34 32 2E 32 35 35 39 2C 4D 2C 2D 38 2E 33 34 31 32 2C 4D 2C 31 2E 33 2C 30 2A 34 32 0D 0A 24 47 4E 52 4D 43 2C 30 38 31 39 35 35 2E 33 30 2C 44 2C 34 30 30 39 2E 38 39 35 39 33 33 32 31 2C 4E 2C 31 31 36 31 36 2E 39 30 39 39 35 32 34 36 2C 45 2C 36 2E 34 34 39 2C 31 36 36 2E 34 2C 32 32 30 33 32 34 2C 37 2E 31 2C 57 2C 52 2C 53 2A 35 34 0D 0A 24 50 53 41 54 2C 48 50 52 2C 30 38 31 39 35 35 2E 33 30 2C 32 35 36 2E 34 39 2C 30 2E 34 35 2C 30 2E 35 38 2C 31 65 2A 33 42 0D 0A 
[Rx][16:19:55.982] 24 47 4E 47 47 41 2C 30 38 31 39 35 35 2E 34 30 2C 34 30 30 39 2E 38 39 35 37 35 39 30 36 2C 4E 2C 31 31 36 31 36 2E 39 31 30 30 30 37 39 34 2C 45 2C 34 2C 34 38 2C 30 2E 34 2C 34 32 2E 32 35 35 37 2C 4D 2C 2D 38 2E 33 34 31 32 2C 4D 2C 31 2E 34 2C 30 2A 34 35 0D 0A 24 47 4E 52 4D 43 2C 30 38 31 39 35 35 2E 34 30 2C 44 2C 34 30 30 39 2E 38 39 35 37 35 39 30 36 2C 4E 2C 31 31 36 31 36 2E 39 31 30 30 30 37 39 34 2C 45 2C 36 2E 34 35 38 2C 31 36 36 2E 33 2C 32 32 30 33 32 34 2C 37 2E 31 2C 57 2C 52 2C 53 2A 35 44 0D 0A 24 50 53 41 54 2C 48 50 52 2C 30 38 31 39 35 35 2E 34 30 2C 32 35 36 2E 35 33 2C 30 2E 34 35 2C 30 2E 35 39 2C 31 65 2A 33 36 0D 0A 
[Rx][16:19:56.082] 24 47 4E 47 47 41 2C 30 38 31 39 35 35 2E 35 30 2C 34 30 30 39 2E 38 39 35 35 38 34 37 30 2C 4E 2C 31 31 36 31 36 2E 39 31 30 30 36 33 32 31 2C 45 2C 34 2C 34 38 2C 30 2E 34 2C 34 32 2E 32 35 36 35 2C 4D 2C 2D 38 2E 33 34 31 32 2C 4D 2C 31 2E 35 2C 30 2A 34 42 0D 0A 24 47 4E 52 4D 43 2C 30 38 31 39 35 35 2E 35 30 2C 44 2C 34 30 30 39 2E 38 39 35 35 38 34 37 30 2C 4E 2C 31 31 36 31 36 2E 39 31 30 30 36 33 32 31 2C 45 2C 36 2E 34 36 36 2C 31 36 36 2E 33 2C 32 32 30 33 32 34 2C 37 2E 31 2C 57 2C 52 2C 53 2A 35 45 0D 0A 24 50 53 41 54 2C 48 50 52 2C 30 38 31 39 35 35 2E 35 30 2C 32 35 36 2E 35 35 2C 30 2E 34 37 2C 30 2E 35 39 2C 31 65 2A 33 33 0D 0A 
[Rx][16:19:56.182] 24 47 4E 47 47 41 2C 30 38 31 39 35 35 2E 36 30 2C 34 30 30 39 2E 38 39 35 34 31 30 32 31 2C 4E 2C 31 31 36 31 36 2E 39 31 30 31 31 37 31 34 2C 45 2C 34 2C 34 38 2C 30 2E 34 2C 34 32 2E 32 35 34 32 2C 4D 2C 2D 38 2E 33 34 31 32 2C 4D 2C 31 2E 36 2C 30 2A 34 32 0D 0A 24 47 4E 52 4D 43 2C 30 38 31 39 35 35 2E 36 30 2C 44 2C 34 30 30 39 2E 38 39 35 34 31 30 32 31 2C 4E 2C 31 31 36 31 36 2E 39 31 30 31 31 37 31 34 2C 45 2C 36 2E 34 36 32 2C 31 36 36 2E 35 2C 32 32 30 33 32 34 2C 37 2E 31 2C 57 2C 52 2C 53 2A 35 33 0D 0A 24 50 53 41 54 2C 48 50 52 2C 30 38 31 39 35 35 2E 36 30 2C 32 35 36 2E 35 38 2C 30 2E 34 36 2C 30 2E 36 31 2C 31 65 2A 33 37 0D 0A 
[Rx][16:19:56.282] 24 47 4E 47 47 41 2C 30 38 31 39 35 35 2E 37 30 2C 34 30 30 39 2E 38 39 35 32 33 35 37 37 2C 4E 2C 31 31 36 31 36 2E 39 31 30 31 37 31 37 30 2C 45 2C 34 2C 34 38 2C 30 2E 34 2C 34 32 2E 32 35 30 38 2C 4D 2C 2D 38 2E 33 34 31 32 2C 4D 2C 31 2E 37 2C 30 2A 34 43 0D 0A 24 47 4E 52 4D 43 2C 30 38 31 39 35 35 2E 37 30 2C 44 2C 34 30 30 39 2E 38 39 35 32 33 35 37 37 2C 4E 2C 31 31 36 31 36 2E 39 31 30 31 37 31 37 30 2C 45 2C 36 2E 34 35 39 2C 31 36 36 2E 37 2C 32 32 30 33 32 34 2C 37 2E 31 2C 57 2C 52 2C 53 2A 35 38 0D 0A 24 50 53 41 54 2C 48 50 52 2C 30 38 31 39 35 35 2E 37 30 2C 32 35 36 2E 36 30 2C 30 2E 34 36 2C 30 2E 35 37 2C 31 65 2A 33 38 0D 0A 
[Rx][16:19:56.382] 24 47 4E 47 47 41 2C 30 38 31 39 35 35 2E 38 30 2C 34 30 30 39 2E 38 39 35 30 36 30 34 30 2C 4E 2C 31 31 36 31 36 2E 39 31 30 32 32 33 34 33 2C 45 2C 34 2C 34 38 2C 30 2E 34 2C 34 32 2E 32 35 37 31 2C 4D 2C 2D 38 2E 33 34 31 32 2C 4D 2C 31 2E 38 2C 30 2A 34 30 0D 0A 24 47 4E 52 4D 43 2C 30 38 31 39 35 35 2E 38 30 2C 44 2C 34 30 30 39 2E 38 39 35 30 36 30 34 30 2C 4E 2C 31 31 36 31 36 2E 39 31 30 32 32 33 34 33 2C 45 2C 36 2E 34 36 39 2C 31 36 36 2E 38 2C 32 32 30 33 32 34 2C 37 2E 31 2C 57 2C 52 2C 53 2A 35 39 0D 0A 24 50 53 41 54 2C 48 50 52 2C 30 38 31 39 35 35 2E 38 30 2C 32 35 36 2E 36 32 2C 30 2E 34 36 2C 30 2E 35 33 2C 31 65 2A 33 31 0D 0A 
[Rx][16:19:56.482] 24 47 4E 47 47 41 2C 30 38 31 39 35 35 2E 39 30 2C 34 30 30 39 2E 38 39 34 38 38 35 36 32 2C 4E 2C 31 31 36 31 36 2E 39 31 30 32 37 37 36 37 2C 45 2C 34 2C 34 38 2C 30 2E 34 2C 34 32 2E 32 35 35 39 2C 4D 2C 2D 38 2E 33 34 31 32 2C 4D 2C 30 2E 39 2C 30 2A 34 45 0D 0A 24 47 4E 52 4D 43 2C 30 38 31 39 35 35 2E 39 30 2C 44 2C 34 30 30 39 2E 38 39 34 38 38 35 36 32 2C 4E 2C 31 31 36 31 36 2E 39 31 30 32 37 37 36 37 2C 45 2C 36 2E 34 36 37 2C 31 36 36 2E 38 2C 32 32 30 33 32 34 2C 37 2E 31 2C 57 2C 52 2C 53 2A 35 33 0D 0A 24 50 53 41 54 2C 48 50 52 2C 30 38 31 39 35 35 2E 39 30 2C 32 35 36 2E 36 35 2C 30 2E 34 33 2C 30 2E 35 32 2C 31 65 2A 33 33 0D 0A 
[Rx][16:19:56.582] 24 47 4E 47 47 41 2C 30 38 31 39 35 36 2E 30 30 2C 34 30 30 39 2E 38 39 34 37 31 30 37 33 2C 4E 2C 31 31 36 31 36 2E 39 31 30 33 32 39 37 39 2C 45 2C 34 2C 34 38 2C 30 2E 34 2C 34 32 2E 32 35 35 30 2C 4D 2C 2D 38 2E 33 34 31 32 2C 4D 2C 31 2E 30 2C 30 2A 34 33 0D 0A 24 47 4E 52 4D 43 2C 30 38 31 39 35 36 2E 30 30 2C 44 2C 34 30 30 39 2E 38 39 34 37 31 30 37 33 2C 4E 2C 31 31 36 31 36 2E 39 31 30 33 32 39 37 39 2C 45 2C 36 2E 34 36 35 2C 31 36 36 2E 39 2C 32 32 30 33 32 34 2C 37 2E 31 2C 57 2C 52 2C 53 2A 35 43 0D 0A 24 50 53 41 54 2C 48 50 52 2C 30 38 31 39 35 36 2E 30 30 2C 32 35 36 2E 37 30 2C 30 2E 34 31 2C 30 2E 35 31 2C 31 65 2A 33 43 0D 0A 
[Rx][16:19:56.682] 24 47 4E 47 47 41 2C 30 38 31 39 35 36 2E 31 30 2C 34 30 30 39 2E 38 39 34 35 33 35 37 32 2C 4E 2C 31 31 36 31 36 2E 39 31 30 33 38 33 38 35 2C 45 2C 34 2C 34 38 2C 30 2E 34 2C 34 32 2E 32 35 39 30 2C 4D 2C 2D 38 2E 33 34 31 32 2C 4D 2C 31 2E 31 2C 30 2A 34 38 0D 0A 24 47 4E 52 4D 43 2C 30 38 31 39 35 36 2E 31 30 2C 44 2C 34 30 30 39 2E 38 39 34 35 33 35 37 32 2C 4E 2C 31 31 36 31 36 2E 39 31 30 33 38 33 38 35 2C 45 2C 36 2E 34 35 34 2C 31 36 37 2E 30 2C 32 32 30 33 32 34 2C 37 2E 31 2C 57 2C 52 2C 53 2A 35 30 0D 0A 24 50 53 41 54 2C 48 50 52 2C 30 38 31 39 35 36 2E 31 30 2C 32 35 36 2E 37 34 2C 30 2E 33 38 2C 30 2E 35 30 2C 31 65 2A 33 36 0D 0A 
[Rx][16:19:56.782] 24 47 4E 47 47 41 2C 30 38 31 39 35 36 2E 32 30 2C 34 30 30 39 2E 38 39 34 33 36 31 32 33 2C 4E 2C 31 31 36 31 36 2E 39 31 30 34 33 36 38 35 2C 45 2C 34 2C 34 38 2C 30 2E 34 2C 34 32 2E 32 35 36 30 2C 4D 2C 2D 38 2E 33 34 31 32 2C 4D 2C 31 2E 32 2C 30 2A 34 44 0D 0A 24 47 4E 52 4D 43 2C 30 38 31 39 35 36 2E 32 30 2C 44 2C 34 30 30 39 2E 38 39 34 33 36 31 32 33 2C 4E 2C 31 31 36 31 36 2E 39 31 30 34 33 36 38 35 2C 45 2C 36 2E 34 33 33 2C 31 36 37 2E 30 2C 32 32 30 33 32 34 2C 37 2E 31 2C 57 2C 52 2C 53 2A 35 38 0D 0A 24 50 53 41 54 2C 48 50 52 2C 30 38 31 39 35 36 2E 32 30 2C 32 35 36 2E 37 38 2C 30 2E 33 36 2C 30 2E 35 31 2C 31 65 2A 33 36 0D 0A 
[Rx][16:19:56.882] 24 47 4E 47 47 41 2C 30 38 31 39 35 36 2E 33 30 2C 34 30 30 39 2E 38 39 34 31 38 36 37 36 2C 4E 2C 31 31 36 31 36 2E 39 31 30 34 38 38 31 37 2C 45 2C 34 2C 34 38 2C 30 2E 34 2C 34 32 2E 32 35 36 32 2C 4D 2C 2D 38 2E 33 34 31 32 2C 4D 2C 31 2E 33 2C 30 2A 34 41 0D 0A 24 47 4E 52 4D 43 2C 30 38 31 39 35 36 2E 33 30 2C 44 2C 34 30 30 39 2E 38 39 34 31 38 36 37 36 2C 4E 2C 31 31 36 31 36 2E 39 31 30 34 38 38 31 37 2C 45 2C 36 2E 34 32 37 2C 31 36 36 2E 39 2C 32 32 30 33 32 34 2C 37 2E 31 2C 57 2C 52 2C 53 2A 35 31 0D 0A 24 50 53 41 54 2C 48 50 52 2C 30 38 31 39 35 36 2E 33 30 2C 32 35 36 2E 37 39 2C 30 2E 33 35 2C 30 2E 34 39 2C 31 65 2A 33 43 0D 0A 
[Rx][16:19:56.982] 24 47 4E 47 47 41 2C 30 38 31 39 35 36 2E 34 30 2C 34 30 30 39 2E 38 39 34 30 31 33 31 39 2C 4E 2C 31 31 36 31 36 2E 39 31 30 35 34 30 30 35 2C 45 2C 34 2C 34 38 2C 30 2E 34 2C 34 32 2E 32 35 37 37 2C 4D 2C 2D 38 2E 33 34 31 32 2C 4D 2C 31 2E 34 2C 30 2A 34 43 0D 0A 24 47 4E 52 4D 43 2C 30 38 31 39 35 36 2E 34 30 2C 44 2C 34 30 30 39 2E 38 39 34 30 31 33 31 39 2C 4E 2C 31 31 36 31 36 2E 39 31 30 35 34 30 30 35 2C 45 2C 36 2E 34 31 30 2C 31 36 37 2E 31 2C 32 32 30 33 32 34 2C 37 2E 31 2C 57 2C 52 2C 53 2A 35 39 0D 0A 24 50 53 41 54 2C 48 50 52 2C 30 38 31 39 35 36 2E 34 30 2C 32 35 36 2E 38 34 2C 30 2E 33 35 2C 30 2E 35 30 2C 31 65 2A 33 31 0D 0A 
[Rx][16:19:57.082] 24 47 4E 47 47 41 2C 30 38 31 39 35 36 2E 35 30 2C 34 30 30 39 2E 38 39 33 38 34 30 31 39 2C 4E 2C 31 31 36 31 36 2E 39 31 30 35 39 34 33 32 2C 45 2C 34 2C 34 38 2C 30 2E 34 2C 34 32 2E 32 35 38 33 2C 4D 2C 2D 38 2E 33 34 31 32 2C 4D 2C 31 2E 35 2C 30 2A 34 33 0D 0A 24 47 4E 52 4D 43 2C 30 38 31 39 35 36 2E 35 30 2C 44 2C 34 30 30 39 2E 38 39 33 38 34 30 31 39 2C 4E 2C 31 31 36 31 36 2E 39 31 30 35 39 34 33 32 2C 45 2C 36 2E 34 30 32 2C 31 36 36 2E 39 2C 32 32 30 33 32 34 2C 37 2E 31 2C 57 2C 52 2C 53 2A 35 36 0D 0A 24 50 53 41 54 2C 48 50 52 2C 30 38 31 39 35 36 2E 35 30 2C 32 35 36 2E 38 36 2C 30 2E 33 35 2C 30 2E 35 34 2C 31 65 2A 33 36 0D 0A 
[Rx][16:19:57.182] 24 47 4E 47 47 41 2C 30 38 31 39 35 36 2E 36 30 2C 34 30 30 39 2E 38 39 33 36 36 37 34 39 2C 4E 2C 31 31 36 31 36 2E 39 31 30 36 34 37 32 30 2C 45 2C 34 2C 34 38 2C 30 2E 34 2C 34 32 2E 32 35 39 36 2C 4D 2C 2D 38 2E 33 34 31 32 2C 4D 2C 31 2E 36 2C 30 2A 34 37 0D 0A 24 47 4E 52 4D 43 2C 30 38 31 39 35 36 2E 36 30 2C 44 2C 34 30 30 39 2E 38 39 33 36 36 37 34 39 2C 4E 2C 31 31 36 31 36 2E 39 31 30 36 34 37 32 30 2C 45 2C 36 2E 33 38 38 2C 31 36 36 2E 34 2C 32 32 30 33 32 34 2C 37 2E 31 2C 57 2C 52 2C 53 2A 35 44 0D 0A 24 50 53 41 54 2C 48 50 52 2C 30 38 31 39 35 36 2E 36 30 2C 32 35 36 2E 39 30 2C 30 2E 33 35 2C 30 2E 35 38 2C 31 65 2A 33 45 0D 0A 
[Rx][16:19:57.283] 24 47 4E 47 47 41 2C 30 38 31 39 35 36 2E 37 30 2C 34 30 30 39 2E 38 39 33 34 39 35 33 32 2C 4E 2C 31 31 36 31 36 2E 39 31 30 37 30 31 31 37 2C 45 2C 34 2C 34 38 2C 30 2E 34 2C 34 32 2E 32 36 32 34 2C 4D 2C 2D 38 2E 33 34 31 32 2C 4D 2C 31 2E 37 2C 30 2A 34 39 0D 0A 24 47 4E 52 4D 43 2C 30 38 31 39 35 36 2E 37 30 2C 44 2C 34 30 30 39 2E 38 39 33 34 39 35 33 32 2C 4E 2C 31 31 36 31 36 2E 39 31 30 37 30 31 31 37 2C 45 2C 36 2E 33 37 38 2C 31 36 36 2E 34 2C 32 32 30 33 32 34 2C 37 2E 31 2C 57 2C 52 2C 53 2A 35 37 0D 0A 24 50 53 41 54 2C 48 50 52 2C 30 38 31 39 35 36 2E 37 30 2C 32 35 36 2E 39 34 2C 30 2E 33 38 2C 30 2E 35 39 2C 31 65 2A 33 37 0D 0A 
[Rx][16:19:57.383] 24 47 4E 47 47 41 2C 30 38 31 39 35 36 2E 38 30 2C 34 30 30 39 2E 38 39 33 33 32 33 30 32 2C 4E 2C 31 31 36 31 36 2E 39 31 30 37 35 35 33 33 2C 45 2C 34 2C 34 38 2C 30 2E 34 2C 34 32 2E 32 36 32 32 2C 4D 2C 2D 38 2E 33 34 31 32 2C 4D 2C 30 2E 38 2C 30 2A 34 30 0D 0A 24 47 4E 52 4D 43 2C 30 38 31 39 35 36 2E 38 30 2C 44 2C 34 30 30 39 2E 38 39 33 33 32 33 30 32 2C 4E 2C 31 31 36 31 36 2E 39 31 30 37 35 35 33 33 2C 45 2C 36 2E 33 36 39 2C 31 36 36 2E 34 2C 32 32 30 33 32 34 2C 37 2E 31 2C 57 2C 52 2C 53 2A 35 36 0D 0A 24 50 53 41 54 2C 48 50 52 2C 30 38 31 39 35 36 2E 38 30 2C 32 35 36 2E 39 36 2C 30 2E 33 38 2C 30 2E 36 34 2C 31 65 2A 33 34 0D 0A 
[Rx][16:19:57.482] 24 47 4E 47 47 41 2C 30 38 31 39 35 36 2E 39 30 2C 34 30 30 39 2E 38 39 33 31 35 31 31 39 2C 4E 2C 31 31 36 31 36 2E 39 31 30 38 30 36 37 30 2C 45 2C 34 2C 34 38 2C 30 2E 34 2C 34 32 2E 32 36 32 30 2C 4D 2C 2D 38 2E 33 34 31 32 2C 4D 2C 30 2E 39 2C 30 2A 34 31 0D 0A 24 47 4E 52 4D 43 2C 30 38 31 39 35 36 2E 39 30 2C 44 2C 34 30 30 39 2E 38 39 33 31 35 31 31 39 2C 4E 2C 31 31 36 31 36 2E 39 31 30 38 30 36 37 30 2C 45 2C 36 2E 33 36 30 2C 31 36 36 2E 37 2C 32 32 30 33 32 34 2C 37 2E 31 2C 57 2C 52 2C 53 2A 35 45 0D 0A 24 50 53 41 54 2C 48 50 52 2C 30 38 31 39 35 36 2E 39 30 2C 32 35 37 2E 30 30 2C 30 2E 33 38 2C 30 2E 36 36 2C 31 65 2A 33 39 0D 0A 
[Rx][16:19:57.582] 24 47 4E 47 47 41 2C 30 38 31 39 35 37 2E 30 30 2C 34 30 30 39 2E 38 39 32 39 37 38 34 39 2C 4E 2C 31 31 36 31 36 2E 39 31 30 38 35 38 39 31 2C 45 2C 34 2C 34 38 2C 30 2E 34 2C 34 32 2E 32 36 37 30 2C 4D 2C 2D 38 2E 33 34 31 32 2C 4D 2C 31 2E 30 2C 30 2A 34 37 0D 0A 24 47 4E 52 4D 43 2C 30 38 31 39 35 37 2E 30 30 2C 44 2C 34 30 30 39 2E 38 39 32 39 37 38 34 39 2C 4E 2C 31 31 36 31 36 2E 39 31 30 38 35 38 39 31 2C 45 2C 36 2E 33 35 37 2C 31 36 37 2E 30 2C 32 32 30 33 32 34 2C 37 2E 31 2C 57 2C 52 2C 53 2A 35 37 0D 0A 24 50 53 41 54 2C 48 50 52 2C 30 38 31 39 35 37 2E 30 30 2C 32 35 37 2E 30 35 2C 30 2E 33 38 2C 30 2E 36 35 2C 31 65 2A 33 37 0D 0A 
[Rx][16:19:57.682] 24 47 4E 47 47 41 2C 30 38 31 39 35 37 2E 31 30 2C 34 30 30 39 2E 38 39 32 38 30 35 39 31 2C 4E 2C 31 31 36 31 36 2E 39 31 30 39 31 32 33 33 2C 45 2C 34 2C 34 38 2C 30 2E 34 2C 34 32 2E 32 36 35 35 2C 4D 2C 2D 38 2E 33 34 31 32 2C 4D 2C 31 2E 31 2C 30 2A 34 39 0D 0A 24 47 4E 52 4D 43 2C 30 38 31 39 35 37 2E 31 30 2C 44 2C 34 30 30 39 2E 38 39 32 38 30 35 39 31 2C 4E 2C 31 31 36 31 36 2E 39 31 30 39 31 32 33 33 2C 45 2C 36 2E 33 35 37 2C 31 36 37 2E 30 2C 32 32 30 33 32 34 2C 37 2E 31 2C 57 2C 52 2C 53 2A 35 46 0D 0A 24 50 53 41 54 2C 48 50 52 2C 30 38 31 39 35 37 2E 31 30 2C 32 35 37 2E 31 30 2C 30 2E 33 37 2C 30 2E 36 34 2C 31 65 2A 33 43 0D 0A 
[Rx][16:19:57.783] 24 47 4E 47 47 41 2C 30 38 31 39 35 37 2E 32 30 2C 34 30 30 39 2E 38 39 32 36 33 35 33 34 2C 4E 2C 31 31 36 31 36 2E 39 31 30 39 36 34 36 37 2C 45 2C 34 2C 34 38 2C 30 2E 34 2C 34 32 2E 32 36 30 31 2C 4D 2C 2D 38 2E 33 34 31 32 2C 4D 2C 31 2E 32 2C 30 2A 34 41 0D 0A 24 47 4E 52 4D 43 2C 30 38 31 39 35 37 2E 32 30 2C 44 2C 34 30 30 39 2E 38 39 32 36 33 35 33 34 2C 4E 2C 31 31 36 31 36 2E 39 31 30 39 36 34 36 37 2C 45 2C 36 2E 33 37 35 2C 31 36 37 2E 30 2C 32 32 30 33 32 34 2C 37 2E 31 2C 57 2C 52 2C 53 2A 35 45 0D 0A 24 50 53 41 54 2C 48 50 52 2C 30 38 31 39 35 37 2E 32 30 2C 32 35 37 2E 31 35 2C 30 2E 33 38 2C 30 2E 36 32 2C 31 65 2A 33 33 0D 0A 
[Rx][16:19:57.882] 24 47 4E 47 47 41 2C 30 38 31 39 35 37 2E 33 30 2C 34 30 30 39 2E 38 39 32 34 36 32 34 32 2C 4E 2C 31 31 36 31 36 2E 39 31 31 30 31 36 39 36 2C 45 2C 34 2C 34 38 2C 30 2E 34 2C 34 32 2E 32 35 36 36 2C 4D 2C 2D 38 2E 33 34 31 32 2C 4D 2C 31 2E 33 2C 30 2A 34 41 0D 0A 24 47 4E 52 4D 43 2C 30 38 31 39 35 37 2E 33 30 2C 44 2C 34 30 30 39 2E 38 39 32 34 36 32 34 32 2C 4E 2C 31 31 36 31 36 2E 39 31 31 30 31 36 39 36 2C 45 2C 36 2E 33 39 36 2C 31 36 36 2E 39 2C 32 32 30 33 32 34 2C 37 2E 31 2C 57 2C 52 2C 53 2A 35 38 0D 0A 24 50 53 41 54 2C 48 50 52 2C 30 38 31 39 35 37 2E 33 30 2C 32 35 37 2E 31 39 2C 30 2E 33 39 2C 30 2E 35 38 2C 31 65 2A 33 36 0D 0A 
[Rx][16:19:57.982] 24 47 4E 47 47 41 2C 30 38 31 39 35 37 2E 34 30 2C 34 30 30 39 2E 38 39 32 32 38 39 30 34 2C 4E 2C 31 31 36 31 36 2E 39 31 31 30 36 37 36 32 2C 45 2C 34 2C 34 38 2C 30 2E 34 2C 34 32 2E 32 35 33 34 2C 4D 2C 2D 38 2E 33 34 31 32 2C 4D 2C 31 2E 34 2C 30 2A 34 31 0D 0A 24 47 4E 52 4D 43 2C 30 38 31 39 35 37 2E 34 30 2C 44 2C 34 30 30 39 2E 38 39 32 32 38 39 30 34 2C 4E 2C 31 31 36 31 36 2E 39 31 31 30 36 37 36 32 2C 45 2C 36 2E 34 30 38 2C 31 36 37 2E 30 2C 32 32 30 33 32 34 2C 37 2E 31 2C 57 2C 52 2C 53 2A 35 42 0D 0A 24 50 53 41 54 2C 48 50 52 2C 30 38 31 39 35 37 2E 34 30 2C 32 35 37 2E 32 33 2C 30 2E 33 39 2C 30 2E 35 36 2C 31 65 2A 33 36 0D 0A 
[Rx][16:19:58.082] 24 47 4E 47 47 41 2C 30 38 31 39 35 37 2E 35 30 2C 34 30 30 39 2E 38 39 32 31 31 35 37 33 2C 4E 2C 31 31 36 31 36 2E 39 31 31 31 31 39 31 32 2C 45 2C 34 2C 34 38 2C 30 2E 34 2C 34 32 2E 32 35 34 32 2C 4D 2C 2D 38 2E 33 34 31 32 2C 4D 2C 31 2E 35 2C 30 2A 34 39 0D 0A 24 47 4E 52 4D 43 2C 30 38 31 39 35 37 2E 35 30 2C 44 2C 34 30 30 39 2E 38 39 32 31 31 35 37 33 2C 4E 2C 31 31 36 31 36 2E 39 31 31 31 31 39 31 32 2C 45 2C 36 2E 34 30 30 2C 31 36 37 2E 31 2C 32 32 30 33 32 34 2C 37 2E 31 2C 57 2C 52 2C 53 2A 35 41 0D 0A 24 50 53 41 54 2C 48 50 52 2C 30 38 31 39 35 37 2E 35 30 2C 32 35 37 2E 32 39 2C 30 2E 34 30 2C 30 2E 35 37 2C 31 65 2A 33 32 0D 0A 
[Rx][16:19:58.182] 24 47 4E 47 47 41 2C 30 38 31 39 35 37 2E 36 30 2C 34 30 30 39 2E 38 39 31 39 34 33 32 36 2C 4E 2C 31 31 36 31 36 2E 39 31 31 31 36 39 34 37 2C 45 2C 34 2C 34 38 2C 30 2E 34 2C 34 32 2E 32 35 36 33 2C 4D 2C 2D 38 2E 33 34 31 32 2C 4D 2C 31 2E 36 2C 30 2A 34 35 0D 0A 24 47 4E 52 4D 43 2C 30 38 31 39 35 37 2E 36 30 2C 44 2C 34 30 30 39 2E 38 39 31 39 34 33 32 36 2C 4E 2C 31 31 36 31 36 2E 39 31 31 31 36 39 34 37 2C 45 2C 36 2E 33 37 39 2C 31 36 37 2E 33 2C 32 32 30 33 32 34 2C 37 2E 31 2C 57 2C 52 2C 53 2A 35 44 0D 0A 24 50 53 41 54 2C 48 50 52 2C 30 38 31 39 35 37 2E 36 30 2C 32 35 37 2E 33 36 2C 30 2E 34 31 2C 30 2E 35 38 2C 31 65 2A 33 31 0D 0A 
[Rx][16:19:58.282] 24 47 4E 47 47 41 2C 30 38 31 39 35 37 2E 37 30 2C 34 30 30 39 2E 38 39 31 37 37 31 31 39 2C 4E 2C 31 31 36 31 36 2E 39 31 31 32 31 39 36 33 2C 45 2C 34 2C 34 38 2C 30 2E 34 2C 34 32 2E 32 35 32 36 2C 4D 2C 2D 38 2E 33 34 31 32 2C 4D 2C 31 2E 37 2C 30 2A 34 35 0D 0A 24 47 4E 52 4D 43 2C 30 38 31 39 35 37 2E 37 30 2C 44 2C 34 30 30 39 2E 38 39 31 37 37 31 31 39 2C 4E 2C 31 31 36 31 36 2E 39 31 31 32 31 39 36 33 2C 45 2C 36 2E 33 36 30 2C 31 36 37 2E 33 2C 32 32 30 33 32 34 2C 37 2E 31 2C 57 2C 52 2C 53 2A 35 35 0D 0A 24 50 53 41 54 2C 48 50 52 2C 30 38 31 39 35 37 2E 37 30 2C 32 35 37 2E 34 37 2C 30 2E 34 34 2C 30 2E 36 33 2C 31 65 2A 33 42 0D 0A 
[Rx][16:19:58.382] 24 47 4E 47 47 41 2C 30 38 31 39 35 37 2E 38 30 2C 34 30 30 39 2E 38 39 31 36 30 30 33 37 2C 4E 2C 31 31 36 31 36 2E 39 31 31 32 37 31 37 37 2C 45 2C 34 2C 34 38 2C 30 2E 34 2C 34 32 2E 32 36 30 38 2C 4D 2C 2D 38 2E 33 34 31 32 2C 4D 2C 31 2E 38 2C 30 2A 34 41 0D 0A 24 47 4E 52 4D 43 2C 30 38 31 39 35 37 2E 38 30 2C 44 2C 34 30 30 39 2E 38 39 31 36 30 30 33 37 2C 4E 2C 31 31 36 31 36 2E 39 31 31 32 37 31 37 37 2C 45 2C 36 2E 33 30 39 2C 31 36 37 2E 32 2C 32 32 30 33 32 34 2C 37 2E 31 2C 57 2C 52 2C 53 2A 35 34 0D 0A 24 50 53 41 54 2C 48 50 52 2C 30 38 31 39 35 37 2E 38 30 2C 32 35 37 2E 34 37 2C 30 2E 34 31 2C 30 2E 35 35 2C 31 65 2A 33 34 0D 0A 
[Rx][16:19:58.482] 24 47 4E 47 47 41 2C 30 38 31 39 35 37 2E 39 30 2C 34 30 30 39 2E 38 39 31 34 32 36 37 36 2C 4E 2C 31 31 36 31 36 2E 39 31 31 33 32 31 33 34 2C 45 2C 34 2C 34 38 2C 30 2E 34 2C 34 32 2E 32 36 31 35 2C 4D 2C 2D 38 2E 33 34 31 32 2C 4D 2C 30 2E 39 2C 30 2A 34 37 0D 0A 24 47 4E 52 4D 43 2C 30 38 31 39 35 37 2E 39 30 2C 44 2C 34 30 30 39 2E 38 39 31 34 32 36 37 36 2C 4E 2C 31 31 36 31 36 2E 39 31 31 33 32 31 33 34 2C 45 2C 36 2E 33 34 36 2C 31 36 37 2E 33 2C 32 32 30 33 32 34 2C 37 2E 31 2C 57 2C 52 2C 53 2A 35 46 0D 0A 24 50 53 41 54 2C 48 50 52 2C 30 38 31 39 35 37 2E 39 30 2C 32 35 37 2E 33 38 2C 30 2E 34 31 2C 30 2E 34 32 2C 31 65 2A 33 42 0D 0A 
[Rx][16:19:58.582] 24 47 4E 47 47 41 2C 30 38 31 39 35 38 2E 30 30 2C 34 30 30 39 2E 38 39 31 32 35 32 39 38 2C 4E 2C 31 31 36 31 36 2E 39 31 31 33 37 31 39 39 2C 45 2C 34 2C 34 38 2C 30 2E 34 2C 34 32 2E 32 35 35 34 2C 4D 2C 2D 38 2E 33 34 31 32 2C 4D 2C 31 2E 30 2C 30 2A 34 38 0D 0A 24 47 4E 52 4D 43 2C 30 38 31 39 35 38 2E 30 30 2C 44 2C 34 30 30 39 2E 38 39 31 32 35 32 39 38 2C 4E 2C 31 31 36 31 36 2E 39 31 31 33 37 31 39 39 2C 45 2C 36 2E 34 30 33 2C 31 36 37 2E 36 2C 32 32 30 33 32 34 2C 37 2E 31 2C 57 2C 52 2C 53 2A 35 44 0D 0A 24 50 53 41 54 2C 48 50 52 2C 30 38 31 39 35 38 2E 30 30 2C 32 35 37 2E 32 37 2C 30 2E 34 30 2C 30 2E 32 38 2C 31 65 2A 33 45 0D 0A 
[Rx][16:19:58.682] 24 47 4E 47 47 41 2C 30 38 31 39 35 38 2E 31 30 2C 34 30 30 39 2E 38 39 31 30 37 39 36 37 2C 4E 2C 31 31 36 31 36 2E 39 31 31 34 31 37 38 31 2C 45 2C 34 2C 34 38 2C 30 2E 34 2C 34 32 2E 32 35 33 36 2C 4D 2C 2D 38 2E 33 34 31 32 2C 4D 2C 31 2E 31 2C 30 2A 34 39 0D 0A 24 47 4E 52 4D 43 2C 30 38 31 39 35 38 2E 31 30 2C 44 2C 34 30 30 39 2E 38 39 31 30 37 39 36 37 2C 4E 2C 31 31 36 31 36 2E 39 31 31 34 31 37 38 31 2C 45 2C 36 2E 34 31 36 2C 31 36 38 2E 32 2C 32 32 30 33 32 34 2C 37 2E 31 2C 57 2C 52 2C 53 2A 35 36 0D 0A 24 50 53 41 54 2C 48 50 52 2C 30 38 31 39 35 38 2E 31 30 2C 32 35 37 2E 33 34 2C 30 2E 33 39 2C 30 2E 32 33 2C 31 65 2A 33 38 0D 0A 
[Rx][16:19:58.782] 24 47 4E 47 47 41 2C 30 38 31 39 35 38 2E 32 30 2C 34 30 30 39 2E 38 39 30 39 30 36 32 33 2C 4E 2C 31 31 36 31 36 2E 39 31 31 34 36 35 38 34 2C 45 2C 34 2C 34 38 2C 30 2E 34 2C 34 32 2E 32 35 30 37 2C 4D 2C 2D 38 2E 33 34 31 32 2C 4D 2C 31 2E 32 2C 30 2A 34 42 0D 0A 24 47 4E 52 4D 43 2C 30 38 31 39 35 38 2E 32 30 2C 44 2C 34 30 30 39 2E 38 39 30 39 30 36 32 33 2C 4E 2C 31 31 36 31 36 2E 39 31 31 34 36 35 38 34 2C 45 2C 36 2E 33 39 37 2C 31 36 38 2E 32 2C 32 32 30 33 32 34 2C 37 2E 31 2C 57 2C 52 2C 53 2A 35 42 0D 0A 24 50 53 41 54 2C 48 50 52 2C 30 38 31 39 35 38 2E 32 30 2C 32 35 37 2E 34 37 2C 30 2E 33 38 2C 30 2E 30 39 2C 31 65 2A 33 36 0D 0A 
[Rx][16:19:58.882] 24 47 4E 47 47 41 2C 30 38 31 39 35 38 2E 33 30 2C 34 30 30 39 2E 38 39 30 37 33 32 36 31 2C 4E 2C 31 31 36 31 36 2E 39 31 31 35 31 38 32 33 2C 45 2C 34 2C 34 38 2C 30 2E 34 2C 34 32 2E 32 35 30 36 2C 4D 2C 2D 38 2E 33 34 31 32 2C 4D 2C 31 2E 33 2C 30 2A 34 33 0D 0A 24 47 4E 52 4D 43 2C 30 38 31 39 35 38 2E 33 30 2C 44 2C 34 30 30 39 2E 38 39 30 37 33 32 36 31 2C 4E 2C 31 31 36 31 36 2E 39 31 31 35 31 38 32 33 2C 45 2C 36 2E 33 38 35 2C 31 36 37 2E 37 2C 32 32 30 33 32 34 2C 37 2E 31 2C 57 2C 52 2C 53 2A 35 41 0D 0A 24 50 53 41 54 2C 48 50 52 2C 30 38 31 39 35 38 2E 33 30 2C 32 35 37 2E 35 38 2C 30 2E 34 30 2C 30 2E 31 35 2C 31 65 2A 33 42 0D 0A 
[Rx][16:19:58.982] 24 47 4E 47 47 41 2C 30 38 31 39 35 38 2E 34 30 2C 34 30 30 39 2E 38 39 30 35 36 31 32 36 2C 4E 2C 31 31 36 31 36 2E 39 31 31 35 37 31 36 32 2C 45 2C 34 2C 34 38 2C 30 2E 34 2C 34 32 2E 32 35 30 39 2C 4D 2C 2D 38 2E 33 34 31 32 2C 4D 2C 31 2E 34 2C 30 2A 34 31 0D 0A 24 47 4E 52 4D 43 2C 30 38 31 39 35 38 2E 34 30 2C 44 2C 34 30 30 39 2E 38 39 30 35 36 31 32 36 2C 4E 2C 31 31 36 31 36 2E 39 31 31 35 37 31 36 32 2C 45 2C 36 2E 33 33 34 2C 31 36 36 2E 35 2C 32 32 30 33 32 34 2C 37 2E 31 2C 57 2C 52 2C 53 2A 35 39 0D 0A 24 50 53 41 54 2C 48 50 52 2C 30 38 31 39 35 38 2E 34 30 2C 32 35 37 2E 36 38 2C 30 2E 34 34 2C 30 2E 31 37 2C 31 65 2A 33 39 0D 0A 
[Rx][16:19:59.082] 24 47 4E 47 47 41 2C 30 38 31 39 35 38 2E 35 30 2C 34 30 30 39 2E 38 39 30 33 39 30 31 30 2C 4E 2C 31 31 36 31 36 2E 39 31 31 36 32 32 35 32 2C 45 2C 34 2C 34 38 2C 30 2E 34 2C 34 32 2E 32 35 36 35 2C 4D 2C 2D 38 2E 33 34 31 32 2C 4D 2C 31 2E 35 2C 30 2A 34 30 0D 0A 24 47 4E 52 4D 43 2C 30 38 31 39 35 38 2E 35 30 2C 44 2C 34 30 30 39 2E 38 39 30 33 39 30 31 30 2C 4E 2C 31 31 36 31 36 2E 39 31 31 36 32 32 35 32 2C 45 2C 36 2E 32 39 31 2C 31 36 36 2E 32 2C 32 32 30 33 32 34 2C 37 2E 31 2C 57 2C 52 2C 53 2A 35 41 0D 0A 24 50 53 41 54 2C 48 50 52 2C 30 38 31 39 35 38 2E 35 30 2C 32 35 37 2E 37 35 2C 30 2E 34 34 2C 30 2E 31 38 2C 31 65 2A 33 42 0D 0A 
[Rx][16:19:59.182] 24 47 4E 47 47 41 2C 30 38 31 39 35 38 2E 36 30 2C 34 30 30 39 2E 38 39 30 32 31 39 32 37 2C 4E 2C 31 31 36 31 36 2E 39 31 31 36 37 32 31 30 2C 45 2C 34 2C 34 38 2C 30 2E 34 2C 34 32 2E 32 35 33 37 2C 4D 2C 2D 38 2E 33 34 31 32 2C 4D 2C 31 2E 36 2C 30 2A 34 30 0D 0A 24 47 4E 52 4D 43 2C 30 38 31 39 35 38 2E 36 30 2C 44 2C 34 30 30 39 2E 38 39 30 32 31 39 32 37 2C 4E 2C 31 31 36 31 36 2E 39 31 31 36 37 32 31 30 2C 45 2C 36 2E 32 37 32 2C 31 36 36 2E 38 2C 32 32 30 33 32 34 2C 37 2E 31 2C 57 2C 52 2C 53 2A 35 39 0D 0A 24 50 53 41 54 2C 48 50 52 2C 30 38 31 39 35 38 2E 36 30 2C 32 35 37 2E 37 35 2C 30 2E 34 35 2C 30 2E 32 36 2C 31 65 2A 33 34 0D 0A 
[Rx][16:19:59.282] 24 47 4E 47 47 41 2C 30 38 31 39 35 38 2E 37 30 2C 34 30 30 39 2E 38 39 30 30 34 38 36 34 2C 4E 2C 31 31 36 31 36 2E 39 31 31 37 31 39 38 31 2C 45 2C 34 2C 34 38 2C 30 2E 34 2C 34 32 2E 32 35 36 33 2C 4D 2C 2D 38 2E 33 34 31 32 2C 4D 2C 31 2E 37 2C 30 2A 34 34 0D 0A 24 47 4E 52 4D 43 2C 30 38 31 39 35 38 2E 37 30 2C 44 2C 34 30 30 39 2E 38 39 30 30 34 38 36 34 2C 4E 2C 31 31 36 31 36 2E 39 31 31 37 31 39 38 31 2C 45 2C 36 2E 32 37 33 2C 31 36 37 2E 38 2C 32 32 30 33 32 34 2C 37 2E 31 2C 57 2C 52 2C 53 2A 35 44 0D 0A 24 50 53 41 54 2C 48 50 52 2C 30 38 31 39 35 38 2E 37 30 2C 32 35 37 2E 37 35 2C 30 2E 34 35 2C 30 2E 32 35 2C 31 65 2A 33 36 0D 0A 
[Rx][16:19:59.382] 24 47 4E 47 47 41 2C 30 38 31 39 35 38 2E 38 30 2C 34 30 30 39 2E 38 38 39 38 37 37 32 35 2C 4E 2C 31 31 36 31 36 2E 39 31 31 37 36 37 32 37 2C 45 2C 34 2C 34 38 2C 30 2E 34 2C 34 32 2E 32 35 36 35 2C 4D 2C 2D 38 2E 33 34 31 32 2C 4D 2C 30 2E 38 2C 30 2A 34 46 0D 0A 24 47 4E 52 4D 43 2C 30 38 31 39 35 38 2E 38 30 2C 44 2C 34 30 30 39 2E 38 38 39 38 37 37 32 35 2C 4E 2C 31 31 36 31 36 2E 39 31 31 37 36 37 32 37 2C 45 2C 36 2E 33 32 37 2C 31 36 38 2E 34 2C 32 32 30 33 32 34 2C 37 2E 31 2C 57 2C 52 2C 53 2A 35 44 0D 0A 24 50 53 41 54 2C 48 50 52 2C 30 38 31 39 35 38 2E 38 30 2C 32 35 37 2E 37 39 2C 30 2E 34 35 2C 30 2E 32 39 2C 31 65 2A 33 39 0D 0A 
[Rx][16:19:59.482] 24 47 4E 47 47 41 2C 30 38 31 39 35 38 2E 39 30 2C 34 30 30 39 2E 38 38 39 37 30 35 36 38 2C 4E 2C 31 31 36 31 36 2E 39 31 31 38 31 36 30 32 2C 45 2C 34 2C 34 38 2C 30 2E 34 2C 34 32 2E 32 35 34 33 2C 4D 2C 2D 38 2E 33 34 31 32 2C 4D 2C 30 2E 39 2C 30 2A 34 36 0D 0A 24 47 4E 52 4D 43 2C 30 38 31 39 35 38 2E 39 30 2C 44 2C 34 30 30 39 2E 38 38 39 37 30 35 36 38 2C 4E 2C 31 31 36 31 36 2E 39 31 31 38 31 36 30 32 2C 45 2C 36 2E 33 32 39 2C 31 36 38 2E 35 2C 32 32 30 33 32 34 2C 37 2E 31 2C 57 2C 52 2C 53 2A 35 45 0D 0A 24 50 53 41 54 2C 48 50 52 2C 30 38 31 39 35 38 2E 39 30 2C 32 35 37 2E 38 32 2C 30 2E 34 38 2C 30 2E 32 38 2C 31 65 2A 33 30 0D 0A 
[Rx][16:19:59.582] 24 47 4E 47 47 41 2C 30 38 31 39 35 39 2E 30 30 2C 34 30 30 39 2E 38 38 39 35 33 32 39 32 2C 4E 2C 31 31 36 31 36 2E 39 31 31 38 36 34 37 30 2C 45 2C 34 2C 34 38 2C 30 2E 34 2C 34 32 2E 32 35 33 39 2C 4D 2C 2D 38 2E 33 34 31 32 2C 4D 2C 31 2E 30 2C 30 2A 34 38 0D 0A 24 47 4E 52 4D 43 2C 30 38 31 39 35 39 2E 30 30 2C 44 2C 34 30 30 39 2E 38 38 39 35 33 32 39 32 2C 4E 2C 31 31 36 31 36 2E 39 31 31 38 36 34 37 30 2C 45 2C 36 2E 33 36 36 2C 31 36 38 2E 31 2C 32 32 30 33 32 34 2C 37 2E 31 2C 57 2C 52 2C 53 2A 35 41 0D 0A 24 50 53 41 54 2C 48 50 52 2C 30 38 31 39 35 39 2E 30 30 2C 32 35 37 2E 38 34 2C 30 2E 34 39 2C 30 2E 32 30 2C 31 65 2A 33 37 0D 0A 
[Rx][16:19:59.682] 24 47 4E 47 47 41 2C 30 38 31 39 35 39 2E 31 30 2C 34 30 30 39 2E 38 38 39 33 35 38 39 34 2C 4E 2C 31 31 36 31 36 2E 39 31 31 39 31 33 34 37 2C 45 2C 34 2C 34 38 2C 30 2E 34 2C 34 32 2E 32 35 30 38 2C 4D 2C 2D 38 2E 33 34 31 32 2C 4D 2C 31 2E 31 2C 30 2A 34 33 0D 0A 24 47 4E 52 4D 43 2C 30 38 31 39 35 39 2E 31 30 2C 44 2C 34 30 30 39 2E 38 38 39 33 35 38 39 34 2C 4E 2C 31 31 36 31 36 2E 39 31 31 39 31 33 34 37 2C 45 2C 36 2E 34 30 31 2C 31 36 37 2E 36 2C 32 32 30 33 32 34 2C 37 2E 31 2C 57 2C 52 2C 53 2A 35 43 0D 0A 24 50 53 41 54 2C 48 50 52 2C 30 38 31 39 35 39 2E 31 30 2C 32 35 37 2E 39 34 2C 30 2E 35 31 2C 30 2E 32 32 2C 31 65 2A 33 43 0D 0A 
[Rx][16:19:59.782] 24 47 4E 47 47 41 2C 30 38 31 39 35 39 2E 32 30 2C 34 30 30 39 2E 38 38 39 31 38 37 36 30 2C 4E 2C 31 31 36 31 36 2E 39 31 31 39 36 35 34 31 2C 45 2C 34 2C 34 38 2C 30 2E 34 2C 34 32 2E 32 35 34 38 2C 4D 2C 2D 38 2E 33 34 31 32 2C 4D 2C 31 2E 32 2C 30 2A 34 42 0D 0A 24 47 4E 52 4D 43 2C 30 38 31 39 35 39 2E 32 30 2C 44 2C 34 30 30 39 2E 38 38 39 31 38 37 36 30 2C 4E 2C 31 31 36 31 36 2E 39 31 31 39 36 35 34 31 2C 45 2C 36 2E 34 30 38 2C 31 36 37 2E 33 2C 32 32 30 33 32 34 2C 37 2E 31 2C 57 2C 52 2C 53 2A 35 46 0D 0A 24 50 53 41 54 2C 48 50 52 2C 30 38 31 39 35 39 2E 32 30 2C 32 35 37 2E 39 37 2C 30 2E 34 36 2C 30 2E 31 38 2C 31 65 2A 33 33 0D 0A 
[Rx][16:19:59.882] 24 47 4E 47 47 41 2C 30 38 31 39 35 39 2E 33 30 2C 34 30 30 39 2E 38 38 39 30 31 32 33 39 2C 4E 2C 31 31 36 31 36 2E 39 31 32 30 31 33 31 38 2C 45 2C 34 2C 34 38 2C 30 2E 34 2C 34 32 2E 32 35 32 37 2C 4D 2C 2D 38 2E 33 34 31 32 2C 4D 2C 31 2E 33 2C 30 2A 34 34 0D 0A 24 47 4E 52 4D 43 2C 30 38 31 39 35 39 2E 33 30 2C 44 2C 34 30 30 39 2E 38 38 39 30 31 32 33 39 2C 4E 2C 31 31 36 31 36 2E 39 31 32 30 31 33 31 38 2C 45 2C 36 2E 34 32 30 2C 31 36 37 2E 36 2C 32 32 30 33 32 34 2C 37 2E 31 2C 57 2C 52 2C 53 2A 35 37 0D 0A 24 50 53 41 54 2C 48 50 52 2C 30 38 31 39 35 39 2E 33 30 2C 32 35 38 2E 30 37 2C 30 2E 33 39 2C 30 2E 32 37 2C 31 65 2A 33 30 0D 0A 
[Rx][16:19:59.982] 24 47 4E 47 47 41 2C 30 38 31 39 35 39 2E 34 30 2C 34 30 30 39 2E 38 38 38 38 34 30 34 30 2C 4E 2C 31 31 36 31 36 2E 39 31 32 30 35 37 32 30 2C 45 2C 34 2C 34 38 2C 30 2E 34 2C 34 32 2E 32 34 38 34 2C 4D 2C 2D 38 2E 33 34 31 32 2C 4D 2C 31 2E 34 2C 30 2A 34 37 0D 0A 24 47 4E 52 4D 43 2C 30 38 31 39 35 39 2E 34 30 2C 44 2C 34 30 30 39 2E 38 38 38 38 34 30 34 30 2C 4E 2C 31 31 36 31 36 2E 39 31 32 30 35 37 32 30 2C 45 2C 36 2E 33 34 31 2C 31 36 38 2E 39 2C 32 32 30 33 32 34 2C 37 2E 31 2C 57 2C 52 2C 53 2A 35 42 0D 0A 24 50 53 41 54 2C 48 50 52 2C 30 38 31 39 35 39 2E 34 30 2C 32 35 38 2E 31 31 2C 30 2E 33 31 2C 30 2E 33 37 2C 31 65 2A 33 39 0D 0A 
[Rx][16:20:00.082] 24 47 4E 47 47 41 2C 30 38 31 39 35 39 2E 35 30 2C 34 30 30 39 2E 38 38 38 36 36 37 30 39 2C 4E 2C 31 31 36 31 36 2E 39 31 32 31 30 30 32 39 2C 45 2C 34 2C 34 38 2C 30 2E 34 2C 34 32 2E 32 34 34 39 2C 4D 2C 2D 38 2E 33 34 31 32 2C 4D 2C 31 2E 35 2C 30 2A 34 41 0D 0A 24 47 4E 52 4D 43 2C 30 38 31 39 35 39 2E 35 30 2C 44 2C 34 30 30 39 2E 38 38 38 36 36 37 30 39 2C 4E 2C 31 31 36 31 36 2E 39 31 32 31 30 30 32 39 2C 45 2C 36 2E 33 31 39 2C 31 36 39 2E 36 2C 32 32 30 33 32 34 2C 37 2E 31 2C 57 2C 52 2C 53 2A 35 35 0D 0A 24 50 53 41 54 2C 48 50 52 2C 30 38 31 39 35 39 2E 35 30 2C 32 35 38 2E 30 36 2C 30 2E 33 32 2C 30 2E 33 37 2C 31 65 2A 33 44 0D 0A 
[Rx][16:20:00.182] 24 47 4E 47 47 41 2C 30 38 31 39 35 39 2E 36 30 2C 34 30 30 39 2E 38 38 38 34 39 33 33 31 2C 4E 2C 31 31 36 31 36 2E 39 31 32 31 34 35 35 38 2C 45 2C 34 2C 34 38 2C 30 2E 34 2C 34 32 2E 32 33 38 38 2C 4D 2C 2D 38 2E 33 34 31 32 2C 4D 2C 31 2E 36 2C 30 2A 34 35 0D 0A 24 47 4E 52 4D 43 2C 30 38 31 39 35 39 2E 36 30 2C 44 2C 34 30 30 39 2E 38 38 38 34 39 33 33 31 2C 4E 2C 31 31 36 31 36 2E 39 31 32 31 34 35 35 38 2C 45 2C 36 2E 33 34 36 2C 31 36 39 2E 34 2C 32 32 30 33 32 34 2C 37 2E 31 2C 57 2C 52 2C 53 2A 35 42 0D 0A 24 50 53 41 54 2C 48 50 52 2C 30 38 31 39 35 39 2E 36 30 2C 32 35 37 2E 39 38 2C 30 2E 33 39 2C 30 2E 34 33 2C 31 65 2A 33 45 0D 0A 
[Rx][16:20:00.282] 24 47 4E 47 47 41 2C 30 38 31 39 35 39 2E 37 30 2C 34 30 30 39 2E 38 38 38 33 32 30 35 36 2C 4E 2C 31 31 36 31 36 2E 39 31 32 31 39 35 33 39 2C 45 2C 34 2C 34 38 2C 30 2E 34 2C 34 32 2E 32 33 38 36 2C 4D 2C 2D 38 2E 33 34 31 32 2C 4D 2C 31 2E 37 2C 30 2A 34 46 0D 0A 24 47 4E 52 4D 43 2C 30 38 31 39 35 39 2E 37 30 2C 44 2C 34 30 30 39 2E 38 38 38 33 32 30 35 36 2C 4E 2C 31 31 36 31 36 2E 39 31 32 31 39 35 33 39 2C 45 2C 36 2E 34 30 30 2C 31 36 37 2E 38 2C 32 32 30 33 32 34 2C 37 2E 31 2C 57 2C 52 2C 53 2A 35 39 0D 0A 24 50 53 41 54 2C 48 50 52 2C 30 38 31 39 35 39 2E 37 30 2C 32 35 37 2E 38 36 2C 30 2E 34 39 2C 30 2E 34 33 2C 31 65 2A 33 37 0D 0A 
[Rx][16:20:00.382] 24 47 4E 47 47 41 2C 30 38 31 39 35 39 2E 38 30 2C 34 30 30 39 2E 38 38 38 31 34 36 38 32 2C 4E 2C 31 31 36 31 36 2E 39 31 32 32 34 37 33 33 2C 45 2C 34 2C 34 38 2C 30 2E 34 2C 34 32 2E 32 33 38 36 2C 4D 2C 2D 38 2E 33 34 31 32 2C 4D 2C 30 2E 38 2C 30 2A 34 33 0D 0A 24 47 4E 52 4D 43 2C 30 38 31 39 35 39 2E 38 30 2C 44 2C 34 30 30 39 2E 38 38 38 31 34 36 38 32 2C 4E 2C 31 31 36 31 36 2E 39 31 32 32 34 37 33 33 2C 45 2C 36 2E 34 32 37 2C 31 36 36 2E 37 2C 32 32 30 33 32 34 2C 37 2E 31 2C 57 2C 52 2C 53 2A 35 30 0D 0A 24 50 53 41 54 2C 48 50 52 2C 30 38 31 39 35 39 2E 38 30 2C 32 35 37 2E 38 37 2C 30 2E 35 31 2C 30 2E 33 33 2C 31 65 2A 33 37 0D 0A 
[Rx][16:20:00.482] 24 47 4E 47 47 41 2C 30 38 31 39 35 39 2E 39 30 2C 34 30 30 39 2E 38 38 37 39 37 31 36 36 2C 4E 2C 31 31 36 31 36 2E 39 31 32 32 39 38 38 32 2C 45 2C 34 2C 34 38 2C 30 2E 34 2C 34 32 2E 32 34 32 36 2C 4D 2C 2D 38 2E 33 34 31 32 2C 4D 2C 30 2E 39 2C 30 2A 34 46 0D 0A 24 47 4E 52 4D 43 2C 30 38 31 39 35 39 2E 39 30 2C 44 2C 34 30 30 39 2E 38 38 37 39 37 31 36 36 2C 4E 2C 31 31 36 31 36 2E 39 31 32 32 39 38 38 32 2C 45 2C 36 2E 34 35 34 2C 31 36 36 2E 36 2C 32 32 30 33 32 34 2C 37 2E 31 2C 57 2C 52 2C 53 2A 35 35 0D 0A 24 50 53 41 54 2C 48 50 52 2C 30 38 31 39 35 39 2E 39 30 2C 32 35 37 2E 38 36 2C 30 2E 35 32 2C 30 2E 33 32 2C 31 65 2A 33 35 0D 0A 
[Rx][16:20:00.582] 24 47 4E 47 47 41 2C 30 38 32 30 30 30 2E 30 30 2C 34 30 30 39 2E 38 38 37 37 39 38 30 32 2C 4E 2C 31 31 36 31 36 2E 39 31 32 33 34 35 37 31 2C 45 2C 34 2C 34 38 2C 30 2E 34 2C 34 32 2E 32 33 38 35 2C 4D 2C 2D 38 2E 33 34 31 32 2C 4D 2C 31 2E 30 2C 30 2A 34 30 0D 0A 24 47 4E 52 4D 43 2C 30 38 32 30 30 30 2E 30 30 2C 44 2C 34 30 30 39 2E 38 38 37 37 39 38 30 32 2C 4E 2C 31 31 36 31 36 2E 39 31 32 33 34 35 37 31 2C 45 2C 36 2E 34 31 35 2C 31 36 37 2E 38 2C 32 32 30 33 32 34 2C 37 2E 31 2C 57 2C 52 2C 53 2A 35 36 0D 0A 24 50 53 41 54 2C 48 50 52 2C 30 38 32 30 30 30 2E 30 30 2C 32 35 37 2E 39 32 2C 30 2E 34 36 2C 30 2E 33 32 2C 31 65 2A 33 41 0D 0A 
[Rx][16:20:00.682] 24 47 4E 47 47 41 2C 30 38 32 30 30 30 2E 31 30 2C 34 30 30 39 2E 38 38 37 36 32 33 35 30 2C 4E 2C 31 31 36 31 36 2E 39 31 32 33 39 31 33 32 2C 45 2C 34 2C 34 38 2C 30 2E 34 2C 34 32 2E 32 34 31 33 2C 4D 2C 2D 38 2E 33 34 31 32 2C 4D 2C 31 2E 31 2C 30 2A 34 30 0D 0A 24 47 4E 52 4D 43 2C 30 38 32 30 30 30 2E 31 30 2C 44 2C 34 30 30 39 2E 38 38 37 36 32 33 35 30 2C 4E 2C 31 31 36 31 36 2E 39 31 32 33 39 31 33 32 2C 45 2C 36 2E 33 37 33 2C 31 36 39 2E 30 2C 32 32 30 33 32 34 2C 37 2E 31 2C 57 2C 52 2C 53 2A 35 45 0D 0A 24 50 53 41 54 2C 48 50 52 2C 30 38 32 30 30 30 2E 31 30 2C 32 35 37 2E 39 34 2C 30 2E 34 35 2C 30 2E 33 31 2C 31 65 2A 33 44 0D 0A 
[Rx][16:20:00.782] 24 47 4E 47 47 41 2C 30 38 32 30 30 30 2E 32 30 2C 34 30 30 39 2E 38 38 37 34 35 31 37 38 2C 4E 2C 31 31 36 31 36 2E 39 31 32 34 33 37 37 39 2C 45 2C 34 2C 34 38 2C 30 2E 34 2C 34 32 2E 32 34 36 35 2C 4D 2C 2D 38 2E 33 34 31 32 2C 4D 2C 31 2E 32 2C 30 2A 34 38 0D 0A 24 47 4E 52 4D 43 2C 30 38 32 30 30 30 2E 32 30 2C 44 2C 34 30 30 39 2E 38 38 37 34 35 31 37 38 2C 4E 2C 31 31 36 31 36 2E 39 31 32 34 33 37 37 39 2C 45 2C 36 2E 33 34 37 2C 31 36 39 2E 34 2C 32 32 30 33 32 34 2C 37 2E 31 2C 57 2C 52 2C 53 2A 35 37 0D 0A 24 50 53 41 54 2C 48 50 52 2C 30 38 32 30 30 30 2E 32 30 2C 32 35 37 2E 39 34 2C 30 2E 34 34 2C 30 2E 33 35 2C 31 65 2A 33 42 0D 0A 
[Rx][16:20:00.882] 24 47 4E 47 47 41 2C 30 38 32 30 30 30 2E 33 30 2C 34 30 30 39 2E 38 38 37 32 37 39 33 35 2C 4E 2C 31 31 36 31 36 2E 39 31 32 34 38 33 30 34 2C 45 2C 34 2C 34 38 2C 30 2E 34 2C 34 32 2E 32 34 36 38 2C 4D 2C 2D 38 2E 33 34 31 32 2C 4D 2C 31 2E 33 2C 30 2A 34 35 0D 0A 24 47 4E 52 4D 43 2C 30 38 32 30 30 30 2E 33 30 2C 44 2C 34 30 30 39 2E 38 38 37 32 37 39 33 35 2C 4E 2C 31 31 36 31 36 2E 39 31 32 34 38 33 30 34 2C 45 2C 36 2E 33 32 32 2C 31 36 38 2E 39 2C 32 32 30 33 32 34 2C 37 2E 31 2C 57 2C 52 2C 53 2A 35 39 0D 0A 24 50 53 41 54 2C 48 50 52 2C 30 38 32 30 30 30 2E 33 30 2C 32 35 37 2E 39 33 2C 30 2E 34 34 2C 30 2E 33 39 2C 31 65 2A 33 31 0D 0A 
[Rx][16:20:00.982] 24 47 4E 47 47 41 2C 30 38 32 30 30 30 2E 34 30 2C 34 30 30 39 2E 38 38 37 31 30 36 35 32 2C 4E 2C 31 31 36 31 36 2E 39 31 32 35 33 31 39 33 2C 45 2C 34 2C 34 38 2C 30 2E 34 2C 34 32 2E 32 34 36 30 2C 4D 2C 2D 38 2E 33 34 31 32 2C 4D 2C 31 2E 34 2C 30 2A 34 31 0D 0A 24 47 4E 52 4D 43 2C 30 38 32 30 30 30 2E 34 30 2C 44 2C 34 30 30 39 2E 38 38 37 31 30 36 35 32 2C 4E 2C 31 31 36 31 36 2E 39 31 32 35 33 31 39 33 2C 45 2C 36 2E 33 33 39 2C 31 36 38 2E 32 2C 32 32 30 33 32 34 2C 37 2E 31 2C 57 2C 52 2C 53 2A 35 33 0D 0A 24 50 53 41 54 2C 48 50 52 2C 30 38 32 30 30 30 2E 34 30 2C 32 35 37 2E 39 30 2C 30 2E 34 35 2C 30 2E 34 31 2C 31 65 2A 33 42 0D 0A 
[Rx][16:20:01.082] 24 47 4E 47 47 41 2C 30 38 32 30 30 30 2E 35 30 2C 34 30 30 39 2E 38 38 36 39 33 33 38 30 2C 4E 2C 31 31 36 31 36 2E 39 31 32 35 38 30 30 39 2C 45 2C 34 2C 34 38 2C 30 2E 34 2C 34 32 2E 32 34 33 35 2C 4D 2C 2D 38 2E 33 34 31 32 2C 4D 2C 31 2E 35 2C 30 2A 34 38 0D 0A 24 47 4E 52 4D 43 2C 30 38 32 30 30 30 2E 35 30 2C 44 2C 34 30 30 39 2E 38 38 36 39 33 33 38 30 2C 4E 2C 31 31 36 31 36 2E 39 31 32 35 38 30 30 39 2C 45 2C 36 2E 33 34 39 2C 31 36 37 2E 35 2C 32 32 30 33 32 34 2C 37 2E 31 2C 57 2C 52 2C 53 2A 35 34 0D 0A 24 50 53 41 54 2C 48 50 52 2C 30 38 32 30 30 30 2E 35 30 2C 32 35 37 2E 39 30 2C 30 2E 34 34 2C 30 2E 34 34 2C 31 65 2A 33 45 0D 0A 
[Rx][16:20:01.182] 24 47 4E 47 47 41 2C 30 38 32 30 30 30 2E 36 30 2C 34 30 30 39 2E 38 38 36 37 36 31 35 38 2C 4E 2C 31 31 36 31 36 2E 39 31 32 36 32 36 32 36 2C 45 2C 34 2C 34 38 2C 30 2E 34 2C 34 32 2E 32 34 32 30 2C 4D 2C 2D 38 2E 33 34 31 32 2C 4D 2C 31 2E 36 2C 30 2A 34 32 0D 0A 24 47 4E 52 4D 43 2C 30 38 32 30 30 30 2E 36 30 2C 44 2C 34 30 30 39 2E 38 38 36 37 36 31 35 38 2C 4E 2C 31 31 36 31 36 2E 39 31 32 36 32 36 32 36 2C 45 2C 36 2E 33 36 37 2C 31 36 37 2E 37 2C 32 32 30 33 32 34 2C 37 2E 31 2C 57 2C 52 2C 53 2A 35 37 0D 0A 24 50 53 41 54 2C 48 50 52 2C 30 38 32 30 30 30 2E 36 30 2C 32 35 37 2E 39 30 2C 30 2E 34 32 2C 30 2E 34 39 2C 31 65 2A 33 36 0D 0A 
[Rx][16:20:01.282] 24 47 4E 47 47 41 2C 30 38 32 30 30 30 2E 37 30 2C 34 30 30 39 2E 38 38 36 35 38 38 31 32 2C 4E 2C 31 31 36 31 36 2E 39 31 32 36 37 32 30 39 2C 45 2C 34 2C 34 38 2C 30 2E 34 2C 34 32 2E 32 34 32 35 2C 4D 2C 2D 38 2E 33 34 31 32 2C 4D 2C 31 2E 37 2C 30 2A 34 30 0D 0A 24 47 4E 52 4D 43 2C 30 38 32 30 30 30 2E 37 30 2C 44 2C 34 30 30 39 2E 38 38 36 35 38 38 31 32 2C 4E 2C 31 31 36 31 36 2E 39 31 32 36 37 32 30 39 2C 45 2C 36 2E 33 36 31 2C 31 36 38 2E 31 2C 32 32 30 33 32 34 2C 37 2E 31 2C 57 2C 52 2C 53 2A 35 45 0D 0A 24 50 53 41 54 2C 48 50 52 2C 30 38 32 30 30 30 2E 37 30 2C 32 35 37 2E 39 31 2C 30 2E 33 39 2C 30 2E 35 35 2C 31 65 2A 33 37 0D 0A 
[Rx][16:20:01.382] 24 47 4E 47 47 41 2C 30 38 32 30 30 30 2E 38 30 2C 34 30 30 39 2E 38 38 36 34 31 34 31 36 2C 4E 2C 31 31 36 31 36 2E 39 31 32 37 32 30 37 32 2C 45 2C 34 2C 34 38 2C 30 2E 34 2C 34 32 2E 32 34 31 34 2C 4D 2C 2D 38 2E 33 34 31 32 2C 4D 2C 30 2E 38 2C 30 2A 34 39 0D 0A 24 47 4E 52 4D 43 2C 30 38 32 30 30 30 2E 38 30 2C 44 2C 34 30 30 39 2E 38 38 36 34 31 34 31 36 2C 4E 2C 31 31 36 31 36 2E 39 31 32 37 32 30 37 32 2C 45 2C 36 2E 33 39 31 2C 31 36 38 2E 35 2C 32 32 30 33 32 34 2C 37 2E 31 2C 57 2C 52 2C 53 2A 35 30 0D 0A 24 50 53 41 54 2C 48 50 52 2C 30 38 32 30 30 30 2E 38 30 2C 32 35 37 2E 39 36 2C 30 2E 34 30 2C 30 2E 35 33 2C 31 65 2A 33 37 0D 0A 
[Rx][16:20:01.482] 24 47 4E 47 47 41 2C 30 38 32 30 30 30 2E 39 30 2C 34 30 30 39 2E 38 38 36 32 34 31 39 34 2C 4E 2C 31 31 36 31 36 2E 39 31 32 37 36 36 33 38 2C 45 2C 34 2C 34 38 2C 30 2E 34 2C 34 32 2E 32 34 32 37 2C 4D 2C 2D 38 2E 33 34 31 32 2C 4D 2C 30 2E 39 2C 30 2A 34 39 0D 0A 24 47 4E 52 4D 43 2C 30 38 32 30 30 30 2E 39 30 2C 44 2C 34 30 30 39 2E 38 38 36 32 34 31 39 34 2C 4E 2C 31 31 36 31 36 2E 39 31 32 37 36 36 33 38 2C 45 2C 36 2E 33 36 35 2C 31 36 38 2E 36 2C 32 32 30 33 32 34 2C 37 2E 31 2C 57 2C 52 2C 53 2A 35 39 0D 0A 24 50 53 41 54 2C 48 50 52 2C 30 38 32 30 30 30 2E 39 30 2C 32 35 38 2E 30 36 2C 30 2E 33 35 2C 30 2E 36 30 2C 31 65 2A 33 32 0D 0A 
[Rx][16:20:01.582] 24 47 4E 47 47 41 2C 30 38 32 30 30 31 2E 30 30 2C 34 30 30 39 2E 38 38 36 30 36 38 38 32 2C 4E 2C 31 31 36 31 36 2E 39 31 32 38 31 32 32 31 2C 45 2C 34 2C 34 38 2C 30 2E 34 2C 34 32 2E 32 34 33 38 2C 4D 2C 2D 38 2E 33 34 31 32 2C 4D 2C 31 2E 30 2C 30 2A 34 44 0D 0A 24 47 4E 52 4D 43 2C 30 38 32 30 30 31 2E 30 30 2C 44 2C 34 30 30 39 2E 38 38 36 30 36 38 38 32 2C 4E 2C 31 31 36 31 36 2E 39 31 32 38 31 32 32 31 2C 45 2C 36 2E 33 35 36 2C 31 36 38 2E 34 2C 32 32 30 33 32 34 2C 37 2E 31 2C 57 2C 52 2C 53 2A 35 39 0D 0A 24 50 53 41 54 2C 48 50 52 2C 30 38 32 30 30 31 2E 30 30 2C 32 35 38 2E 31 38 2C 30 2E 33 31 2C 30 2E 36 32 2C 31 65 2A 33 33 0D 0A 
[Rx][16:20:01.682] 24 47 4E 47 47 41 2C 30 38 32 30 30 31 2E 31 30 2C 34 30 30 39 2E 38 38 35 38 39 35 30 33 2C 4E 2C 31 31 36 31 36 2E 39 31 32 38 36 32 36 39 2C 45 2C 34 2C 34 38 2C 30 2E 34 2C 34 32 2E 32 34 33 32 2C 4D 2C 2D 38 2E 33 34 31 32 2C 4D 2C 31 2E 31 2C 30 2A 34 43 0D 0A 24 47 4E 52 4D 43 2C 30 38 32 30 30 31 2E 31 30 2C 44 2C 34 30 30 39 2E 38 38 35 38 39 35 30 33 2C 4E 2C 31 31 36 31 36 2E 39 31 32 38 36 32 36 39 2C 45 2C 36 2E 33 36 36 2C 31 36 37 2E 39 2C 32 32 30 33 32 34 2C 37 2E 31 2C 57 2C 52 2C 53 2A 35 32 0D 0A 24 50 53 41 54 2C 48 50 52 2C 30 38 32 30 30 31 2E 31 30 2C 32 35 38 2E 32 33 2C 30 2E 33 33 2C 30 2E 35 38 2C 31 65 2A 33 31 0D 0A 
[Rx][16:20:01.782] 24 47 4E 47 47 41 2C 30 38 32 30 30 31 2E 32 30 2C 34 30 30 39 2E 38 38 35 37 32 31 36 30 2C 4E 2C 31 31 36 31 36 2E 39 31 32 39 31 31 31 36 2C 45 2C 34 2C 34 38 2C 30 2E 34 2C 34 32 2E 32 34 32 35 2C 4D 2C 2D 38 2E 33 34 31 32 2C 4D 2C 31 2E 32 2C 30 2A 34 32 0D 0A 24 47 4E 52 4D 43 2C 30 38 32 30 30 31 2E 32 30 2C 44 2C 34 30 30 39 2E 38 38 35 37 32 31 36 30 2C 4E 2C 31 31 36 31 36 2E 39 31 32 39 31 31 31 36 2C 45 2C 36 2E 33 38 39 2C 31 36 37 2E 38 2C 32 32 30 33 32 34 2C 37 2E 31 2C 57 2C 52 2C 53 2A 35 39 0D 0A 24 50 53 41 54 2C 48 50 52 2C 30 38 32 30 30 31 2E 32 30 2C 32 35 38 2E 33 30 2C 30 2E 33 31 2C 30 2E 35 37 2C 31 65 2A 33 44 0D 0A 
[Rx][16:20:01.883] 24 47 4E 47 47 41 2C 30 38 32 30 30 31 2E 33 30 2C 34 30 30 39 2E 38 38 35 35 34 37 31 37 2C 4E 2C 31 31 36 31 36 2E 39 31 32 39 35 36 37 38 2C 45 2C 34 2C 34 38 2C 30 2E 34 2C 34 32 2E 32 34 31 30 2C 4D 2C 2D 38 2E 33 34 31 32 2C 4D 2C 31 2E 33 2C 30 2A 34 44 0D 0A 24 47 4E 52 4D 43 2C 30 38 32 30 30 31 2E 33 30 2C 44 2C 34 30 30 39 2E 38 38 35 35 34 37 31 37 2C 4E 2C 31 31 36 31 36 2E 39 31 32 39 35 36 37 38 2C 45 2C 36 2E 34 31 32 2C 31 36 38 2E 31 2C 32 32 30 33 32 34 2C 37 2E 31 2C 57 2C 52 2C 53 2A 35 32 0D 0A 24 50 53 41 54 2C 48 50 52 2C 30 38 32 30 30 31 2E 33 30 2C 32 35 38 2E 33 31 2C 30 2E 32 38 2C 30 2E 35 36 2C 31 65 2A 33 34 0D 0A 
[Rx][16:20:01.983] 24 47 4E 47 47 41 2C 30 38 32 30 30 31 2E 34 30 2C 34 30 30 39 2E 38 38 35 33 37 34 32 30 2C 4E 2C 31 31 36 31 36 2E 39 31 33 30 30 33 34 36 2C 45 2C 34 2C 34 38 2C 30 2E 34 2C 34 32 2E 32 33 38 35 2C 4D 2C 2D 38 2E 33 34 31 32 2C 4D 2C 31 2E 34 2C 30 2A 34 31 0D 0A 24 47 4E 52 4D 43 2C 30 38 32 30 30 31 2E 34 30 2C 44 2C 34 30 30 39 2E 38 38 35 33 37 34 32 30 2C 4E 2C 31 31 36 31 36 2E 39 31 33 30 30 33 34 36 2C 45 2C 36 2E 33 38 32 2C 31 36 38 2E 35 2C 32 32 30 33 32 34 2C 37 2E 31 2C 57 2C 52 2C 53 2A 35 38 0D 0A 24 50 53 41 54 2C 48 50 52 2C 30 38 32 30 30 31 2E 34 30 2C 32 35 38 2E 33 30 2C 30 2E 32 36 2C 30 2E 35 37 2C 31 65 2A 33 44 0D 0A 
[Rx][16:20:02.083] 24 47 4E 47 47 41 2C 30 38 32 30 30 31 2E 35 30 2C 34 30 30 39 2E 38 38 35 32 30 30 32 39 2C 4E 2C 31 31 36 31 36 2E 39 31 33 30 34 37 37 37 2C 45 2C 34 2C 34 38 2C 30 2E 34 2C 34 32 2E 32 33 36 33 2C 4D 2C 2D 38 2E 33 34 31 32 2C 4D 2C 31 2E 35 2C 30 2A 34 30 0D 0A 24 47 4E 52 4D 43 2C 30 38 32 30 30 31 2E 35 30 2C 44 2C 34 30 30 39 2E 38 38 35 32 30 30 32 39 2C 4E 2C 31 31 36 31 36 2E 39 31 33 30 34 37 37 37 2C 45 2C 36 2E 33 37 39 2C 31 36 39 2E 30 2C 32 32 30 33 32 34 2C 37 2E 31 2C 57 2C 52 2C 53 2A 35 30 0D 0A 24 50 53 41 54 2C 48 50 52 2C 30 38 32 30 30 31 2E 35 30 2C 32 35 38 2E 33 30 2C 30 2E 32 34 2C 30 2E 34 39 2C 31 65 2A 33 31 0D 0A 
[Rx][16:20:02.183] 24 47 4E 47 47 41 2C 30 38 32 30 30 31 2E 36 30 2C 34 30 30 39 2E 38 38 35 30 32 35 38 35 2C 4E 2C 31 31 36 31 36 2E 39 31 33 30 39 32 32 38 2C 45 2C 34 2C 34 38 2C 30 2E 34 2C 34 32 2E 32 33 35 34 2C 4D 2C 2D 38 2E 33 34 31 32 2C 4D 2C 31 2E 36 2C 30 2A 34 35 0D 0A 24 47 4E 52 4D 43 2C 30 38 32 30 30 31 2E 36 30 2C 44 2C 34 30 30 39 2E 38 38 35 30 32 35 38 35 2C 4E 2C 31 31 36 31 36 2E 39 31 33 30 39 32 32 38 2C 45 2C 36 2E 33 39 36 2C 31 36 39 2E 32 2C 32 32 30 33 32 34 2C 37 2E 31 2C 57 2C 52 2C 53 2A 35 31 0D 0A 24 50 53 41 54 2C 48 50 52 2C 30 38 32 30 30 31 2E 36 30 2C 32 35 38 2E 33 33 2C 30 2E 32 31 2C 30 2E 34 34 2C 31 65 2A 33 39 0D 0A 
[Rx][16:20:02.282] 24 47 4E 47 47 41 2C 30 38 32 30 30 31 2E 37 30 2C 34 30 30 39 2E 38 38 34 38 35 31 32 32 2C 4E 2C 31 31 36 31 36 2E 39 31 33 31 33 37 33 35 2C 45 2C 34 2C 34 38 2C 30 2E 34 2C 34 32 2E 32 33 31 34 2C 4D 2C 2D 38 2E 33 34 31 32 2C 4D 2C 31 2E 37 2C 30 2A 34 34 0D 0A 24 47 4E 52 4D 43 2C 30 38 32 30 30 31 2E 37 30 2C 44 2C 34 30 30 39 2E 38 38 34 38 35 31 32 32 2C 4E 2C 31 31 36 31 36 2E 39 31 33 31 33 37 33 35 2C 45 2C 36 2E 34 30 34 2C 31 36 39 2E 30 2C 32 32 30 33 32 34 2C 37 2E 31 2C 57 2C 52 2C 53 2A 35 42 0D 0A 24 50 53 41 54 2C 48 50 52 2C 30 38 32 30 30 31 2E 37 30 2C 32 35 38 2E 33 37 2C 30 2E 32 31 2C 30 2E 34 30 2C 31 65 2A 33 38 0D 0A 
[Rx][16:20:02.382] 24 47 4E 47 47 41 2C 30 38 32 30 30 31 2E 38 30 2C 34 30 30 39 2E 38 38 34 36 37 36 34 35 2C 4E 2C 31 31 36 31 36 2E 39 31 33 31 38 32 33 39 2C 45 2C 34 2C 34 38 2C 30 2E 34 2C 34 32 2E 32 33 32 34 2C 4D 2C 2D 38 2E 33 34 31 32 2C 4D 2C 30 2E 38 2C 30 2A 34 45 0D 0A 24 47 4E 52 4D 43 2C 30 38 32 30 30 31 2E 38 30 2C 44 2C 34 30 30 39 2E 38 38 34 36 37 36 34 35 2C 4E 2C 31 31 36 31 36 2E 39 31 33 31 38 32 33 39 2C 45 2C 36 2E 34 30 38 2C 31 36 38 2E 39 2C 32 32 30 33 32 34 2C 37 2E 31 2C 57 2C 52 2C 53 2A 35 38 0D 0A 24 50 53 41 54 2C 48 50 52 2C 30 38 32 30 30 31 2E 38 30 2C 32 35 38 2E 34 34 2C 30 2E 31 38 2C 30 2E 33 30 2C 31 65 2A 33 45 0D 0A 
[Rx][16:20:02.482] 24 47 4E 47 47 41 2C 30 38 32 30 30 31 2E 39 30 2C 34 30 30 39 2E 38 38 34 35 30 31 32 33 2C 4E 2C 31 31 36 31 36 2E 39 31 33 32 32 39 32 38 2C 45 2C 34 2C 34 38 2C 30 2E 34 2C 34 32 2E 32 32 39 39 2C 4D 2C 2D 38 2E 33 34 31 32 2C 4D 2C 30 2E 39 2C 30 2A 34 38 0D 0A 24 47 4E 52 4D 43 2C 30 38 32 30 30 31 2E 39 30 2C 44 2C 34 30 30 39 2E 38 38 34 35 30 31 32 33 2C 4E 2C 31 31 36 31 36 2E 39 31 33 32 32 39 32 38 2C 45 2C 36 2E 34 32 39 2C 31 36 38 2E 36 2C 32 32 30 33 32 34 2C 37 2E 31 2C 57 2C 52 2C 53 2A 35 34 0D 0A 24 50 53 41 54 2C 48 50 52 2C 30 38 32 30 30 31 2E 39 30 2C 32 35 38 2E 35 33 2C 30 2E 31 36 2C 30 2E 32 36 2C 31 65 2A 33 30 0D 0A 
[Rx][16:20:02.582] 24 47 4E 47 47 41 2C 30 38 32 30 30 32 2E 30 30 2C 34 30 30 39 2E 38 38 34 33 32 36 34 32 2C 4E 2C 31 31 36 31 36 2E 39 31 33 32 37 35 33 34 2C 45 2C 34 2C 34 38 2C 30 2E 34 2C 34 32 2E 32 32 35 39 2C 4D 2C 2D 38 2E 33 34 31 32 2C 4D 2C 31 2E 30 2C 30 2A 34 36 0D 0A 24 47 4E 52 4D 43 2C 30 38 32 30 30 32 2E 30 30 2C 44 2C 34 30 30 39 2E 38 38 34 33 32 36 34 32 2C 4E 2C 31 31 36 31 36 2E 39 31 33 32 37 35 33 34 2C 45 2C 36 2E 34 34 32 2C 31 36 38 2E 34 2C 32 32 30 33 32 34 2C 37 2E 31 2C 57 2C 52 2C 53 2A 35 31 0D 0A 24 50 53 41 54 2C 48 50 52 2C 30 38 32 30 30 32 2E 30 30 2C 32 35 38 2E 36 31 2C 30 2E 31 35 2C 30 2E 31 38 2C 31 65 2A 33 35 0D 0A 
[Rx][16:20:02.682] 24 47 4E 47 47 41 2C 30 38 32 30 30 32 2E 31 30 2C 34 30 30 39 2E 38 38 34 31 35 30 39 30 2C 4E 2C 31 31 36 31 36 2E 39 31 33 33 32 33 31 30 2C 45 2C 34 2C 34 38 2C 30 2E 34 2C 34 32 2E 32 32 39 34 2C 4D 2C 2D 38 2E 33 34 31 32 2C 4D 2C 31 2E 31 2C 30 2A 34 46 0D 0A 24 47 4E 52 4D 43 2C 30 38 32 30 30 32 2E 31 30 2C 44 2C 34 30 30 39 2E 38 38 34 31 35 30 39 30 2C 4E 2C 31 31 36 31 36 2E 39 31 33 33 32 33 31 30 2C 45 2C 36 2E 34 34 32 2C 31 36 38 2E 34 2C 32 32 30 33 32 34 2C 37 2E 31 2C 57 2C 52 2C 53 2A 35 38 0D 0A 24 50 53 41 54 2C 48 50 52 2C 30 38 32 30 30 32 2E 31 30 2C 32 35 38 2E 36 38 2C 30 2E 31 37 2C 30 2E 31 30 2C 31 65 2A 33 37 0D 0A 
[Rx][16:20:02.782] 24 47 4E 47 47 41 2C 30 38 32 30 30 32 2E 32 30 2C 34 30 30 39 2E 38 38 33 39 37 35 34 39 2C 4E 2C 31 31 36 31 36 2E 39 31 33 33 36 38 33 38 2C 45 2C 34 2C 34 38 2C 30 2E 34 2C 34 32 2E 32 32 35 38 2C 4D 2C 2D 38 2E 33 34 31 32 2C 4D 2C 31 2E 32 2C 30 2A 34 36 0D 0A 24 47 4E 52 4D 43 2C 30 38 32 30 30 32 2E 32 30 2C 44 2C 34 30 30 39 2E 38 38 33 39 37 35 34 39 2C 4E 2C 31 31 36 31 36 2E 39 31 33 33 36 38 33 38 2C 45 2C 36 2E 34 34 35 2C 31 36 38 2E 35 2C 32 32 30 33 32 34 2C 37 2E 31 2C 57 2C 52 2C 53 2A 35 34 0D 0A 24 50 53 41 54 2C 48 50 52 2C 30 38 32 30 30 32 2E 32 30 2C 32 35 38 2E 37 34 2C 30 2E 31 37 2C 30 2E 31 33 2C 31 65 2A 33 41 0D 0A 
[Rx][16:20:02.882] 24 47 4E 47 47 41 2C 30 38 32 30 30 32 2E 33 30 2C 34 30 30 39 2E 38 38 33 38 30 30 39 31 2C 4E 2C 31 31 36 31 36 2E 39 31 33 34 31 33 35 38 2C 45 2C 34 2C 34 38 2C 30 2E 34 2C 34 32 2E 32 32 35 31 2C 4D 2C 2D 38 2E 33 34 31 32 2C 4D 2C 31 2E 33 2C 30 2A 34 34 0D 0A 24 47 4E 52 4D 43 2C 30 38 32 30 30 32 2E 33 30 2C 44 2C 34 30 30 39 2E 38 38 33 38 30 30 39 31 2C 4E 2C 31 31 36 31 36 2E 39 31 33 34 31 33 35 38 2C 45 2C 36 2E 34 32 34 2C 31 36 38 2E 36 2C 32 32 30 33 32 34 2C 37 2E 31 2C 57 2C 52 2C 53 2A 35 41 0D 0A 24 50 53 41 54 2C 48 50 52 2C 30 38 32 30 30 32 2E 33 30 2C 32 35 38 2E 37 37 2C 30 2E 31 38 2C 30 2E 31 31 2C 31 65 2A 33 35 0D 0A 
[Rx][16:20:02.982] 24 47 4E 47 47 41 2C 30 38 32 30 30 32 2E 34 30 2C 34 30 30 39 2E 38 38 33 36 32 36 33 30 2C 4E 2C 31 31 36 31 36 2E 39 31 33 34 35 37 37 35 2C 45 2C 34 2C 34 38 2C 30 2E 34 2C 34 32 2E 32 32 37 31 2C 4D 2C 2D 38 2E 33 34 31 32 2C 4D 2C 31 2E 34 2C 30 2A 34 38 0D 0A 24 47 4E 52 4D 43 2C 30 38 32 30 30 32 2E 34 30 2C 44 2C 34 30 30 39 2E 38 38 33 36 32 36 33 30 2C 4E 2C 31 31 36 31 36 2E 39 31 33 34 35 37 37 35 2C 45 2C 36 2E 34 30 30 2C 31 36 38 2E 36 2C 32 32 30 33 32 34 2C 37 2E 31 2C 57 2C 52 2C 53 2A 35 35 0D 0A 24 50 53 41 54 2C 48 50 52 2C 30 38 32 30 30 32 2E 34 30 2C 32 35 38 2E 37 39 2C 30 2E 32 30 2C 30 2E 31 35 2C 31 65 2A 33 33 0D 0A 
[Rx][16:20:03.082] 24 47 4E 47 47 41 2C 30 38 32 30 30 32 2E 35 30 2C 34 30 30 39 2E 38 38 33 34 35 32 34 33 2C 4E 2C 31 31 36 31 36 2E 39 31 33 35 30 34 35 32 2C 45 2C 34 2C 34 38 2C 30 2E 34 2C 34 32 2E 32 32 39 34 2C 4D 2C 2D 38 2E 33 34 31 33 2C 4D 2C 31 2E 35 2C 30 2A 34 35 0D 0A 24 47 4E 52 4D 43 2C 30 38 32 30 30 32 2E 35 30 2C 44 2C 34 30 30 39 2E 38 38 33 34 35 32 34 33 2C 4E 2C 31 31 36 31 36 2E 39 31 33 35 30 34 35 32 2C 45 2C 36 2E 33 36 37 2C 31 36 38 2E 36 2C 32 32 30 33 32 34 2C 37 2E 31 2C 57 2C 52 2C 53 2A 35 35 0D 0A 24 50 53 41 54 2C 48 50 52 2C 30 38 32 30 30 32 2E 35 30 2C 32 35 38 2E 38 33 2C 30 2E 31 38 2C 30 2E 32 31 2C 31 65 2A 33 42 0D 0A 
[Rx][16:20:03.182] 24 47 4E 47 47 41 2C 30 38 32 30 30 32 2E 36 30 2C 34 30 30 39 2E 38 38 33 32 37 39 37 34 2C 4E 2C 31 31 36 31 36 2E 39 31 33 35 34 38 30 34 2C 45 2C 34 2C 34 38 2C 30 2E 34 2C 34 32 2E 32 32 38 38 2C 4D 2C 2D 38 2E 33 34 31 33 2C 4D 2C 31 2E 36 2C 30 2A 34 38 0D 0A 24 47 4E 52 4D 43 2C 30 38 32 30 30 32 2E 36 30 2C 44 2C 34 30 30 39 2E 38 38 33 32 37 39 37 34 2C 4E 2C 31 31 36 31 36 2E 39 31 33 35 34 38 30 34 2C 45 2C 36 2E 33 34 38 2C 31 36 38 2E 37 2C 32 32 30 33 32 34 2C 37 2E 31 2C 57 2C 52 2C 53 2A 35 41 0D 0A 24 50 53 41 54 2C 48 50 52 2C 30 38 32 30 30 32 2E 36 30 2C 32 35 38 2E 38 38 2C 30 2E 31 35 2C 30 2E 32 35 2C 31 65 2A 33 41 0D 0A 
[Rx][16:20:03.282] 24 47 4E 47 47 41 2C 30 38 32 30 30 32 2E 37 30 2C 34 30 30 39 2E 38 38 33 31 30 35 38 30 2C 4E 2C 31 31 36 31 36 2E 39 31 33 35 39 32 32 39 2C 45 2C 34 2C 34 38 2C 30 2E 34 2C 34 32 2E 32 32 39 33 2C 4D 2C 2D 38 2E 33 34 31 33 2C 4D 2C 31 2E 37 2C 30 2A 34 39 0D 0A 24 47 4E 52 4D 43 2C 30 38 32 30 30 32 2E 37 30 2C 44 2C 34 30 30 39 2E 38 38 33 31 30 35 38 30 2C 4E 2C 31 31 36 31 36 2E 39 31 33 35 39 32 32 39 2C 45 2C 36 2E 33 33 39 2C 31 36 38 2E 39 2C 32 32 30 33 32 34 2C 37 2E 31 2C 57 2C 52 2C 53 2A 35 38 0D 0A 24 50 53 41 54 2C 48 50 52 2C 30 38 32 30 30 32 2E 37 30 2C 32 35 38 2E 39 34 2C 30 2E 31 30 2C 30 2E 33 32 2C 31 65 2A 33 35 0D 0A 
[Rx][16:20:03.382] 24 47 4E 47 47 41 2C 30 38 32 30 30 32 2E 38 30 2C 34 30 30 39 2E 38 38 32 39 33 32 38 30 2C 4E 2C 31 31 36 31 36 2E 39 31 33 36 33 34 32 36 2C 45 2C 34 2C 34 38 2C 30 2E 34 2C 34 32 2E 32 33 30 34 2C 4D 2C 2D 38 2E 33 34 31 33 2C 4D 2C 31 2E 38 2C 30 2A 34 42 0D 0A 24 47 4E 52 4D 43 2C 30 38 32 30 30 32 2E 38 30 2C 44 2C 34 30 30 39 2E 38 38 32 39 33 32 38 30 2C 4E 2C 31 31 36 31 36 2E 39 31 33 36 33 34 32 36 2C 45 2C 36 2E 33 35 35 2C 31 36 39 2E 36 2C 32 32 30 33 32 34 2C 37 2E 31 2C 57 2C 52 2C 53 2A 35 45 0D 0A 24 50 53 41 54 2C 48 50 52 2C 30 38 32 30 30 32 2E 38 30 2C 32 35 39 2E 30 31 2C 30 2E 30 36 2C 30 2E 33 32 2C 31 65 2A 33 30 0D 0A 
[Rx][16:20:03.482] 24 47 4E 47 47 41 2C 30 38 32 30 30 32 2E 39 30 2C 34 30 30 39 2E 38 38 32 37 35 38 33 34 2C 4E 2C 31 31 36 31 36 2E 39 31 33 36 37 35 39 34 2C 45 2C 34 2C 34 38 2C 30 2E 34 2C 34 32 2E 32 33 33 30 2C 4D 2C 2D 38 2E 33 34 31 33 2C 4D 2C 30 2E 39 2C 30 2A 34 43 0D 0A 24 47 4E 52 4D 43 2C 30 38 32 30 30 32 2E 39 30 2C 44 2C 34 30 30 39 2E 38 38 32 37 35 38 33 34 2C 4E 2C 31 31 36 31 36 2E 39 31 33 36 37 35 39 34 2C 45 2C 36 2E 33 38 37 2C 31 36 39 2E 38 2C 32 32 30 33 32 34 2C 37 2E 31 2C 57 2C 52 2C 53 2A 35 46 0D 0A 24 50 53 41 54 2C 48 50 52 2C 30 38 32 30 30 32 2E 39 30 2C 32 35 39 2E 31 30 2C 30 2E 30 33 2C 30 2E 33 39 2C 31 65 2A 33 46 0D 0A 
[Rx][16:20:03.582] 24 47 4E 47 47 41 2C 30 38 32 30 30 33 2E 30 30 2C 34 30 30 39 2E 38 38 32 35 38 34 39 39 2C 4E 2C 31 31 36 31 36 2E 39 31 33 37 31 36 38 33 2C 45 2C 34 2C 34 38 2C 30 2E 34 2C 34 32 2E 32 32 38 31 2C 4D 2C 2D 38 2E 33 34 31 32 2C 4D 2C 31 2E 30 2C 30 2A 34 30 0D 0A 24 47 4E 52 4D 43 2C 30 38 32 30 30 33 2E 30 30 2C 44 2C 34 30 30 39 2E 38 38 32 35 38 34 39 39 2C 4E 2C 31 31 36 31 36 2E 39 31 33 37 31 36 38 33 2C 45 2C 36 2E 33 36 39 2C 31 36 39 2E 38 2C 32 32 30 33 32 34 2C 37 2E 31 2C 57 2C 52 2C 53 2A 35 31 0D 0A 24 50 53 41 54 2C 48 50 52 2C 30 38 32 30 30 33 2E 30 30 2C 32 35 39 2E 31 37 2C 30 2E 30 31 2C 30 2E 34 35 2C 31 65 2A 33 39 0D 0A 
[Rx][16:20:03.682] 24 47 4E 47 47 41 2C 30 38 32 30 30 33 2E 31 30 2C 34 30 30 39 2E 38 38 32 34 31 30 36 34 2C 4E 2C 31 31 36 31 36 2E 39 31 33 37 35 39 36 37 2C 45 2C 34 2C 34 38 2C 30 2E 34 2C 34 32 2E 32 32 36 34 2C 4D 2C 2D 38 2E 33 34 31 32 2C 4D 2C 31 2E 31 2C 30 2A 34 34 0D 0A 24 47 4E 52 4D 43 2C 30 38 32 30 30 33 2E 31 30 2C 44 2C 34 30 30 39 2E 38 38 32 34 31 30 36 34 2C 4E 2C 31 31 36 31 36 2E 39 31 33 37 35 39 36 37 2C 45 2C 36 2E 33 36 32 2C 31 36 39 2E 34 2C 32 32 30 33 32 34 2C 37 2E 31 2C 57 2C 52 2C 53 2A 35 38 0D 0A 24 50 53 41 54 2C 48 50 52 2C 30 38 32 30 30 33 2E 31 30 2C 32 35 39 2E 32 32 2C 30 2E 30 33 2C 30 2E 34 37 2C 31 65 2A 33 45 0D 0A 
[Rx][16:20:03.783] 24 47 4E 47 47 41 2C 30 38 32 30 30 33 2E 32 30 2C 34 30 30 39 2E 38 38 32 32 33 37 35 32 2C 4E 2C 31 31 36 31 36 2E 39 31 33 38 30 33 31 37 2C 45 2C 34 2C 34 38 2C 30 2E 34 2C 34 32 2E 32 32 37 30 2C 4D 2C 2D 38 2E 33 34 31 32 2C 4D 2C 31 2E 32 2C 30 2A 34 30 0D 0A 24 47 4E 52 4D 43 2C 30 38 32 30 30 33 2E 32 30 2C 44 2C 34 30 30 39 2E 38 38 32 32 33 37 35 32 2C 4E 2C 31 31 36 31 36 2E 39 31 33 38 30 33 31 37 2C 45 2C 36 2E 33 34 38 2C 31 36 39 2E 30 2C 32 32 30 33 32 34 2C 37 2E 31 2C 57 2C 52 2C 53 2A 35 36 0D 0A 24 50 53 41 54 2C 48 50 52 2C 30 38 32 30 30 33 2E 32 30 2C 32 35 39 2E 32 39 2C 30 2E 30 35 2C 30 2E 35 35 2C 31 65 2A 33 33 0D 0A 
[Rx][16:20:03.882] 24 47 4E 47 47 41 2C 30 38 32 30 30 33 2E 33 30 2C 34 30 30 39 2E 38 38 32 30 36 33 34 31 2C 4E 2C 31 31 36 31 36 2E 39 31 33 38 34 39 34 39 2C 45 2C 34 2C 34 38 2C 30 2E 34 2C 34 32 2E 32 32 35 30 2C 4D 2C 2D 38 2E 33 34 31 32 2C 4D 2C 31 2E 33 2C 30 2A 34 36 0D 0A 24 47 4E 52 4D 43 2C 30 38 32 30 30 33 2E 33 30 2C 44 2C 34 30 30 39 2E 38 38 32 30 36 33 34 31 2C 4E 2C 31 31 36 31 36 2E 39 31 33 38 34 39 34 39 2C 45 2C 36 2E 33 35 35 2C 31 36 38 2E 37 2C 32 32 30 33 32 34 2C 37 2E 31 2C 57 2C 52 2C 53 2A 35 39 0D 0A 24 50 53 41 54 2C 48 50 52 2C 30 38 32 30 30 33 2E 33 30 2C 32 35 39 2E 33 32 2C 30 2E 30 37 2C 30 2E 35 38 2C 31 65 2A 33 37 0D 0A 
[Rx][16:20:03.983] 24 47 4E 47 47 41 2C 30 38 32 30 30 33 2E 34 30 2C 34 30 30 39 2E 38 38 31 38 39 30 34 36 2C 4E 2C 31 31 36 31 36 2E 39 31 33 38 39 31 39 37 2C 45 2C 34 2C 34 38 2C 30 2E 34 2C 34 32 2E 32 32 30 35 2C 4D 2C 2D 38 2E 33 34 31 32 2C 4D 2C 31 2E 34 2C 30 2A 34 30 0D 0A 24 47 4E 52 4D 43 2C 30 38 32 30 30 33 2E 34 30 2C 44 2C 34 30 30 39 2E 38 38 31 38 39 30 34 36 2C 4E 2C 31 31 36 31 36 2E 39 31 33 38 39 31 39 37 2C 45 2C 36 2E 33 36 30 2C 31 36 38 2E 37 2C 32 32 30 33 32 34 2C 37 2E 31 2C 57 2C 52 2C 53 2A 35 45 0D 0A 24 50 53 41 54 2C 48 50 52 2C 30 38 32 30 30 33 2E 34 30 2C 32 35 39 2E 33 36 2C 30 2E 31 30 2C 30 2E 36 31 2C 31 65 2A 33 38 0D 0A 
[Rx][16:20:04.083] 24 47 4E 47 47 41 2C 30 38 32 30 30 33 2E 35 30 2C 34 30 30 39 2E 38 38 31 37 31 35 39 33 2C 4E 2C 31 31 36 31 36 2E 39 31 33 39 33 37 31 36 2C 45 2C 34 2C 34 38 2C 30 2E 34 2C 34 32 2E 32 31 38 32 2C 4D 2C 2D 38 2E 33 34 31 33 2C 4D 2C 31 2E 35 2C 30 2A 34 33 0D 0A 24 47 4E 52 4D 43 2C 30 38 32 30 30 33 2E 35 30 2C 44 2C 34 30 30 39 2E 38 38 31 37 31 35 39 33 2C 4E 2C 31 31 36 31 36 2E 39 31 33 39 33 37 31 36 2C 45 2C 36 2E 33 38 34 2C 31 36 38 2E 39 2C 32 32 30 33 32 34 2C 37 2E 31 2C 57 2C 52 2C 53 2A 35 35 0D 0A 24 50 53 41 54 2C 48 50 52 2C 30 38 32 30 30 33 2E 35 30 2C 32 35 39 2E 33 39 2C 30 2E 31 32 2C 30 2E 36 34 2C 31 65 2A 33 31 0D 0A 
[Rx][16:20:04.183] 24 47 4E 47 47 41 2C 30 38 32 30 30 33 2E 36 30 2C 34 30 30 39 2E 38 38 31 35 34 31 39 32 2C 4E 2C 31 31 36 31 36 2E 39 31 33 39 37 39 33 30 2C 45 2C 34 2C 34 38 2C 30 2E 34 2C 34 32 2E 32 31 38 39 2C 4D 2C 2D 38 2E 33 34 31 33 2C 4D 2C 31 2E 36 2C 30 2A 34 34 0D 0A 24 47 4E 52 4D 43 2C 30 38 32 30 30 33 2E 36 30 2C 44 2C 34 30 30 39 2E 38 38 31 35 34 31 39 32 2C 4E 2C 31 31 36 31 36 2E 39 31 33 39 37 39 33 30 2C 45 2C 36 2E 33 38 39 2C 31 36 39 2E 30 2C 32 32 30 33 32 34 2C 37 2E 31 2C 57 2C 52 2C 53 2A 35 46 0D 0A 24 50 53 41 54 2C 48 50 52 2C 30 38 32 30 30 33 2E 36 30 2C 32 35 39 2E 34 33 2C 30 2E 31 32 2C 30 2E 36 34 2C 31 65 2A 33 46 0D 0A 
[Rx][16:20:04.283] 24 47 4E 47 47 41 2C 30 38 32 30 30 33 2E 37 30 2C 34 30 30 39 2E 38 38 31 33 36 37 31 30 2C 4E 2C 31 31 36 31 36 2E 39 31 34 30 32 32 38 33 2C 45 2C 34 2C 34 38 2C 30 2E 34 2C 34 32 2E 32 31 38 31 2C 4D 2C 2D 38 2E 33 34 31 33 2C 4D 2C 31 2E 37 2C 30 2A 34 43 0D 0A 24 47 4E 52 4D 43 2C 30 38 32 30 30 33 2E 37 30 2C 44 2C 34 30 30 39 2E 38 38 31 33 36 37 31 30 2C 4E 2C 31 31 36 31 36 2E 39 31 34 30 32 32 38 33 2C 45 2C 36 2E 33 39 37 2C 31 36 39 2E 32 2C 32 32 30 33 32 34 2C 37 2E 31 2C 57 2C 52 2C 53 2A 35 33 0D 0A 24 50 53 41 54 2C 48 50 52 2C 30 38 32 30 30 33 2E 37 30 2C 32 35 39 2E 34 37 2C 30 2E 31 32 2C 30 2E 36 31 2C 31 65 2A 33 46 0D 0A 
[Rx][16:20:04.382] 24 47 4E 47 47 41 2C 30 38 32 30 30 33 2E 38 30 2C 34 30 30 39 2E 38 38 31 31 39 32 37 34 2C 4E 2C 31 31 36 31 36 2E 39 31 34 30 36 35 32 30 2C 45 2C 34 2C 34 38 2C 30 2E 34 2C 34 32 2E 32 31 38 35 2C 4D 2C 2D 38 2E 33 34 31 33 2C 4D 2C 30 2E 38 2C 30 2A 34 39 0D 0A 24 47 4E 52 4D 43 2C 30 38 32 30 30 33 2E 38 30 2C 44 2C 34 30 30 39 2E 38 38 31 31 39 32 37 34 2C 4E 2C 31 31 36 31 36 2E 39 31 34 30 36 35 32 30 2C 45 2C 36 2E 33 39 31 2C 31 36 39 2E 35 2C 32 32 30 33 32 34 2C 37 2E 31 2C 57 2C 52 2C 53 2A 35 44 0D 0A 24 50 53 41 54 2C 48 50 52 2C 30 38 32 30 30 33 2E 38 30 2C 32 35 39 2E 35 31 2C 30 2E 30 39 2C 30 2E 35 38 2C 31 65 2A 33 37 0D 0A 
[Rx][16:20:04.482] 24 47 4E 47 47 41 2C 30 38 32 30 30 33 2E 39 30 2C 34 30 30 39 2E 38 38 31 30 31 37 36 33 2C 4E 2C 31 31 36 31 36 2E 39 31 34 31 30 37 38 38 2C 45 2C 34 2C 34 38 2C 30 2E 34 2C 34 32 2E 32 32 30 37 2C 4D 2C 2D 38 2E 33 34 31 33 2C 4D 2C 30 2E 39 2C 30 2A 34 44 0D 0A 24 47 4E 52 4D 43 2C 30 38 32 30 30 33 2E 39 30 2C 44 2C 34 30 30 39 2E 38 38 31 30 31 37 36 33 2C 4E 2C 31 31 36 31 36 2E 39 31 34 31 30 37 38 38 2C 45 2C 36 2E 33 39 31 2C 31 36 39 2E 36 2C 32 32 30 33 32 34 2C 37 2E 31 2C 57 2C 52 2C 53 2A 35 32 0D 0A 24 50 53 41 54 2C 48 50 52 2C 30 38 32 30 30 33 2E 39 30 2C 32 35 39 2E 35 35 2C 30 2E 30 37 2C 30 2E 35 36 2C 31 65 2A 33 32 0D 0A 
[Rx][16:20:04.582] 24 47 4E 47 47 41 2C 30 38 32 30 30 34 2E 30 30 2C 34 30 30 39 2E 38 38 30 38 34 33 33 31 2C 4E 2C 31 31 36 31 36 2E 39 31 34 31 34 37 37 37 2C 45 2C 34 2C 34 38 2C 30 2E 34 2C 34 32 2E 32 32 33 37 2C 4D 2C 2D 38 2E 33 34 31 32 2C 4D 2C 31 2E 30 2C 30 2A 34 32 0D 0A 24 47 4E 52 4D 43 2C 30 38 32 30 30 34 2E 30 30 2C 44 2C 34 30 30 39 2E 38 38 30 38 34 33 33 31 2C 4E 2C 31 31 36 31 36 2E 39 31 34 31 34 37 37 37 2C 45 2C 36 2E 33 38 36 2C 31 36 39 2E 38 2C 32 32 30 33 32 34 2C 37 2E 31 2C 57 2C 52 2C 53 2A 35 46 0D 0A 24 50 53 41 54 2C 48 50 52 2C 30 38 32 30 30 34 2E 30 30 2C 32 35 39 2E 36 30 2C 30 2E 30 35 2C 30 2E 35 37 2C 31 65 2A 33 39 0D 0A 
[Rx][16:20:04.682] 24 47 4E 47 47 41 2C 30 38 32 30 30 34 2E 31 30 2C 34 30 30 39 2E 38 38 30 36 36 39 38 37 2C 4E 2C 31 31 36 31 36 2E 39 31 34 31 38 38 30 36 2C 45 2C 34 2C 34 38 2C 30 2E 34 2C 34 32 2E 32 32 32 33 2C 4D 2C 2D 38 2E 33 34 31 33 2C 4D 2C 31 2E 31 2C 30 2A 34 38 0D 0A 24 47 4E 52 4D 43 2C 30 38 32 30 30 34 2E 31 30 2C 44 2C 34 30 30 39 2E 38 38 30 36 36 39 38 37 2C 4E 2C 31 31 36 31 36 2E 39 31 34 31 38 38 30 36 2C 45 2C 36 2E 33 36 35 2C 31 36 39 2E 39 2C 32 32 30 33 32 34 2C 37 2E 31 2C 57 2C 52 2C 53 2A 35 43 0D 0A 24 50 53 41 54 2C 48 50 52 2C 30 38 32 30 30 34 2E 31 30 2C 32 35 39 2E 36 37 2C 30 2E 30 34 2C 30 2E 35 36 2C 31 65 2A 33 46 0D 0A 
[Rx][16:20:04.782] 24 47 4E 47 47 41 2C 30 38 32 30 30 34 2E 32 30 2C 34 30 30 39 2E 38 38 30 34 39 36 38 30 2C 4E 2C 31 31 36 31 36 2E 39 31 34 32 33 31 35 36 2C 45 2C 34 2C 34 38 2C 30 2E 34 2C 34 32 2E 32 32 33 35 2C 4D 2C 2D 38 2E 33 34 31 33 2C 4D 2C 31 2E 32 2C 30 2A 34 45 0D 0A 24 47 4E 52 4D 43 2C 30 38 32 30 30 34 2E 32 30 2C 44 2C 34 30 30 39 2E 38 38 30 34 39 36 38 30 2C 4E 2C 31 31 36 31 36 2E 39 31 34 32 33 31 35 36 2C 45 2C 36 2E 33 36 30 2C 31 36 39 2E 39 2C 32 32 30 33 32 34 2C 37 2E 31 2C 57 2C 52 2C 53 2A 35 42 0D 0A 24 50 53 41 54 2C 48 50 52 2C 30 38 32 30 30 34 2E 32 30 2C 32 35 39 2E 37 35 2C 30 2E 30 34 2C 30 2E 35 39 2C 31 65 2A 33 30 0D 0A 
[Rx][16:20:04.882] 24 47 4E 47 47 41 2C 30 38 32 30 30 34 2E 33 30 2C 34 30 30 39 2E 38 38 30 33 32 33 37 35 2C 4E 2C 31 31 36 31 36 2E 39 31 34 32 37 32 30 37 2C 45 2C 34 2C 34 38 2C 30 2E 34 2C 34 32 2E 32 32 37 33 2C 4D 2C 2D 38 2E 33 34 31 33 2C 4D 2C 31 2E 33 2C 30 2A 34 43 0D 0A 24 47 4E 52 4D 43 2C 30 38 32 30 30 34 2E 33 30 2C 44 2C 34 30 30 39 2E 38 38 30 33 32 33 37 35 2C 4E 2C 31 31 36 31 36 2E 39 31 34 32 37 32 30 37 2C 45 2C 36 2E 33 32 36 2C 31 36 39 2E 37 2C 32 32 30 33 32 34 2C 37 2E 31 2C 57 2C 52 2C 53 2A 35 36 0D 0A 24 50 53 41 54 2C 48 50 52 2C 30 38 32 30 30 34 2E 33 30 2C 32 35 39 2E 38 32 2C 30 2E 30 37 2C 30 2E 35 39 2C 31 65 2A 33 41 0D 0A 
[Rx][16:20:04.982] 24 47 4E 47 47 41 2C 30 38 32 30 30 34 2E 34 30 2C 34 30 30 39 2E 38 38 30 31 35 30 39 34 2C 4E 2C 31 31 36 31 36 2E 39 31 34 33 31 34 33 36 2C 45 2C 34 2C 34 38 2C 30 2E 34 2C 34 32 2E 32 32 35 33 2C 4D 2C 2D 38 2E 33 34 31 33 2C 4D 2C 31 2E 34 2C 30 2A 34 34 0D 0A 24 47 4E 52 4D 43 2C 30 38 32 30 30 34 2E 34 30 2C 44 2C 34 30 30 39 2E 38 38 30 31 35 30 39 34 2C 4E 2C 31 31 36 31 36 2E 39 31 34 33 31 34 33 36 2C 45 2C 36 2E 33 31 37 2C 31 36 39 2E 34 2C 32 32 30 33 32 34 2C 37 2E 31 2C 57 2C 52 2C 53 2A 35 41 0D 0A 24 50 53 41 54 2C 48 50 52 2C 30 38 32 30 30 34 2E 34 30 2C 32 35 39 2E 39 30 2C 30 2E 30 39 2C 30 2E 35 38 2C 31 65 2A 33 31 0D 0A 
[Rx][16:20:05.082] 24 47 4E 47 47 41 2C 30 38 32 30 30 34 2E 35 30 2C 34 30 30 39 2E 38 37 39 39 37 38 31 34 2C 4E 2C 31 31 36 31 36 2E 39 31 34 33 35 36 32 35 2C 45 2C 34 2C 34 38 2C 30 2E 34 2C 34 32 2E 32 32 32 32 2C 4D 2C 2D 38 2E 33 34 31 33 2C 4D 2C 31 2E 35 2C 30 2A 34 41 0D 0A 24 47 4E 52 4D 43 2C 30 38 32 30 30 34 2E 35 30 2C 44 2C 34 30 30 39 2E 38 37 39 39 37 38 31 34 2C 4E 2C 31 31 36 31 36 2E 39 31 34 33 35 36 32 35 2C 45 2C 36 2E 33 32 38 2C 31 36 39 2E 32 2C 32 32 30 33 32 34 2C 37 2E 31 2C 57 2C 52 2C 53 2A 35 39 0D 0A 24 50 53 41 54 2C 48 50 52 2C 30 38 32 30 30 34 2E 35 30 2C 32 35 39 2E 39 37 2C 30 2E 31 32 2C 30 2E 36 31 2C 31 65 2A 33 37 0D 0A 
[Rx][16:20:05.182] 24 47 4E 47 47 41 2C 30 38 32 30 30 34 2E 36 30 2C 34 30 30 39 2E 38 37 39 38 30 35 35 38 2C 4E 2C 31 31 36 31 36 2E 39 31 34 34 30 30 30 30 2C 45 2C 34 2C 34 38 2C 30 2E 34 2C 34 32 2E 32 32 33 34 2C 4D 2C 2D 38 2E 33 34 31 33 2C 4D 2C 31 2E 36 2C 30 2A 34 44 0D 0A 24 47 4E 52 4D 43 2C 30 38 32 30 30 34 2E 36 30 2C 44 2C 34 30 30 39 2E 38 37 39 38 30 35 35 38 2C 4E 2C 31 31 36 31 36 2E 39 31 34 34 30 30 30 30 2C 45 2C 36 2E 33 33 35 2C 31 36 39 2E 31 2C 32 32 30 33 32 34 2C 37 2E 31 2C 57 2C 52 2C 53 2A 35 35 0D 0A 24 50 53 41 54 2C 48 50 52 2C 30 38 32 30 30 34 2E 36 30 2C 32 36 30 2E 30 32 2C 30 2E 31 36 2C 30 2E 35 38 2C 31 65 2A 33 43 0D 0A 
[Rx][16:20:05.282] 24 47 4E 47 47 41 2C 30 38 32 30 30 34 2E 37 30 2C 34 30 30 39 2E 38 37 39 36 33 32 31 33 2C 4E 2C 31 31 36 31 36 2E 39 31 34 34 34 34 30 32 2C 45 2C 34 2C 34 38 2C 30 2E 34 2C 34 32 2E 32 32 31 36 2C 4D 2C 2D 38 2E 33 34 31 33 2C 4D 2C 31 2E 37 2C 30 2A 34 41 0D 0A 24 47 4E 52 4D 43 2C 30 38 32 30 30 34 2E 37 30 2C 44 2C 34 30 30 39 2E 38 37 39 36 33 32 31 33 2C 4E 2C 31 31 36 31 36 2E 39 31 34 34 34 34 30 32 2C 45 2C 36 2E 33 34 33 2C 31 36 39 2E 31 2C 32 32 30 33 32 34 2C 37 2E 31 2C 57 2C 52 2C 53 2A 35 32 0D 0A 24 50 53 41 54 2C 48 50 52 2C 30 38 32 30 30 34 2E 37 30 2C 32 36 30 2E 30 36 2C 30 2E 31 39 2C 30 2E 35 38 2C 31 65 2A 33 36 0D 0A 
[Rx][16:20:05.383] 24 47 4E 47 47 41 2C 30 38 32 30 30 34 2E 38 30 2C 34 30 30 39 2E 38 37 39 34 35 38 36 31 2C 4E 2C 31 31 36 31 36 2E 39 31 34 34 38 36 35 32 2C 45 2C 34 2C 34 38 2C 30 2E 34 2C 34 32 2E 32 31 39 39 2C 4D 2C 2D 38 2E 33 34 31 33 2C 4D 2C 30 2E 38 2C 30 2A 34 46 0D 0A 24 47 4E 52 4D 43 2C 30 38 32 30 30 34 2E 38 30 2C 44 2C 34 30 30 39 2E 38 37 39 34 35 38 36 31 2C 4E 2C 31 31 36 31 36 2E 39 31 34 34 38 36 35 32 2C 45 2C 36 2E 33 35 38 2C 31 36 39 2E 32 2C 32 32 30 33 32 34 2C 37 2E 31 2C 57 2C 52 2C 53 2A 35 34 0D 0A 24 50 53 41 54 2C 48 50 52 2C 30 38 32 30 30 34 2E 38 30 2C 32 36 30 2E 30 38 2C 30 2E 32 31 2C 30 2E 35 33 2C 31 65 2A 33 37 0D 0A 
[Rx][16:20:05.482] 24 47 4E 47 47 41 2C 30 38 32 30 30 34 2E 39 30 2C 34 30 30 39 2E 38 37 39 32 38 33 39 38 2C 4E 2C 31 31 36 31 36 2E 39 31 34 35 32 39 31 34 2C 45 2C 34 2C 34 38 2C 30 2E 34 2C 34 32 2E 32 31 39 33 2C 4D 2C 2D 38 2E 33 34 31 33 2C 4D 2C 30 2E 39 2C 30 2A 34 35 0D 0A 24 47 4E 52 4D 43 2C 30 38 32 30 30 34 2E 39 30 2C 44 2C 34 30 30 39 2E 38 37 39 32 38 33 39 38 2C 4E 2C 31 31 36 31 36 2E 39 31 34 35 32 39 31 34 2C 45 2C 36 2E 33 37 31 2C 31 36 39 2E 34 2C 32 32 30 33 32 34 2C 37 2E 31 2C 57 2C 52 2C 53 2A 35 38 0D 0A 24 50 53 41 54 2C 48 50 52 2C 30 38 32 30 30 34 2E 39 30 2C 32 36 30 2E 31 32 2C 30 2E 32 32 2C 30 2E 35 33 2C 31 65 2A 33 45 0D 0A 
[Rx][16:20:05.582] 24 47 4E 47 47 41 2C 30 38 32 30 30 35 2E 30 30 2C 34 30 30 39 2E 38 37 39 31 31 30 32 37 2C 4E 2C 31 31 36 31 36 2E 39 31 34 35 36 38 38 30 2C 45 2C 34 2C 34 38 2C 30 2E 34 2C 34 32 2E 32 31 36 37 2C 4D 2C 2D 38 2E 33 34 31 33 2C 4D 2C 31 2E 30 2C 30 2A 34 42 0D 0A 24 47 4E 52 4D 43 2C 30 38 32 30 30 35 2E 30 30 2C 44 2C 34 30 30 39 2E 38 37 39 31 31 30 32 37 2C 4E 2C 31 31 36 31 36 2E 39 31 34 35 36 38 38 30 2C 45 2C 36 2E 33 37 37 2C 31 36 39 2E 38 2C 32 32 30 33 32 34 2C 37 2E 31 2C 57 2C 52 2C 53 2A 35 46 0D 0A 24 50 53 41 54 2C 48 50 52 2C 30 38 32 30 30 35 2E 30 30 2C 32 36 30 2E 31 35 2C 30 2E 32 32 2C 30 2E 35 31 2C 31 65 2A 33 33 0D 0A 
[Rx][16:20:05.682] 24 47 4E 47 47 41 2C 30 38 32 30 30 35 2E 31 30 2C 34 30 30 39 2E 38 37 38 39 33 36 31 34 2C 4E 2C 31 31 36 31 36 2E 39 31 34 36 31 30 32 39 2C 45 2C 34 2C 34 38 2C 30 2E 34 2C 34 32 2E 32 31 32 34 2C 4D 2C 2D 38 2E 33 34 31 33 2C 4D 2C 31 2E 31 2C 30 2A 34 45 0D 0A 24 47 4E 52 4D 43 2C 30 38 32 30 30 35 2E 31 30 2C 44 2C 34 30 30 39 2E 38 37 38 39 33 36 31 34 2C 4E 2C 31 31 36 31 36 2E 39 31 34 36 31 30 32 39 2C 45 2C 36 2E 33 38 31 2C 31 37 30 2E 30 2C 32 32 30 33 32 34 2C 37 2E 31 2C 57 2C 52 2C 53 2A 35 35 0D 0A 24 50 53 41 54 2C 48 50 52 2C 30 38 32 30 30 35 2E 31 30 2C 32 36 30 2E 31 37 2C 30 2E 32 31 2C 30 2E 34 33 2C 31 65 2A 33 30 0D 0A 
[Rx][16:20:05.782] 24 47 4E 47 47 41 2C 30 38 32 30 30 35 2E 32 30 2C 34 30 30 39 2E 38 37 38 37 36 31 30 31 2C 4E 2C 31 31 36 31 36 2E 39 31 34 36 35 30 32 31 2C 45 2C 34 2C 34 38 2C 30 2E 34 2C 34 32 2E 32 31 37 30 2C 4D 2C 2D 38 2E 33 34 31 33 2C 4D 2C 31 2E 32 2C 30 2A 34 42 0D 0A 24 47 4E 52 4D 43 2C 30 38 32 30 30 35 2E 32 30 2C 44 2C 34 30 30 39 2E 38 37 38 37 36 31 30 31 2C 4E 2C 31 31 36 31 36 2E 39 31 34 36 35 30 32 31 2C 45 2C 36 2E 34 30 33 2C 31 37 30 2E 30 2C 32 32 30 33 32 34 2C 37 2E 31 2C 57 2C 52 2C 53 2A 35 46 0D 0A 24 50 53 41 54 2C 48 50 52 2C 30 38 32 30 30 35 2E 32 30 2C 32 36 30 2E 32 33 2C 30 2E 32 31 2C 30 2E 33 38 2C 31 65 2A 33 38 0D 0A 
[Rx][16:20:05.882] 24 47 4E 47 47 41 2C 30 38 32 30 30 35 2E 33 30 2C 34 30 30 39 2E 38 37 38 35 38 35 31 38 2C 4E 2C 31 31 36 31 36 2E 39 31 34 36 39 30 36 31 2C 45 2C 34 2C 34 38 2C 30 2E 34 2C 34 32 2E 32 31 34 37 2C 4D 2C 2D 38 2E 33 34 31 33 2C 4D 2C 31 2E 33 2C 30 2A 34 37 0D 0A 24 47 4E 52 4D 43 2C 30 38 32 30 30 35 2E 33 30 2C 44 2C 34 30 30 39 2E 38 37 38 35 38 35 31 38 2C 4E 2C 31 31 36 31 36 2E 39 31 34 36 39 30 36 31 2C 45 2C 36 2E 34 31 35 2C 31 36 39 2E 39 2C 32 32 30 33 32 34 2C 37 2E 31 2C 57 2C 52 2C 53 2A 35 30 0D 0A 24 50 53 41 54 2C 48 50 52 2C 30 38 32 30 30 35 2E 33 30 2C 32 36 30 2E 32 34 2C 30 2E 32 30 2C 30 2E 33 33 2C 31 65 2A 33 34 0D 0A 
[Rx][16:20:05.982] 24 47 4E 47 47 41 2C 30 38 32 30 30 35 2E 34 30 2C 34 30 30 39 2E 38 37 38 34 30 39 32 39 2C 4E 2C 31 31 36 31 36 2E 39 31 34 37 33 32 35 38 2C 45 2C 34 2C 34 38 2C 30 2E 34 2C 34 32 2E 32 31 31 32 2C 4D 2C 2D 38 2E 33 34 31 33 2C 4D 2C 31 2E 34 2C 30 2A 34 33 0D 0A 24 47 4E 52 4D 43 2C 30 38 32 30 30 35 2E 34 30 2C 44 2C 34 30 30 39 2E 38 37 38 34 30 39 32 39 2C 4E 2C 31 31 36 31 36 2E 39 31 34 37 33 32 35 38 2C 45 2C 36 2E 34 32 38 2C 31 36 39 2E 38 2C 32 32 30 33 32 34 2C 37 2E 31 2C 57 2C 52 2C 53 2A 35 43 0D 0A 24 50 53 41 54 2C 48 50 52 2C 30 38 32 30 30 35 2E 34 30 2C 32 36 30 2E 32 37 2C 30 2E 32 31 2C 30 2E 32 36 2C 31 65 2A 33 35 0D 0A 
[Rx][16:20:06.082] 24 47 4E 47 47 41 2C 30 38 32 30 30 35 2E 35 30 2C 34 30 30 39 2E 38 37 38 32 33 34 31 30 2C 4E 2C 31 31 36 31 36 2E 39 31 34 37 37 31 38 30 2C 45 2C 34 2C 34 38 2C 30 2E 34 2C 34 32 2E 32 31 34 37 2C 4D 2C 2D 38 2E 33 34 31 33 2C 4D 2C 31 2E 35 2C 30 2A 34 33 0D 0A 24 47 4E 52 4D 43 2C 30 38 32 30 30 35 2E 35 30 2C 44 2C 34 30 30 39 2E 38 37 38 32 33 34 31 30 2C 4E 2C 31 31 36 31 36 2E 39 31 34 37 37 31 38 30 2C 45 2C 36 2E 34 32 30 2C 31 36 39 2E 39 2C 32 32 30 33 32 34 2C 37 2E 31 2C 57 2C 52 2C 53 2A 35 34 0D 0A 24 50 53 41 54 2C 48 50 52 2C 30 38 32 30 30 35 2E 35 30 2C 32 36 30 2E 32 37 2C 30 2E 32 33 2C 30 2E 32 33 2C 31 65 2A 33 33 0D 0A 
[Rx][16:20:06.182] 24 47 4E 47 47 41 2C 30 38 32 30 30 35 2E 36 30 2C 34 30 30 39 2E 38 37 38 30 35 39 31 33 2C 4E 2C 31 31 36 31 36 2E 39 31 34 38 31 32 37 34 2C 45 2C 34 2C 34 38 2C 30 2E 34 2C 34 32 2E 32 31 30 37 2C 4D 2C 2D 38 2E 33 34 31 33 2C 4D 2C 31 2E 36 2C 30 2A 34 43 0D 0A 24 47 4E 52 4D 43 2C 30 38 32 30 30 35 2E 36 30 2C 44 2C 34 30 30 39 2E 38 37 38 30 35 39 31 33 2C 4E 2C 31 31 36 31 36 2E 39 31 34 38 31 32 37 34 2C 45 2C 36 2E 34 31 35 2C 31 37 30 2E 30 2C 32 32 30 33 32 34 2C 37 2E 31 2C 57 2C 52 2C 53 2A 35 42 0D 0A 24 50 53 41 54 2C 48 50 52 2C 30 38 32 30 30 35 2E 36 30 2C 32 36 30 2E 32 32 2C 30 2E 32 32 2C 30 2E 31 34 2C 31 65 2A 33 30 0D 0A 
[Rx][16:20:06.282] 24 47 4E 47 47 41 2C 30 38 32 30 30 35 2E 37 30 2C 34 30 30 39 2E 38 37 37 38 38 32 37 36 2C 4E 2C 31 31 36 31 36 2E 39 31 34 38 35 34 30 31 2C 45 2C 34 2C 34 38 2C 30 2E 34 2C 34 32 2E 32 31 33 33 2C 4D 2C 2D 38 2E 33 34 31 33 2C 4D 2C 31 2E 37 2C 30 2A 34 39 0D 0A 24 47 4E 52 4D 43 2C 30 38 32 30 30 35 2E 37 30 2C 44 2C 34 30 30 39 2E 38 37 37 38 38 32 37 36 2C 4E 2C 31 31 36 31 36 2E 39 31 34 38 35 34 30 31 2C 45 2C 36 2E 34 31 31 2C 31 37 30 2E 30 2C 32 32 30 33 32 34 2C 37 2E 31 2C 57 2C 52 2C 53 2A 35 43 0D 0A 24 50 53 41 54 2C 48 50 52 2C 30 38 32 30 30 35 2E 37 30 2C 32 36 30 2E 31 36 2C 30 2E 32 37 2C 30 2E 31 31 2C 31 65 2A 33 36 0D 0A 
[Rx][16:20:06.382] 24 47 4E 47 47 41 2C 30 38 32 30 30 35 2E 38 30 2C 34 30 30 39 2E 38 37 37 37 30 38 34 32 2C 4E 2C 31 31 36 31 36 2E 39 31 34 38 39 32 36 33 2C 45 2C 34 2C 34 38 2C 30 2E 34 2C 34 32 2E 32 31 33 37 2C 4D 2C 2D 38 2E 33 34 31 33 2C 4D 2C 30 2E 38 2C 30 2A 34 38 0D 0A 24 47 4E 52 4D 43 2C 30 38 32 30 30 35 2E 38 30 2C 44 2C 34 30 30 39 2E 38 37 37 37 30 38 34 32 2C 4E 2C 31 31 36 31 36 2E 39 31 34 38 39 32 36 33 2C 45 2C 36 2E 33 39 30 2C 31 37 30 2E 32 2C 32 32 30 33 32 34 2C 37 2E 31 2C 57 2C 52 2C 53 2A 35 42 0D 0A 24 50 53 41 54 2C 48 50 52 2C 30 38 32 30 30 35 2E 38 30 2C 32 36 30 2E 31 34 2C 30 2E 32 38 2C 30 2E 31 33 2C 31 65 2A 33 36 0D 0A 
[Rx][16:20:06.482] 24 47 4E 47 47 41 2C 30 38 32 30 30 35 2E 39 30 2C 34 30 30 39 2E 38 37 37 35 33 34 34 30 2C 4E 2C 31 31 36 31 36 2E 39 31 34 39 33 31 38 39 2C 45 2C 34 2C 34 38 2C 30 2E 34 2C 34 32 2E 32 31 35 30 2C 4D 2C 2D 38 2E 33 34 31 33 2C 4D 2C 30 2E 39 2C 30 2A 34 41 0D 0A 24 47 4E 52 4D 43 2C 30 38 32 30 30 35 2E 39 30 2C 44 2C 34 30 30 39 2E 38 37 37 35 33 34 34 30 2C 4E 2C 31 31 36 31 36 2E 39 31 34 39 33 31 38 39 2C 45 2C 36 2E 33 34 38 2C 31 37 30 2E 32 2C 32 32 30 33 32 34 2C 37 2E 31 2C 57 2C 52 2C 53 2A 35 43 0D 0A 24 50 53 41 54 2C 48 50 52 2C 30 38 32 30 30 35 2E 39 30 2C 32 36 30 2E 31 33 2C 30 2E 32 39 2C 30 2E 31 33 2C 31 65 2A 33 31 0D 0A 
[Rx][16:20:06.582] 24 47 4E 47 47 41 2C 30 38 32 30 30 36 2E 30 30 2C 34 30 30 39 2E 38 37 37 33 36 30 37 31 2C 4E 2C 31 31 36 31 36 2E 39 31 34 39 37 30 34 33 2C 45 2C 34 2C 34 38 2C 30 2E 34 2C 34 32 2E 32 31 35 31 2C 4D 2C 2D 38 2E 33 34 31 33 2C 4D 2C 31 2E 30 2C 30 2A 34 46 0D 0A 24 47 4E 52 4D 43 2C 30 38 32 30 30 36 2E 30 30 2C 44 2C 34 30 30 39 2E 38 37 37 33 36 30 37 31 2C 4E 2C 31 31 36 31 36 2E 39 31 34 39 37 30 34 33 2C 45 2C 36 2E 33 32 37 2C 31 37 30 2E 33 2C 32 32 30 33 32 34 2C 37 2E 31 2C 57 2C 52 2C 53 2A 35 38 0D 0A 24 50 53 41 54 2C 48 50 52 2C 30 38 32 30 30 36 2E 30 30 2C 32 36 30 2E 31 33 2C 30 2E 33 35 2C 30 2E 31 39 2C 31 65 2A 33 43 0D 0A 
[Rx][16:20:06.682] 24 47 4E 47 47 41 2C 30 38 32 30 30 36 2E 31 30 2C 34 30 30 39 2E 38 37 37 31 38 38 31 34 2C 4E 2C 31 31 36 31 36 2E 39 31 35 30 31 30 36 38 2C 45 2C 34 2C 34 38 2C 30 2E 34 2C 34 32 2E 32 31 34 36 2C 4D 2C 2D 38 2E 33 34 31 33 2C 4D 2C 31 2E 31 2C 30 2A 34 39 0D 0A 24 47 4E 52 4D 43 2C 30 38 32 30 30 36 2E 31 30 2C 44 2C 34 30 30 39 2E 38 37 37 31 38 38 31 34 2C 4E 2C 31 31 36 31 36 2E 39 31 35 30 31 30 36 38 2C 45 2C 36 2E 33 30 35 2C 31 37 30 2E 32 2C 32 32 30 33 32 34 2C 37 2E 31 2C 57 2C 52 2C 53 2A 35 38 0D 0A 24 50 53 41 54 2C 48 50 52 2C 30 38 32 30 30 36 2E 31 30 2C 32 36 30 2E 31 38 2C 30 2E 33 36 2C 30 2E 32 34 2C 31 65 2A 33 42 0D 0A 
[Rx][16:20:06.782] 24 47 4E 47 47 41 2C 30 38 32 30 30 36 2E 32 30 2C 34 30 30 39 2E 38 37 37 30 31 35 37 30 2C 4E 2C 31 31 36 31 36 2E 39 31 35 30 34 39 39 37 2C 45 2C 34 2C 34 38 2C 30 2E 34 2C 34 32 2E 32 31 32 32 2C 4D 2C 2D 38 2E 33 34 31 33 2C 4D 2C 31 2E 32 2C 30 2A 34 30 0D 0A 24 47 4E 52 4D 43 2C 30 38 32 30 30 36 2E 32 30 2C 44 2C 34 30 30 39 2E 38 37 37 30 31 35 37 30 2C 4E 2C 31 31 36 31 36 2E 39 31 35 30 34 39 39 37 2C 45 2C 36 2E 33 30 35 2C 31 37 30 2E 30 2C 32 32 30 33 32 34 2C 37 2E 31 2C 57 2C 52 2C 53 2A 35 32 0D 0A 24 50 53 41 54 2C 48 50 52 2C 30 38 32 30 30 36 2E 32 30 2C 32 36 30 2E 32 31 2C 30 2E 33 37 2C 30 2E 32 37 2C 31 65 2A 33 30 0D 0A 
[Rx][16:20:06.882] 24 47 4E 47 47 41 2C 30 38 32 30 30 36 2E 33 30 2C 34 30 30 39 2E 38 37 36 38 34 31 36 37 2C 4E 2C 31 31 36 31 36 2E 39 31 35 30 38 39 38 35 2C 45 2C 34 2C 34 38 2C 30 2E 34 2C 34 32 2E 32 31 34 32 2C 4D 2C 2D 38 2E 33 34 31 33 2C 4D 2C 31 2E 33 2C 30 2A 34 37 0D 0A 24 47 4E 52 4D 43 2C 30 38 32 30 30 36 2E 33 30 2C 44 2C 34 30 30 39 2E 38 37 36 38 34 31 36 37 2C 4E 2C 31 31 36 31 36 2E 39 31 35 30 38 39 38 35 2C 45 2C 36 2E 33 35 38 2C 31 36 39 2E 39 2C 32 32 30 33 32 34 2C 37 2E 31 2C 57 2C 52 2C 53 2A 35 42 0D 0A 24 50 53 41 54 2C 48 50 52 2C 30 38 32 30 30 36 2E 33 30 2C 32 36 30 2E 32 32 2C 30 2E 34 31 2C 30 2E 32 36 2C 31 65 2A 33 32 0D 0A 
[Rx][16:20:06.982] 24 47 4E 47 47 41 2C 30 38 32 30 30 36 2E 34 30 2C 34 30 30 39 2E 38 37 36 36 36 35 37 39 2C 4E 2C 31 31 36 31 36 2E 39 31 35 31 32 39 39 32 2C 45 2C 34 2C 34 38 2C 30 2E 34 2C 34 32 2E 32 30 37 32 2C 4D 2C 2D 38 2E 33 34 31 33 2C 4D 2C 31 2E 34 2C 30 2A 34 46 0D 0A 24 47 4E 52 4D 43 2C 30 38 32 30 30 36 2E 34 30 2C 44 2C 34 30 30 39 2E 38 37 36 36 36 35 37 39 2C 4E 2C 31 31 36 31 36 2E 39 31 35 31 32 39 39 32 2C 45 2C 36 2E 34 30 33 2C 31 37 30 2E 31 2C 32 32 30 33 32 34 2C 37 2E 31 2C 57 2C 52 2C 53 2A 35 46 0D 0A 24 50 53 41 54 2C 48 50 52 2C 30 38 32 30 30 36 2E 34 30 2C 32 36 30 2E 32 35 2C 30 2E 34 32 2C 30 2E 32 38 2C 31 65 2A 33 46 0D 0A 
[Rx][16:20:07.082] 24 47 4E 47 47 41 2C 30 38 32 30 30 36 2E 35 30 2C 34 30 30 39 2E 38 37 36 34 39 30 35 33 2C 4E 2C 31 31 36 31 36 2E 39 31 35 31 36 38 34 39 2C 45 2C 34 2C 34 38 2C 30 2E 34 2C 34 32 2E 32 30 34 37 2C 4D 2C 2D 38 2E 33 34 31 33 2C 4D 2C 31 2E 35 2C 30 2A 34 41 0D 0A 24 47 4E 52 4D 43 2C 30 38 32 30 30 36 2E 35 30 2C 44 2C 34 30 30 39 2E 38 37 36 34 39 30 35 33 2C 4E 2C 31 31 36 31 36 2E 39 31 35 31 36 38 34 39 2C 45 2C 36 2E 34 34 39 2C 31 37 30 2E 34 2C 32 32 30 33 32 34 2C 37 2E 31 2C 57 2C 52 2C 53 2A 35 36 0D 0A 24 50 53 41 54 2C 48 50 52 2C 30 38 32 30 30 36 2E 35 30 2C 32 36 30 2E 32 37 2C 30 2E 34 31 2C 30 2E 33 31 2C 31 65 2A 33 37 0D 0A 
[Rx][16:20:07.182] 24 47 4E 47 47 41 2C 30 38 32 30 30 36 2E 36 30 2C 34 30 30 39 2E 38 37 36 33 31 34 37 33 2C 4E 2C 31 31 36 31 36 2E 39 31 35 32 30 36 32 37 2C 45 2C 34 2C 34 38 2C 30 2E 34 2C 34 32 2E 32 30 30 37 2C 4D 2C 2D 38 2E 33 34 31 33 2C 4D 2C 31 2E 36 2C 30 2A 34 34 0D 0A 24 47 4E 52 4D 43 2C 30 38 32 30 30 36 2E 36 30 2C 44 2C 34 30 30 39 2E 38 37 36 33 31 34 37 33 2C 4E 2C 31 31 36 31 36 2E 39 31 35 32 30 36 32 37 2C 45 2C 36 2E 34 35 30 2C 31 37 30 2E 36 2C 32 32 30 33 32 34 2C 37 2E 31 2C 57 2C 52 2C 53 2A 35 35 0D 0A 24 50 53 41 54 2C 48 50 52 2C 30 38 32 30 30 36 2E 36 30 2C 32 36 30 2E 32 39 2C 30 2E 34 33 2C 30 2E 33 31 2C 31 65 2A 33 38 0D 0A 
[Rx][16:20:07.282] 24 47 4E 47 47 41 2C 30 38 32 30 30 36 2E 37 30 2C 34 30 30 39 2E 38 37 36 31 33 37 37 38 2C 4E 2C 31 31 36 31 36 2E 39 31 35 32 34 35 33 30 2C 45 2C 34 2C 34 38 2C 30 2E 34 2C 34 32 2E 31 39 38 31 2C 4D 2C 2D 38 2E 33 34 31 33 2C 4D 2C 31 2E 37 2C 30 2A 34 39 0D 0A 24 47 4E 52 4D 43 2C 30 38 32 30 30 36 2E 37 30 2C 44 2C 34 30 30 39 2E 38 37 36 31 33 37 37 38 2C 4E 2C 31 31 36 31 36 2E 39 31 35 32 34 35 33 30 2C 45 2C 36 2E 34 33 37 2C 31 37 30 2E 36 2C 32 32 30 33 32 34 2C 37 2E 31 2C 57 2C 52 2C 53 2A 35 43 0D 0A 24 50 53 41 54 2C 48 50 52 2C 30 38 32 30 30 36 2E 37 30 2C 32 36 30 2E 33 33 2C 30 2E 34 30 2C 30 2E 33 31 2C 31 65 2A 33 31 0D 0A 
[Rx][16:20:07.382] 24 47 4E 47 47 41 2C 30 38 32 30 30 36 2E 38 30 2C 34 30 30 39 2E 38 37 35 39 35 39 38 34 2C 4E 2C 31 31 36 31 36 2E 39 31 35 32 38 34 33 39 2C 45 2C 34 2C 34 38 2C 30 2E 34 2C 34 32 2E 31 39 35 38 2C 4D 2C 2D 38 2E 33 34 31 33 2C 4D 2C 30 2E 38 2C 30 2A 34 38 0D 0A 24 47 4E 52 4D 43 2C 30 38 32 30 30 36 2E 38 30 2C 44 2C 34 30 30 39 2E 38 37 35 39 35 39 38 34 2C 4E 2C 31 31 36 31 36 2E 39 31 35 32 38 34 33 39 2C 45 2C 36 2E 34 35 38 2C 31 37 30 2E 36 2C 32 32 30 33 32 34 2C 37 2E 31 2C 57 2C 52 2C 53 2A 35 45 0D 0A 24 50 53 41 54 2C 48 50 52 2C 30 38 32 30 30 36 2E 38 30 2C 32 36 30 2E 33 37 2C 30 2E 34 30 2C 30 2E 33 32 2C 31 65 2A 33 39 0D 0A 
[Rx][16:20:07.482] 24 47 4E 47 47 41 2C 30 38 32 30 30 36 2E 39 30 2C 34 30 30 39 2E 38 37 35 37 38 32 35 37 2C 4E 2C 31 31 36 31 36 2E 39 31 35 33 32 32 38 39 2C 45 2C 34 2C 34 38 2C 30 2E 34 2C 34 32 2E 31 39 32 32 2C 4D 2C 2D 38 2E 33 34 31 33 2C 4D 2C 30 2E 39 2C 30 2A 34 35 0D 0A 24 47 4E 52 4D 43 2C 30 38 32 30 30 36 2E 39 30 2C 44 2C 34 30 30 39 2E 38 37 35 37 38 32 35 37 2C 4E 2C 31 31 36 31 36 2E 39 31 35 33 32 32 38 39 2C 45 2C 36 2E 34 36 37 2C 31 37 30 2E 36 2C 32 32 30 33 32 34 2C 37 2E 31 2C 57 2C 52 2C 53 2A 35 33 0D 0A 24 50 53 41 54 2C 48 50 52 2C 30 38 32 30 30 36 2E 39 30 2C 32 36 30 2E 34 36 2C 30 2E 33 34 2C 30 2E 33 32 2C 31 65 2A 33 44 0D 0A 
[Rx][16:20:07.582] 24 47 4E 47 47 41 2C 30 38 32 30 30 37 2E 30 30 2C 34 30 30 39 2E 38 37 35 36 30 34 39 31 2C 4E 2C 31 31 36 31 36 2E 39 31 35 33 36 30 38 36 2C 45 2C 34 2C 34 38 2C 30 2E 34 2C 34 32 2E 31 39 33 33 2C 4D 2C 2D 38 2E 33 34 31 33 2C 4D 2C 31 2E 30 2C 30 2A 34 39 0D 0A 24 47 4E 52 4D 43 2C 30 38 32 30 30 37 2E 30 30 2C 44 2C 34 30 30 39 2E 38 37 35 36 30 34 39 31 2C 4E 2C 31 31 36 31 36 2E 39 31 35 33 36 30 38 36 2C 45 2C 36 2E 34 37 34 2C 31 37 30 2E 36 2C 32 32 30 33 32 34 2C 37 2E 31 2C 57 2C 52 2C 53 2A 35 35 0D 0A 24 50 53 41 54 2C 48 50 52 2C 30 38 32 30 30 37 2E 30 30 2C 32 36 30 2E 35 35 2C 30 2E 33 30 2C 30 2E 33 32 2C 31 65 2A 33 33 0D 0A 
[Rx][16:20:07.682] 24 47 4E 47 47 41 2C 30 38 32 30 30 37 2E 31 30 2C 34 30 30 39 2E 38 37 35 34 32 38 30 39 2C 4E 2C 31 31 36 31 36 2E 39 31 35 33 39 37 39 39 2C 45 2C 34 2C 34 38 2C 30 2E 34 2C 34 32 2E 31 39 32 35 2C 4D 2C 2D 38 2E 33 34 31 33 2C 4D 2C 31 2E 31 2C 30 2A 34 35 0D 0A 24 47 4E 52 4D 43 2C 30 38 32 30 30 37 2E 31 30 2C 44 2C 34 30 30 39 2E 38 37 35 34 32 38 30 39 2C 4E 2C 31 31 36 31 36 2E 39 31 35 33 39 37 39 39 2C 45 2C 36 2E 34 36 39 2C 31 37 30 2E 36 2C 32 32 30 33 32 34 2C 37 2E 31 2C 57 2C 52 2C 53 2A 35 33 0D 0A 24 50 53 41 54 2C 48 50 52 2C 30 38 32 30 30 37 2E 31 30 2C 32 36 30 2E 36 36 2C 30 2E 32 34 2C 30 2E 33 33 2C 31 65 2A 33 36 0D 0A 
[Rx][16:20:07.782] 24 47 4E 47 47 41 2C 30 38 32 30 30 37 2E 32 30 2C 34 30 30 39 2E 38 37 35 32 35 30 35 39 2C 4E 2C 31 31 36 31 36 2E 39 31 35 34 33 34 34 30 2C 45 2C 34 2C 34 38 2C 30 2E 34 2C 34 32 2E 31 39 32 31 2C 4D 2C 2D 38 2E 33 34 31 33 2C 4D 2C 31 2E 32 2C 30 2A 34 37 0D 0A 24 47 4E 52 4D 43 2C 30 38 32 30 30 37 2E 32 30 2C 44 2C 34 30 30 39 2E 38 37 35 32 35 30 35 39 2C 4E 2C 31 31 36 31 36 2E 39 31 35 34 33 34 34 30 2C 45 2C 36 2E 34 36 33 2C 31 37 30 2E 38 2C 32 32 30 33 32 34 2C 37 2E 31 2C 57 2C 52 2C 53 2A 35 32 0D 0A 24 50 53 41 54 2C 48 50 52 2C 30 38 32 30 30 37 2E 32 30 2C 32 36 30 2E 37 30 2C 30 2E 31 39 2C 30 2E 33 33 2C 31 65 2A 33 43 0D 0A 
[Rx][16:20:07.882] 24 47 4E 47 47 41 2C 30 38 32 30 30 37 2E 33 30 2C 34 30 30 39 2E 38 37 35 30 37 33 32 38 2C 4E 2C 31 31 36 31 36 2E 39 31 35 34 36 39 39 30 2C 45 2C 34 2C 34 38 2C 30 2E 34 2C 34 32 2E 31 39 33 31 2C 4D 2C 2D 38 2E 33 34 31 33 2C 4D 2C 31 2E 33 2C 30 2A 34 36 0D 0A 24 47 4E 52 4D 43 2C 30 38 32 30 30 37 2E 33 30 2C 44 2C 34 30 30 39 2E 38 37 35 30 37 33 32 38 2C 4E 2C 31 31 36 31 36 2E 39 31 35 34 36 39 39 30 2C 45 2C 36 2E 34 33 32 2C 31 37 31 2E 31 2C 32 32 30 33 32 34 2C 37 2E 31 2C 57 2C 52 2C 53 2A 35 46 0D 0A 24 50 53 41 54 2C 48 50 52 2C 30 38 32 30 30 37 2E 33 30 2C 32 36 30 2E 37 32 2C 30 2E 31 38 2C 30 2E 33 31 2C 31 65 2A 33 43 0D 0A 
[Rx][16:20:07.983] 24 47 4E 47 47 41 2C 30 38 32 30 30 37 2E 34 30 2C 34 30 30 39 2E 38 37 34 38 39 36 30 35 2C 4E 2C 31 31 36 31 36 2E 39 31 35 35 30 37 35 30 2C 45 2C 34 2C 34 38 2C 30 2E 34 2C 34 32 2E 31 39 34 30 2C 4D 2C 2D 38 2E 33 34 31 33 2C 4D 2C 31 2E 34 2C 30 2A 34 38 0D 0A 24 47 4E 52 4D 43 2C 30 38 32 30 30 37 2E 34 30 2C 44 2C 34 30 30 39 2E 38 37 34 38 39 36 30 35 2C 4E 2C 31 31 36 31 36 2E 39 31 35 35 30 37 35 30 2C 45 2C 36 2E 34 35 31 2C 31 37 31 2E 34 2C 32 32 30 33 32 34 2C 37 2E 31 2C 57 2C 52 2C 53 2A 35 30 0D 0A 24 50 53 41 54 2C 48 50 52 2C 30 38 32 30 30 37 2E 34 30 2C 32 36 30 2E 37 36 2C 30 2E 31 35 2C 30 2E 33 35 2C 31 65 2A 33 36 0D 0A 
[Rx][16:20:08.082] 24 47 4E 47 47 41 2C 30 38 32 30 30 37 2E 35 30 2C 34 30 30 39 2E 38 37 34 37 31 39 34 38 2C 4E 2C 31 31 36 31 36 2E 39 31 35 35 34 30 36 33 2C 45 2C 34 2C 34 38 2C 30 2E 34 2C 34 32 2E 31 39 35 33 2C 4D 2C 2D 38 2E 33 34 31 33 2C 4D 2C 31 2E 35 2C 30 2A 34 38 0D 0A 24 47 4E 52 4D 43 2C 30 38 32 30 30 37 2E 35 30 2C 44 2C 34 30 30 39 2E 38 37 34 37 31 39 34 38 2C 4E 2C 31 31 36 31 36 2E 39 31 35 35 34 30 36 33 2C 45 2C 36 2E 34 32 32 2C 31 37 31 2E 33 2C 32 32 30 33 32 34 2C 37 2E 31 2C 57 2C 52 2C 53 2A 35 30 0D 0A 24 50 53 41 54 2C 48 50 52 2C 30 38 32 30 30 37 2E 35 30 2C 32 36 30 2E 37 38 2C 30 2E 31 35 2C 30 2E 33 33 2C 31 65 2A 33 46 0D 0A 
[Rx][16:20:08.182] 24 47 4E 47 47 41 2C 30 38 32 30 30 37 2E 36 30 2C 34 30 30 39 2E 38 37 34 35 34 33 31 30 2C 4E 2C 31 31 36 31 36 2E 39 31 35 35 37 36 36 32 2C 45 2C 34 2C 34 38 2C 30 2E 34 2C 34 32 2E 31 39 33 31 2C 4D 2C 2D 38 2E 33 34 31 33 2C 4D 2C 31 2E 36 2C 30 2A 34 38 0D 0A 24 47 4E 52 4D 43 2C 30 38 32 30 30 37 2E 36 30 2C 44 2C 34 30 30 39 2E 38 37 34 35 34 33 31 30 2C 4E 2C 31 31 36 31 36 2E 39 31 35 35 37 36 36 32 2C 45 2C 36 2E 34 31 34 2C 31 37 31 2E 31 2C 32 32 30 33 32 34 2C 37 2E 31 2C 57 2C 52 2C 53 2A 35 30 0D 0A 24 50 53 41 54 2C 48 50 52 2C 30 38 32 30 30 37 2E 36 30 2C 32 36 30 2E 38 32 2C 30 2E 31 35 2C 30 2E 33 36 2C 31 65 2A 33 43 0D 0A 
[Rx][16:20:08.282] 24 47 4E 47 47 41 2C 30 38 32 30 30 37 2E 37 30 2C 34 30 30 39 2E 38 37 34 33 36 37 36 37 2C 4E 2C 31 31 36 31 36 2E 39 31 35 36 31 33 39 30 2C 45 2C 34 2C 34 38 2C 30 2E 34 2C 34 32 2E 31 39 35 35 2C 4D 2C 2D 38 2E 33 34 31 33 2C 4D 2C 31 2E 37 2C 30 2A 34 37 0D 0A 24 47 4E 52 4D 43 2C 30 38 32 30 30 37 2E 37 30 2C 44 2C 34 30 30 39 2E 38 37 34 33 36 37 36 37 2C 4E 2C 31 31 36 31 36 2E 39 31 35 36 31 33 39 30 2C 45 2C 36 2E 34 30 30 2C 31 37 30 2E 38 2C 32 32 30 33 32 34 2C 37 2E 31 2C 57 2C 52 2C 53 2A 35 31 0D 0A 24 50 53 41 54 2C 48 50 52 2C 30 38 32 30 30 37 2E 37 30 2C 32 36 30 2E 38 36 2C 30 2E 31 34 2C 30 2E 33 37 2C 31 65 2A 33 39 0D 0A 
[Rx][16:20:08.382] 24 47 4E 47 47 41 2C 30 38 32 30 30 37 2E 38 30 2C 34 30 30 39 2E 38 37 34 31 39 32 35 32 2C 4E 2C 31 31 36 31 36 2E 39 31 35 36 34 39 39 38 2C 45 2C 34 2C 34 38 2C 30 2E 34 2C 34 32 2E 31 39 32 30 2C 4D 2C 2D 38 2E 33 34 31 33 2C 4D 2C 30 2E 38 2C 30 2A 34 44 0D 0A 24 47 4E 52 4D 43 2C 30 38 32 30 30 37 2E 38 30 2C 44 2C 34 30 30 39 2E 38 37 34 31 39 32 35 32 2C 4E 2C 31 31 36 31 36 2E 39 31 35 36 34 39 39 38 2C 45 2C 36 2E 33 36 35 2C 31 37 30 2E 39 2C 32 32 30 33 32 34 2C 37 2E 31 2C 57 2C 52 2C 53 2A 35 32 0D 0A 24 50 53 41 54 2C 48 50 52 2C 30 38 32 30 30 37 2E 38 30 2C 32 36 30 2E 39 31 2C 30 2E 31 32 2C 30 2E 34 34 2C 31 65 2A 33 32 0D 0A 
[Rx][16:20:08.482] 24 47 4E 47 47 41 2C 30 38 32 30 30 37 2E 39 30 2C 34 30 30 39 2E 38 37 34 30 31 37 38 37 2C 4E 2C 31 31 36 31 36 2E 39 31 35 36 38 35 33 38 2C 45 2C 34 2C 34 38 2C 30 2E 34 2C 34 32 2E 31 39 32 30 2C 4D 2C 2D 38 2E 33 34 31 33 2C 4D 2C 30 2E 39 2C 30 2A 34 33 0D 0A 24 47 4E 52 4D 43 2C 30 38 32 30 30 37 2E 39 30 2C 44 2C 34 30 30 39 2E 38 37 34 30 31 37 38 37 2C 4E 2C 31 31 36 31 36 2E 39 31 35 36 38 35 33 38 2C 45 2C 36 2E 33 37 35 2C 31 37 30 2E 39 2C 32 32 30 33 32 34 2C 37 2E 31 2C 57 2C 52 2C 53 2A 35 43 0D 0A 24 50 53 41 54 2C 48 50 52 2C 30 38 32 30 30 37 2E 39 30 2C 32 36 30 2E 39 37 2C 30 2E 31 32 2C 30 2E 34 33 2C 31 65 2A 33 32 0D 0A 
[Rx][16:20:08.582] 24 47 4E 47 47 41 2C 30 38 32 30 30 38 2E 30 30 2C 34 30 30 39 2E 38 37 33 38 34 32 30 33 2C 4E 2C 31 31 36 31 36 2E 39 31 35 37 32 30 37 35 2C 45 2C 34 2C 34 38 2C 30 2E 34 2C 34 32 2E 31 38 39 30 2C 4D 2C 2D 38 2E 33 34 31 33 2C 4D 2C 31 2E 30 2C 30 2A 34 33 0D 0A 24 47 4E 52 4D 43 2C 30 38 32 30 30 38 2E 30 30 2C 44 2C 34 30 30 39 2E 38 37 33 38 34 32 30 33 2C 4E 2C 31 31 36 31 36 2E 39 31 35 37 32 30 37 35 2C 45 2C 36 2E 33 37 39 2C 31 37 31 2E 31 2C 32 32 30 33 32 34 2C 37 2E 31 2C 57 2C 52 2C 53 2A 35 42 0D 0A 24 50 53 41 54 2C 48 50 52 2C 30 38 32 30 30 38 2E 30 30 2C 32 36 31 2E 30 39 2C 30 2E 31 34 2C 30 2E 34 31 2C 31 65 2A 33 36 0D 0A 
[Rx][16:20:08.683] 24 47 4E 47 47 41 2C 30 38 32 30 30 38 2E 31 30 2C 34 30 30 39 2E 38 37 33 36 36 35 36 34 2C 4E 2C 31 31 36 31 36 2E 39 31 35 37 35 38 34 38 2C 45 2C 34 2C 34 38 2C 30 2E 34 2C 34 32 2E 31 37 39 39 2C 4D 2C 2D 38 2E 33 34 31 33 2C 4D 2C 31 2E 31 2C 30 2A 34 45 0D 0A 24 47 4E 52 4D 43 2C 30 38 32 30 30 38 2E 31 30 2C 44 2C 34 30 30 39 2E 38 37 33 36 36 35 36 34 2C 4E 2C 31 31 36 31 36 2E 39 31 35 37 35 38 34 38 2C 45 2C 36 2E 34 31 39 2C 31 37 31 2E 30 2C 32 32 30 33 32 34 2C 37 2E 31 2C 57 2C 52 2C 53 2A 35 31 0D 0A 24 50 53 41 54 2C 48 50 52 2C 30 38 32 30 30 38 2E 31 30 2C 32 36 31 2E 32 30 2C 30 2E 31 39 2C 30 2E 33 31 2C 31 65 2A 33 36 0D 0A 
[Rx][16:20:08.783] 24 47 4E 47 47 41 2C 30 38 32 30 30 38 2E 32 30 2C 34 30 30 39 2E 38 37 33 34 38 37 34 30 2C 4E 2C 31 31 36 31 36 2E 39 31 35 37 39 39 32 36 2C 45 2C 34 2C 34 38 2C 30 2E 34 2C 34 32 2E 31 37 34 34 2C 4D 2C 2D 38 2E 33 34 31 33 2C 4D 2C 31 2E 32 2C 30 2A 34 33 0D 0A 24 47 4E 52 4D 43 2C 30 38 32 30 30 38 2E 32 30 2C 44 2C 34 30 30 39 2E 38 37 33 34 38 37 34 30 2C 4E 2C 31 31 36 31 36 2E 39 31 35 37 39 39 32 36 2C 45 2C 36 2E 35 31 34 2C 31 37 30 2E 34 2C 32 32 30 33 32 34 2C 37 2E 31 2C 57 2C 52 2C 53 2A 35 36 0D 0A 24 50 53 41 54 2C 48 50 52 2C 30 38 32 30 30 38 2E 32 30 2C 32 36 31 2E 32 31 2C 30 2E 32 30 2C 30 2E 32 30 2C 31 65 2A 33 45 0D 0A 
[Rx][16:20:08.882] 24 47 4E 47 47 41 2C 30 38 32 30 30 38 2E 33 30 2C 34 30 30 39 2E 38 37 33 33 30 39 30 34 2C 4E 2C 31 31 36 31 36 2E 39 31 35 38 33 38 38 35 2C 45 2C 34 2C 34 38 2C 30 2E 34 2C 34 32 2E 31 36 38 30 2C 4D 2C 2D 38 2E 33 34 31 33 2C 4D 2C 31 2E 33 2C 30 2A 34 36 0D 0A 24 47 4E 52 4D 43 2C 30 38 32 30 30 38 2E 33 30 2C 44 2C 34 30 30 39 2E 38 37 33 33 30 39 30 34 2C 4E 2C 31 31 36 31 36 2E 39 31 35 38 33 38 38 35 2C 45 2C 36 2E 35 35 37 2C 31 37 30 2E 30 2C 32 32 30 33 32 34 2C 37 2E 31 2C 57 2C 52 2C 53 2A 35 38 0D 0A 24 50 53 41 54 2C 48 50 52 2C 30 38 32 30 30 38 2E 33 30 2C 32 36 31 2E 32 33 2C 30 2E 32 31 2C 30 2E 31 34 2C 31 65 2A 33 42 0D 0A 
[Rx][16:20:08.982] 24 47 4E 47 47 41 2C 30 38 32 30 30 38 2E 34 30 2C 34 30 30 39 2E 38 37 33 31 33 30 32 39 2C 4E 2C 31 31 36 31 36 2E 39 31 35 38 37 36 30 38 2C 45 2C 34 2C 34 38 2C 30 2E 34 2C 34 32 2E 31 36 36 38 2C 4D 2C 2D 38 2E 33 34 31 33 2C 4D 2C 31 2E 34 2C 30 2A 34 38 0D 0A 24 47 4E 52 4D 43 2C 30 38 32 30 30 38 2E 34 30 2C 44 2C 34 30 30 39 2E 38 37 33 31 33 30 32 39 2C 4E 2C 31 31 36 31 36 2E 39 31 35 38 37 36 30 38 2C 45 2C 36 2E 35 35 35 2C 31 37 30 2E 34 2C 32 32 30 33 32 34 2C 37 2E 31 2C 57 2C 52 2C 53 2A 35 31 0D 0A 24 50 53 41 54 2C 48 50 52 2C 30 38 32 30 30 38 2E 34 30 2C 32 36 31 2E 32 37 2C 30 2E 32 32 2C 30 2E 32 37 2C 31 65 2A 33 42 0D 0A 
[Rx][16:20:09.082] 24 47 4E 47 47 41 2C 30 38 32 30 30 38 2E 35 30 2C 34 30 30 39 2E 38 37 32 39 35 36 37 33 2C 4E 2C 31 31 36 31 36 2E 39 31 35 39 31 31 33 32 2C 45 2C 34 2C 34 38 2C 30 2E 34 2C 34 32 2E 31 37 33 34 2C 4D 2C 2D 38 2E 33 34 31 33 2C 4D 2C 31 2E 35 2C 30 2A 34 46 0D 0A 24 47 4E 52 4D 43 2C 30 38 32 30 30 38 2E 35 30 2C 44 2C 34 30 30 39 2E 38 37 32 39 35 36 37 33 2C 4E 2C 31 31 36 31 36 2E 39 31 35 39 31 31 33 32 2C 45 2C 36 2E 33 35 33 2C 31 37 31 2E 32 2C 32 32 30 33 32 34 2C 37 2E 31 2C 57 2C 52 2C 53 2A 35 38 0D 0A 24 50 53 41 54 2C 48 50 52 2C 30 38 32 30 30 38 2E 35 30 2C 32 36 31 2E 32 34 2C 30 2E 31 37 2C 30 2E 32 33 2C 31 65 2A 33 42 0D 0A 
[Rx][16:20:09.182] 24 47 4E 47 47 41 2C 30 38 32 30 30 38 2E 36 30 2C 34 30 30 39 2E 38 37 32 37 38 31 31 39 2C 4E 2C 31 31 36 31 36 2E 39 31 35 39 34 37 37 34 2C 45 2C 34 2C 34 38 2C 30 2E 34 2C 34 32 2E 31 37 34 37 2C 4D 2C 2D 38 2E 33 34 31 33 2C 4D 2C 31 2E 36 2C 30 2A 34 32 0D 0A 24 47 4E 52 4D 43 2C 30 38 32 30 30 38 2E 36 30 2C 44 2C 34 30 30 39 2E 38 37 32 37 38 31 31 39 2C 4E 2C 31 31 36 31 36 2E 39 31 35 39 34 37 37 34 2C 45 2C 36 2E 32 39 32 2C 31 37 31 2E 36 2C 32 32 30 33 32 34 2C 37 2E 31 2C 57 2C 52 2C 53 2A 35 41 0D 0A 24 50 53 41 54 2C 48 50 52 2C 30 38 32 30 30 38 2E 36 30 2C 32 36 31 2E 33 38 2C 30 2E 32 32 2C 30 2E 34 37 2C 31 65 2A 33 31 0D 0A 
[Rx][16:20:09.282] 24 47 4E 47 47 41 2C 30 38 32 30 30 38 2E 37 30 2C 34 30 30 39 2E 38 37 32 36 31 32 34 31 2C 4E 2C 31 31 36 31 36 2E 39 31 35 39 38 32 35 38 2C 45 2C 34 2C 34 37 2C 30 2E 34 2C 34 32 2E 31 38 34 34 2C 4D 2C 2D 38 2E 33 34 31 33 2C 4D 2C 31 2E 37 2C 30 2A 34 30 0D 0A 24 47 4E 52 4D 43 2C 30 38 32 30 30 38 2E 37 30 2C 44 2C 34 30 30 39 2E 38 37 32 36 31 32 34 31 2C 4E 2C 31 31 36 31 36 2E 39 31 35 39 38 32 35 38 2C 45 2C 36 2E 31 34 32 2C 31 37 31 2E 34 2C 32 32 30 33 32 34 2C 37 2E 31 2C 57 2C 52 2C 53 2A 35 36 0D 0A 24 50 53 41 54 2C 48 50 52 2C 30 38 32 30 30 38 2E 37 30 2C 32 36 31 2E 35 30 2C 30 2E 31 36 2C 30 2E 34 39 2C 31 65 2A 33 37 0D 0A 
[Rx][16:20:09.382] 24 47 4E 47 47 41 2C 30 38 32 30 30 38 2E 38 30 2C 34 30 30 39 2E 38 37 32 34 33 38 32 32 2C 4E 2C 31 31 36 31 36 2E 39 31 36 30 31 35 37 38 2C 45 2C 34 2C 34 37 2C 30 2E 34 2C 34 32 2E 31 38 32 39 2C 4D 2C 2D 38 2E 33 34 31 33 2C 4D 2C 30 2E 38 2C 30 2A 34 33 0D 0A 24 47 4E 52 4D 43 2C 30 38 32 30 30 38 2E 38 30 2C 44 2C 34 30 30 39 2E 38 37 32 34 33 38 32 32 2C 4E 2C 31 31 36 31 36 2E 39 31 36 30 31 35 37 38 2C 45 2C 36 2E 32 31 35 2C 31 37 31 2E 35 2C 32 32 30 33 32 34 2C 37 2E 31 2C 57 2C 52 2C 53 2A 35 30 0D 0A 24 50 53 41 54 2C 48 50 52 2C 30 38 32 30 30 38 2E 38 30 2C 32 36 31 2E 35 36 2C 30 2E 32 34 2C 30 2E 34 31 2C 31 65 2A 33 37 0D 0A 
[Rx][16:20:09.482] 24 47 4E 47 47 41 2C 30 38 32 30 30 38 2E 39 30 2C 34 30 30 39 2E 38 37 32 32 36 34 34 37 2C 4E 2C 31 31 36 31 36 2E 39 31 36 30 35 31 39 37 2C 45 2C 34 2C 34 37 2C 30 2E 34 2C 34 32 2E 31 37 39 37 2C 4D 2C 2D 38 2E 33 34 31 33 2C 4D 2C 30 2E 39 2C 30 2A 34 34 0D 0A 24 47 4E 52 4D 43 2C 30 38 32 30 30 38 2E 39 30 2C 44 2C 34 30 30 39 2E 38 37 32 32 36 34 34 37 2C 4E 2C 31 31 36 31 36 2E 39 31 36 30 35 31 39 37 2C 45 2C 36 2E 33 33 30 2C 31 37 31 2E 31 2C 32 32 30 33 32 34 2C 37 2E 31 2C 57 2C 52 2C 53 2A 35 45 0D 0A 24 50 53 41 54 2C 48 50 52 2C 30 38 32 30 30 38 2E 39 30 2C 32 36 31 2E 36 35 2C 30 2E 32 33 2C 30 2E 33 35 2C 31 65 2A 33 32 0D 0A 
[Rx][16:20:09.582] 24 47 4E 47 47 41 2C 30 38 32 30 30 39 2E 30 30 2C 34 30 30 39 2E 38 37 32 30 38 39 39 39 2C 4E 2C 31 31 36 31 36 2E 39 31 36 30 38 36 39 36 2C 45 2C 34 2C 34 37 2C 30 2E 34 2C 34 32 2E 31 37 37 30 2C 4D 2C 2D 38 2E 33 34 31 33 2C 4D 2C 31 2E 30 2C 30 2A 34 34 0D 0A 24 47 4E 52 4D 43 2C 30 38 32 30 30 39 2E 30 30 2C 44 2C 34 30 30 39 2E 38 37 32 30 38 39 39 39 2C 4E 2C 31 31 36 31 36 2E 39 31 36 30 38 36 39 36 2C 45 2C 36 2E 33 38 39 2C 31 37 31 2E 30 2C 32 32 30 33 32 34 2C 37 2E 31 2C 57 2C 52 2C 53 2A 35 43 0D 0A 24 50 53 41 54 2C 48 50 52 2C 30 38 32 30 30 39 2E 30 30 2C 32 36 31 2E 36 37 2C 30 2E 32 34 2C 30 2E 33 31 2C 31 65 2A 33 42 0D 0A 
[Rx][16:20:09.682] 24 47 4E 47 47 41 2C 30 38 32 30 30 39 2E 31 30 2C 34 30 30 39 2E 38 37 31 39 31 34 35 31 2C 4E 2C 31 31 36 31 36 2E 39 31 36 31 32 32 36 39 2C 45 2C 34 2C 34 37 2C 30 2E 34 2C 34 32 2E 31 37 36 35 2C 4D 2C 2D 38 2E 33 34 31 33 2C 4D 2C 31 2E 31 2C 30 2A 34 35 0D 0A 24 47 4E 52 4D 43 2C 30 38 32 30 30 39 2E 31 30 2C 44 2C 34 30 30 39 2E 38 37 31 39 31 34 35 31 2C 4E 2C 31 31 36 31 36 2E 39 31 36 31 32 32 36 39 2C 45 2C 36 2E 34 32 34 2C 31 37 31 2E 32 2C 32 32 30 33 32 34 2C 37 2E 31 2C 57 2C 52 2C 53 2A 35 41 0D 0A 24 50 53 41 54 2C 48 50 52 2C 30 38 32 30 30 39 2E 31 30 2C 32 36 31 2E 37 30 2C 30 2E 32 34 2C 30 2E 32 38 2C 31 65 2A 33 34 0D 0A 
[Rx][16:20:09.782] 24 47 4E 47 47 41 2C 30 38 32 30 30 39 2E 32 30 2C 34 30 30 39 2E 38 37 31 37 33 39 33 32 2C 4E 2C 31 31 36 31 36 2E 39 31 36 31 35 37 30 36 2C 45 2C 34 2C 34 37 2C 30 2E 34 2C 34 32 2E 31 37 35 30 2C 4D 2C 2D 38 2E 33 34 31 33 2C 4D 2C 31 2E 32 2C 30 2A 34 43 0D 0A 24 47 4E 52 4D 43 2C 30 38 32 30 30 39 2E 32 30 2C 44 2C 34 30 30 39 2E 38 37 31 37 33 39 33 32 2C 4E 2C 31 31 36 31 36 2E 39 31 36 31 35 37 30 36 2C 45 2C 36 2E 34 30 31 2C 31 37 31 2E 37 2C 32 32 30 33 32 34 2C 37 2E 31 2C 57 2C 52 2C 53 2A 35 34 0D 0A 24 50 53 41 54 2C 48 50 52 2C 30 38 32 30 30 39 2E 32 30 2C 32 36 31 2E 37 31 2C 30 2E 32 36 2C 30 2E 32 37 2C 31 65 2A 33 42 0D 0A 
[Rx][16:20:09.882] 24 47 4E 47 47 41 2C 30 38 32 30 30 39 2E 33 30 2C 34 30 30 39 2E 38 37 31 35 36 35 35 39 2C 4E 2C 31 31 36 31 36 2E 39 31 36 31 39 30 30 35 2C 45 2C 34 2C 34 37 2C 30 2E 34 2C 34 32 2E 31 37 33 31 2C 4D 2C 2D 38 2E 33 34 31 33 2C 4D 2C 31 2E 33 2C 30 2A 34 35 0D 0A 24 47 4E 52 4D 43 2C 30 38 32 30 30 39 2E 33 30 2C 44 2C 34 30 30 39 2E 38 37 31 35 36 35 35 39 2C 4E 2C 31 31 36 31 36 2E 39 31 36 31 39 30 30 35 2C 45 2C 36 2E 33 37 38 2C 31 37 31 2E 37 2C 32 32 30 33 32 34 2C 37 2E 31 2C 57 2C 52 2C 53 2A 35 32 0D 0A 24 50 53 41 54 2C 48 50 52 2C 30 38 32 30 30 39 2E 33 30 2C 32 36 31 2E 37 33 2C 30 2E 33 30 2C 30 2E 33 31 2C 31 65 2A 33 38 0D 0A 
[Rx][16:20:09.982] 24 47 4E 47 47 41 2C 30 38 32 30 30 39 2E 34 30 2C 34 30 30 39 2E 38 37 31 33 39 31 37 31 2C 4E 2C 31 31 36 31 36 2E 39 31 36 32 32 35 30 32 2C 45 2C 34 2C 34 37 2C 30 2E 34 2C 34 32 2E 31 37 35 31 2C 4D 2C 2D 38 2E 33 34 31 33 2C 4D 2C 31 2E 34 2C 30 2A 34 45 0D 0A 24 47 4E 52 4D 43 2C 30 38 32 30 30 39 2E 34 30 2C 44 2C 34 30 30 39 2E 38 37 31 33 39 31 37 31 2C 4E 2C 31 31 36 31 36 2E 39 31 36 32 32 35 30 32 2C 45 2C 36 2E 33 32 39 2C 31 37 31 2E 35 2C 32 32 30 33 32 34 2C 37 2E 31 2C 57 2C 52 2C 53 2A 35 45 0D 0A 24 50 53 41 54 2C 48 50 52 2C 30 38 32 30 30 39 2E 34 30 2C 32 36 31 2E 37 33 2C 30 2E 33 36 2C 30 2E 34 31 2C 31 65 2A 33 45 0D 0A 
[Rx][16:20:10.082] 24 47 4E 47 47 41 2C 30 38 32 30 30 39 2E 35 30 2C 34 30 30 39 2E 38 37 31 32 31 39 33 39 2C 4E 2C 31 31 36 31 36 2E 39 31 36 32 36 30 36 38 2C 45 2C 34 2C 34 37 2C 30 2E 34 2C 34 32 2E 31 36 39 39 2C 4D 2C 2D 38 2E 33 34 31 33 2C 4D 2C 31 2E 35 2C 30 2A 34 42 0D 0A 24 47 4E 52 4D 43 2C 30 38 32 30 30 39 2E 35 30 2C 44 2C 34 30 30 39 2E 38 37 31 32 31 39 33 39 2C 4E 2C 31 31 36 31 36 2E 39 31 36 32 36 30 36 38 2C 45 2C 36 2E 32 36 34 2C 31 37 30 2E 39 2C 32 32 30 33 32 34 2C 37 2E 31 2C 57 2C 52 2C 53 2A 35 41 0D 0A 24 50 53 41 54 2C 48 50 52 2C 30 38 32 30 30 39 2E 35 30 2C 32 36 31 2E 37 36 2C 30 2E 34 31 2C 30 2E 35 33 2C 31 65 2A 33 39 0D 0A 
[Rx][16:20:10.182] 24 47 4E 47 47 41 2C 30 38 32 30 30 39 2E 36 30 2C 34 30 30 39 2E 38 37 31 30 34 37 31 35 2C 4E 2C 31 31 36 31 36 2E 39 31 36 32 39 38 32 34 2C 45 2C 34 2C 34 37 2C 30 2E 34 2C 34 32 2E 31 36 33 37 2C 4D 2C 2D 38 2E 33 34 31 33 2C 4D 2C 31 2E 36 2C 30 2A 34 37 0D 0A 24 47 4E 52 4D 43 2C 30 38 32 30 30 39 2E 36 30 2C 44 2C 34 30 30 39 2E 38 37 31 30 34 37 31 35 2C 4E 2C 31 31 36 31 36 2E 39 31 36 32 39 38 32 34 2C 45 2C 36 2E 32 35 31 2C 31 37 30 2E 35 2C 32 32 30 33 32 34 2C 37 2E 31 2C 57 2C 52 2C 53 2A 35 42 0D 0A 24 50 53 41 54 2C 48 50 52 2C 30 38 32 30 30 39 2E 36 30 2C 32 36 31 2E 38 33 2C 30 2E 34 32 2C 30 2E 37 30 2C 31 65 2A 33 32 0D 0A 
[Rx][16:20:10.282] 24 47 4E 47 47 41 2C 30 38 32 30 30 39 2E 37 30 2C 34 30 30 39 2E 38 37 30 38 37 35 31 37 2C 4E 2C 31 31 36 31 36 2E 39 31 36 33 33 32 32 30 2C 45 2C 34 2C 34 37 2C 30 2E 34 2C 34 32 2E 31 35 39 33 2C 4D 2C 2D 38 2E 33 34 31 33 2C 4D 2C 31 2E 37 2C 30 2A 34 35 0D 0A 24 47 4E 52 4D 43 2C 30 38 32 30 30 39 2E 37 30 2C 44 2C 34 30 30 39 2E 38 37 30 38 37 35 31 37 2C 4E 2C 31 31 36 31 36 2E 39 31 36 33 33 32 32 30 2C 45 2C 36 2E 32 36 32 2C 31 37 30 2E 36 2C 32 32 30 33 32 34 2C 37 2E 31 2C 57 2C 52 2C 53 2A 35 36 0D 0A 24 50 53 41 54 2C 48 50 52 2C 30 38 32 30 30 39 2E 37 30 2C 32 36 31 2E 39 31 2C 30 2E 34 30 2C 30 2E 37 33 2C 31 65 2A 33 31 0D 0A 
[Rx][16:20:10.382] 24 47 4E 47 47 41 2C 30 38 32 30 30 39 2E 38 30 2C 34 30 30 39 2E 38 37 30 37 30 30 37 33 2C 4E 2C 31 31 36 31 36 2E 39 31 36 33 36 36 30 32 2C 45 2C 34 2C 34 37 2C 30 2E 34 2C 34 32 2E 31 36 31 34 2C 4D 2C 2D 38 2E 33 34 31 33 2C 4D 2C 30 2E 38 2C 30 2A 34 36 0D 0A 24 47 4E 52 4D 43 2C 30 38 32 30 30 39 2E 38 30 2C 44 2C 34 30 30 39 2E 38 37 30 37 30 30 37 33 2C 4E 2C 31 31 36 31 36 2E 39 31 36 33 36 36 30 32 2C 45 2C 36 2E 33 31 32 2C 31 37 31 2E 36 2C 32 32 30 33 32 34 2C 37 2E 31 2C 57 2C 52 2C 53 2A 35 30 0D 0A 24 50 53 41 54 2C 48 50 52 2C 30 38 32 30 30 39 2E 38 30 2C 32 36 31 2E 39 37 2C 30 2E 33 35 2C 30 2E 37 33 2C 31 65 2A 33 41 0D 0A 
[Rx][16:20:10.482] 24 47 4E 47 47 41 2C 30 38 32 30 30 39 2E 39 30 2C 34 30 30 39 2E 38 37 30 35 32 35 39 32 2C 4E 2C 31 31 36 31 36 2E 39 31 36 33 39 36 35 36 2C 45 2C 34 2C 34 37 2C 30 2E 34 2C 34 32 2E 31 36 38 33 2C 4D 2C 2D 38 2E 33 34 31 33 2C 4D 2C 30 2E 39 2C 30 2A 34 43 0D 0A 24 47 4E 52 4D 43 2C 30 38 32 30 30 39 2E 39 30 2C 44 2C 34 30 30 39 2E 38 37 30 35 32 35 39 32 2C 4E 2C 31 31 36 31 36 2E 39 31 36 33 39 36 35 36 2C 45 2C 36 2E 33 36 36 2C 31 37 32 2E 35 2C 32 32 30 33 32 34 2C 37 2E 31 2C 57 2C 52 2C 53 2A 35 36 0D 0A 24 50 53 41 54 2C 48 50 52 2C 30 38 32 30 30 39 2E 39 30 2C 32 36 32 2E 30 32 2C 30 2E 33 30 2C 30 2E 36 35 2C 31 65 2A 33 36 0D 0A 
[Rx][16:20:10.582] 24 47 4E 47 47 41 2C 30 38 32 30 31 30 2E 30 30 2C 34 30 30 39 2E 38 37 30 33 34 39 36 34 2C 4E 2C 31 31 36 31 36 2E 39 31 36 34 32 38 30 37 2C 45 2C 34 2C 34 37 2C 30 2E 34 2C 34 32 2E 31 37 30 38 2C 4D 2C 2D 38 2E 33 34 31 33 2C 4D 2C 31 2E 30 2C 30 2A 34 34 0D 0A 24 47 4E 52 4D 43 2C 30 38 32 30 31 30 2E 30 30 2C 44 2C 34 30 30 39 2E 38 37 30 33 34 39 36 34 2C 4E 2C 31 31 36 31 36 2E 39 31 36 34 32 38 30 37 2C 45 2C 36 2E 33 38 31 2C 31 37 32 2E 38 2C 32 32 30 33 32 34 2C 37 2E 31 2C 57 2C 52 2C 53 2A 35 30 0D 0A 24 50 53 41 54 2C 48 50 52 2C 30 38 32 30 31 30 2E 30 30 2C 32 36 32 2E 30 35 2C 30 2E 33 37 2C 30 2E 35 33 2C 31 65 2A 33 32 0D 0A 
[Rx][16:20:10.682] 24 47 4E 47 47 41 2C 30 38 32 30 31 30 2E 31 30 2C 34 30 30 39 2E 38 37 30 31 37 35 33 38 2C 4E 2C 31 31 36 31 36 2E 39 31 36 34 35 39 39 35 2C 45 2C 34 2C 34 37 2C 30 2E 34 2C 34 32 2E 31 38 34 37 2C 4D 2C 2D 38 2E 33 34 31 33 2C 4D 2C 31 2E 31 2C 30 2A 34 39 0D 0A 24 47 4E 52 4D 43 2C 30 38 32 30 31 30 2E 31 30 2C 44 2C 34 30 30 39 2E 38 37 30 31 37 35 33 38 2C 4E 2C 31 31 36 31 36 2E 39 31 36 34 35 39 39 35 2C 45 2C 36 2E 33 37 35 2C 31 37 32 2E 32 2C 32 32 30 33 32 34 2C 37 2E 31 2C 57 2C 52 2C 53 2A 35 39 0D 0A 24 50 53 41 54 2C 48 50 52 2C 30 38 32 30 31 30 2E 31 30 2C 32 36 31 2E 39 38 2C 30 2E 34 33 2C 30 2E 35 30 2C 31 65 2A 33 34 0D 0A 
[Rx][16:20:10.782] 24 47 4E 47 47 41 2C 30 38 32 30 31 30 2E 32 30 2C 34 30 30 39 2E 38 37 30 30 30 32 37 35 2C 4E 2C 31 31 36 31 36 2E 39 31 36 34 39 37 32 36 2C 45 2C 34 2C 34 37 2C 30 2E 34 2C 34 32 2E 31 38 30 32 2C 4D 2C 2D 38 2E 33 34 31 33 2C 4D 2C 31 2E 32 2C 30 2A 34 41 0D 0A 24 47 4E 52 4D 43 2C 30 38 32 30 31 30 2E 32 30 2C 44 2C 34 30 30 39 2E 38 37 30 30 30 32 37 35 2C 4E 2C 31 31 36 31 36 2E 39 31 36 34 39 37 32 36 2C 45 2C 36 2E 33 30 39 2C 31 37 31 2E 32 2C 32 32 30 33 32 34 2C 37 2E 31 2C 57 2C 52 2C 53 2A 35 30 0D 0A 24 50 53 41 54 2C 48 50 52 2C 30 38 32 30 31 30 2E 32 30 2C 32 36 32 2E 30 38 2C 30 2E 35 30 2C 30 2E 35 34 2C 31 65 2A 33 42 0D 0A 
[Rx][16:20:10.882] 24 47 4E 47 47 41 2C 30 38 32 30 31 30 2E 33 30 2C 34 30 30 39 2E 38 36 39 38 33 32 36 36 2C 4E 2C 31 31 36 31 36 2E 39 31 36 35 33 33 37 37 2C 45 2C 34 2C 34 37 2C 30 2E 34 2C 34 32 2E 31 38 30 33 2C 4D 2C 2D 38 2E 33 34 31 33 2C 4D 2C 31 2E 33 2C 30 2A 34 31 0D 0A 24 47 4E 52 4D 43 2C 30 38 32 30 31 30 2E 33 30 2C 44 2C 34 30 30 39 2E 38 36 39 38 33 32 36 36 2C 4E 2C 31 31 36 31 36 2E 39 31 36 35 33 33 37 37 2C 45 2C 36 2E 32 30 32 2C 31 37 30 2E 30 2C 32 32 30 33 32 34 2C 37 2E 31 2C 57 2C 52 2C 53 2A 35 32 0D 0A 24 50 53 41 54 2C 48 50 52 2C 30 38 32 30 31 30 2E 33 30 2C 32 36 32 2E 31 36 2C 30 2E 35 33 2C 30 2E 36 34 2C 31 65 2A 33 35 0D 0A 
[Rx][16:20:10.982] 24 47 4E 47 47 41 2C 30 38 32 30 31 30 2E 34 30 2C 34 30 30 39 2E 38 36 39 36 36 32 32 39 2C 4E 2C 31 31 36 31 36 2E 39 31 36 35 36 38 33 38 2C 45 2C 34 2C 34 37 2C 30 2E 34 2C 34 32 2E 31 37 34 33 2C 4D 2C 2D 38 2E 33 34 31 33 2C 4D 2C 31 2E 34 2C 30 2A 34 46 0D 0A 24 47 4E 52 4D 43 2C 30 38 32 30 31 30 2E 34 30 2C 44 2C 34 30 30 39 2E 38 36 39 36 36 32 32 39 2C 4E 2C 31 31 36 31 36 2E 39 31 36 35 36 38 33 38 2C 45 2C 36 2E 31 38 34 2C 31 37 30 2E 30 2C 32 32 30 33 32 34 2C 37 2E 31 2C 57 2C 52 2C 53 2A 35 44 0D 0A 24 50 53 41 54 2C 48 50 52 2C 30 38 32 30 31 30 2E 34 30 2C 32 36 32 2E 32 32 2C 30 2E 35 35 2C 30 2E 37 32 2C 31 65 2A 33 34 0D 0A 
[Rx][16:20:11.082] 24 47 4E 47 47 41 2C 30 38 32 30 31 30 2E 35 30 2C 34 30 30 39 2E 38 36 39 34 39 31 39 34 2C 4E 2C 31 31 36 31 36 2E 39 31 36 36 30 31 34 34 2C 45 2C 34 2C 34 37 2C 30 2E 34 2C 34 32 2E 31 37 35 34 2C 4D 2C 2D 38 2E 33 34 31 33 2C 4D 2C 31 2E 35 2C 30 2A 34 36 0D 0A 24 47 4E 52 4D 43 2C 30 38 32 30 31 30 2E 35 30 2C 44 2C 34 30 30 39 2E 38 36 39 34 39 31 39 34 2C 4E 2C 31 31 36 31 36 2E 39 31 36 36 30 31 34 34 2C 45 2C 36 2E 31 38 32 2C 31 37 31 2E 33 2C 32 32 30 33 32 34 2C 37 2E 31 2C 57 2C 52 2C 53 2A 35 37 0D 0A 24 50 53 41 54 2C 48 50 52 2C 30 38 32 30 31 30 2E 35 30 2C 32 36 32 2E 32 36 2C 30 2E 35 35 2C 30 2E 37 39 2C 31 65 2A 33 41 0D 0A 
[Rx][16:20:11.182] 24 47 4E 47 47 41 2C 30 38 32 30 31 30 2E 36 30 2C 34 30 30 39 2E 38 36 39 33 31 39 35 33 2C 4E 2C 31 31 36 31 36 2E 39 31 36 36 33 32 36 36 2C 45 2C 34 2C 34 37 2C 30 2E 34 2C 34 32 2E 31 37 32 33 2C 4D 2C 2D 38 2E 33 34 31 33 2C 4D 2C 31 2E 36 2C 30 2A 34 41 0D 0A 24 47 4E 52 4D 43 2C 30 38 32 30 31 30 2E 36 30 2C 44 2C 34 30 30 39 2E 38 36 39 33 31 39 35 33 2C 4E 2C 31 31 36 31 36 2E 39 31 36 36 33 32 36 36 2C 45 2C 36 2E 32 34 31 2C 31 37 32 2E 33 2C 32 32 30 33 32 34 2C 37 2E 31 2C 57 2C 52 2C 53 2A 35 37 0D 0A 24 50 53 41 54 2C 48 50 52 2C 30 38 32 30 31 30 2E 36 30 2C 32 36 32 2E 32 36 2C 30 2E 35 37 2C 30 2E 38 30 2C 31 65 2A 33 44 0D 0A 
[Rx][16:20:11.282] 24 47 4E 47 47 41 2C 30 38 32 30 31 30 2E 37 30 2C 34 30 30 39 2E 38 36 39 31 34 35 33 39 2C 4E 2C 31 31 36 31 36 2E 39 31 36 36 36 35 34 39 2C 45 2C 34 2C 34 37 2C 30 2E 34 2C 34 32 2E 31 37 34 37 2C 4D 2C 2D 38 2E 33 34 31 33 2C 4D 2C 31 2E 37 2C 30 2A 34 30 0D 0A 24 47 4E 52 4D 43 2C 30 38 32 30 31 30 2E 37 30 2C 44 2C 34 30 30 39 2E 38 36 39 31 34 35 33 39 2C 4E 2C 31 31 36 31 36 2E 39 31 36 36 36 35 34 39 2C 45 2C 36 2E 33 33 34 2C 31 37 32 2E 37 2C 32 32 30 33 32 34 2C 37 2E 31 2C 57 2C 52 2C 53 2A 35 39 0D 0A 24 50 53 41 54 2C 48 50 52 2C 30 38 32 30 31 30 2E 37 30 2C 32 36 32 2E 32 35 2C 30 2E 36 31 2C 30 2E 38 32 2C 31 65 2A 33 38 0D 0A 
[Rx][16:20:11.382] 24 47 4E 47 47 41 2C 30 38 32 30 31 30 2E 38 30 2C 34 30 30 39 2E 38 36 38 39 37 31 36 37 2C 4E 2C 31 31 36 31 36 2E 39 31 36 36 39 38 35 30 2C 45 2C 34 2C 34 37 2C 30 2E 34 2C 34 32 2E 31 37 35 33 2C 4D 2C 2D 38 2E 33 34 31 33 2C 4D 2C 31 2E 38 2C 30 2A 34 41 0D 0A 24 47 4E 52 4D 43 2C 30 38 32 30 31 30 2E 38 30 2C 44 2C 34 30 30 39 2E 38 36 38 39 37 31 36 37 2C 4E 2C 31 31 36 31 36 2E 39 31 36 36 39 38 35 30 2C 45 2C 36 2E 33 35 38 2C 31 37 32 2E 31 2C 32 32 30 33 32 34 2C 37 2E 31 2C 57 2C 52 2C 53 2A 35 35 0D 0A 24 50 53 41 54 2C 48 50 52 2C 30 38 32 30 31 30 2E 38 30 2C 32 36 32 2E 32 35 2C 30 2E 36 33 2C 30 2E 38 30 2C 31 65 2A 33 37 0D 0A 
[Rx][16:20:11.482] 24 47 4E 47 47 41 2C 30 38 32 30 31 30 2E 39 30 2C 34 30 30 39 2E 38 36 38 37 39 37 31 33 2C 4E 2C 31 31 36 31 36 2E 39 31 36 37 33 31 31 39 2C 45 2C 34 2C 34 37 2C 30 2E 34 2C 34 32 2E 31 37 36 35 2C 4D 2C 2D 38 2E 33 34 31 33 2C 4D 2C 30 2E 39 2C 30 2A 34 34 0D 0A 24 47 4E 52 4D 43 2C 30 38 32 30 31 30 2E 39 30 2C 44 2C 34 30 30 39 2E 38 36 38 37 39 37 31 33 2C 4E 2C 31 31 36 31 36 2E 39 31 36 37 33 31 31 39 2C 45 2C 36 2E 33 36 36 2C 31 37 31 2E 35 2C 32 32 30 33 32 34 2C 37 2E 31 2C 57 2C 52 2C 53 2A 35 34 0D 0A 24 50 53 41 54 2C 48 50 52 2C 30 38 32 30 31 30 2E 39 30 2C 32 36 32 2E 32 38 2C 30 2E 36 36 2C 30 2E 37 35 2C 31 65 2A 33 34 0D 0A 
[Rx][16:20:11.582] 24 47 4E 47 47 41 2C 30 38 32 30 31 31 2E 30 30 2C 34 30 30 39 2E 38 36 38 36 32 32 33 39 2C 4E 2C 31 31 36 31 36 2E 39 31 36 37 36 35 37 32 2C 45 2C 34 2C 34 38 2C 30 2E 34 2C 34 32 2E 31 37 38 33 2C 4D 2C 2D 38 2E 33 34 31 33 2C 4D 2C 31 2E 30 2C 30 2A 34 38 0D 0A 24 47 4E 52 4D 43 2C 30 38 32 30 31 31 2E 30 30 2C 44 2C 34 30 30 39 2E 38 36 38 36 32 32 33 39 2C 4E 2C 31 31 36 31 36 2E 39 31 36 37 36 35 37 32 2C 45 2C 36 2E 33 36 33 2C 31 37 31 2E 33 2C 32 32 30 33 32 34 2C 37 2E 31 2C 57 2C 52 2C 53 2A 35 34 0D 0A 24 50 53 41 54 2C 48 50 52 2C 30 38 32 30 31 31 2E 30 30 2C 32 36 32 2E 33 34 2C 30 2E 36 39 2C 30 2E 37 36 2C 31 65 2A 33 44 0D 0A 
[Rx][16:20:11.682] 24 47 4E 47 47 41 2C 30 38 32 30 31 31 2E 31 30 2C 34 30 30 39 2E 38 36 38 34 34 38 32 37 2C 4E 2C 31 31 36 31 36 2E 39 31 36 37 39 39 33 33 2C 45 2C 34 2C 34 38 2C 30 2E 34 2C 34 32 2E 31 37 38 35 2C 4D 2C 2D 38 2E 33 34 31 33 2C 4D 2C 31 2E 31 2C 30 2A 34 39 0D 0A 24 47 4E 52 4D 43 2C 30 38 32 30 31 31 2E 31 30 2C 44 2C 34 30 30 39 2E 38 36 38 34 34 38 32 37 2C 4E 2C 31 31 36 31 36 2E 39 31 36 37 39 39 33 33 2C 45 2C 36 2E 33 34 38 2C 31 37 31 2E 32 2C 32 32 30 33 32 34 2C 37 2E 31 2C 57 2C 52 2C 53 2A 35 41 0D 0A 24 50 53 41 54 2C 48 50 52 2C 30 38 32 30 31 31 2E 31 30 2C 32 36 32 2E 34 30 2C 30 2E 37 31 2C 30 2E 36 39 2C 31 65 2A 33 38 0D 0A 
[Rx][16:20:11.782] 24 47 4E 47 47 41 2C 30 38 32 30 31 31 2E 32 30 2C 34 30 30 39 2E 38 36 38 32 37 34 35 31 2C 4E 2C 31 31 36 31 36 2E 39 31 36 38 33 34 35 38 2C 45 2C 34 2C 34 38 2C 30 2E 34 2C 34 32 2E 31 37 34 30 2C 4D 2C 2D 38 2E 33 34 31 33 2C 4D 2C 31 2E 32 2C 30 2A 34 44 0D 0A 24 47 4E 52 4D 43 2C 30 38 32 30 31 31 2E 32 30 2C 44 2C 34 30 30 39 2E 38 36 38 32 37 34 35 31 2C 4E 2C 31 31 36 31 36 2E 39 31 36 38 33 34 35 38 2C 45 2C 36 2E 33 36 38 2C 31 37 31 2E 36 2C 32 32 30 33 32 34 2C 37 2E 31 2C 57 2C 52 2C 53 2A 35 32 0D 0A 24 50 53 41 54 2C 48 50 52 2C 30 38 32 30 31 31 2E 32 30 2C 32 36 32 2E 34 33 2C 30 2E 37 33 2C 30 2E 36 34 2C 31 65 2A 33 37 0D 0A 
[Rx][16:20:11.882] 24 47 4E 47 47 41 2C 30 38 32 30 31 31 2E 33 30 2C 34 30 30 39 2E 38 36 38 30 39 38 31 36 2C 4E 2C 31 31 36 31 36 2E 39 31 36 38 36 36 38 35 2C 45 2C 34 2C 34 38 2C 30 2E 34 2C 34 32 2E 31 38 32 32 2C 4D 2C 2D 38 2E 33 34 31 33 2C 4D 2C 31 2E 33 2C 30 2A 34 32 0D 0A 24 47 4E 52 4D 43 2C 30 38 32 30 31 31 2E 33 30 2C 44 2C 34 30 30 39 2E 38 36 38 30 39 38 31 36 2C 4E 2C 31 31 36 31 36 2E 39 31 36 38 36 36 38 35 2C 45 2C 36 2E 33 39 33 2C 31 37 31 2E 39 2C 32 32 30 33 32 34 2C 37 2E 31 2C 57 2C 52 2C 53 2A 35 43 0D 0A 24 50 53 41 54 2C 48 50 52 2C 30 38 32 30 31 31 2E 33 30 2C 32 36 32 2E 34 35 2C 30 2E 37 34 2C 30 2E 35 38 2C 31 65 2A 33 38 0D 0A 
[Rx][16:20:11.982] 24 47 4E 47 47 41 2C 30 38 32 30 31 31 2E 34 30 2C 34 30 30 39 2E 38 36 37 39 32 32 37 30 2C 4E 2C 31 31 36 31 36 2E 39 31 36 38 39 38 39 36 2C 45 2C 34 2C 34 38 2C 30 2E 34 2C 34 32 2E 31 38 33 34 2C 4D 2C 2D 38 2E 33 34 31 33 2C 4D 2C 31 2E 34 2C 30 2A 34 31 0D 0A 24 47 4E 52 4D 43 2C 30 38 32 30 31 31 2E 34 30 2C 44 2C 34 30 30 39 2E 38 36 37 39 32 32 37 30 2C 4E 2C 31 31 36 31 36 2E 39 31 36 38 39 38 39 36 2C 45 2C 36 2E 34 30 33 2C 31 37 32 2E 32 2C 32 32 30 33 32 34 2C 37 2E 31 2C 57 2C 52 2C 53 2A 35 39 0D 0A 24 50 53 41 54 2C 48 50 52 2C 30 38 32 30 31 31 2E 34 30 2C 32 36 32 2E 34 34 2C 30 2E 37 34 2C 30 2E 35 37 2C 31 65 2A 33 31 0D 0A 
[Rx][16:20:12.082] 24 47 4E 47 47 41 2C 30 38 32 30 31 31 2E 35 30 2C 34 30 30 39 2E 38 36 37 37 34 37 39 36 2C 4E 2C 31 31 36 31 36 2E 39 31 36 39 32 38 37 39 2C 45 2C 34 2C 34 38 2C 30 2E 34 2C 34 32 2E 31 38 30 36 2C 4D 2C 2D 38 2E 33 34 31 33 2C 4D 2C 31 2E 35 2C 30 2A 34 45 0D 0A 24 47 4E 52 4D 43 2C 30 38 32 30 31 31 2E 35 30 2C 44 2C 34 30 30 39 2E 38 36 37 37 34 37 39 36 2C 4E 2C 31 31 36 31 36 2E 39 31 36 39 32 38 37 39 2C 45 2C 36 2E 33 39 31 2C 31 37 32 2E 33 2C 32 32 30 33 32 34 2C 37 2E 31 2C 57 2C 52 2C 53 2A 35 42 0D 0A 24 50 53 41 54 2C 48 50 52 2C 30 38 32 30 31 31 2E 35 30 2C 32 36 32 2E 34 31 2C 30 2E 37 36 2C 30 2E 34 39 2C 31 65 2A 33 38 0D 0A 
[Rx][16:20:12.182] 24 47 4E 47 47 41 2C 30 38 32 30 31 31 2E 36 30 2C 34 30 30 39 2E 38 36 37 35 37 31 36 38 2C 4E 2C 31 31 36 31 36 2E 39 31 36 39 36 32 32 32 2C 45 2C 34 2C 34 38 2C 30 2E 34 2C 34 32 2E 31 38 30 36 2C 4D 2C 2D 38 2E 33 34 31 33 2C 4D 2C 31 2E 36 2C 30 2A 34 38 0D 0A 24 47 4E 52 4D 43 2C 30 38 32 30 31 31 2E 36 30 2C 44 2C 34 30 30 39 2E 38 36 37 35 37 31 36 38 2C 4E 2C 31 31 36 31 36 2E 39 31 36 39 36 32 32 32 2C 45 2C 36 2E 33 38 37 2C 31 37 32 2E 32 2C 32 32 30 33 32 34 2C 37 2E 31 2C 57 2C 52 2C 53 2A 35 38 0D 0A 24 50 53 41 54 2C 48 50 52 2C 30 38 32 30 31 31 2E 36 30 2C 32 36 32 2E 33 38 2C 30 2E 37 39 2C 30 2E 34 33 2C 31 65 2A 33 30 0D 0A 
[Rx][16:20:12.282] 24 47 4E 47 47 41 2C 30 38 32 30 31 31 2E 37 30 2C 34 30 30 39 2E 38 36 37 33 39 36 36 35 2C 4E 2C 31 31 36 31 36 2E 39 31 36 39 39 33 30 32 2C 45 2C 34 2C 34 38 2C 30 2E 34 2C 34 32 2E 31 38 32 36 2C 4D 2C 2D 38 2E 33 34 31 33 2C 4D 2C 31 2E 37 2C 30 2A 34 34 0D 0A 24 47 4E 52 4D 43 2C 30 38 32 30 31 31 2E 37 30 2C 44 2C 34 30 30 39 2E 38 36 37 33 39 36 36 35 2C 4E 2C 31 31 36 31 36 2E 39 31 36 39 39 33 30 32 2C 45 2C 36 2E 33 35 38 2C 31 37 32 2E 31 2C 32 32 30 33 32 34 2C 37 2E 31 2C 57 2C 52 2C 53 2A 35 36 0D 0A 24 50 53 41 54 2C 48 50 52 2C 30 38 32 30 31 31 2E 37 30 2C 32 36 32 2E 33 35 2C 30 2E 38 31 2C 30 2E 34 31 2C 31 65 2A 33 39 0D 0A 
[Rx][16:20:12.382] 24 47 4E 47 47 41 2C 30 38 32 30 31 31 2E 38 30 2C 34 30 30 39 2E 38 36 37 32 32 33 32 30 2C 4E 2C 31 31 36 31 36 2E 39 31 37 30 32 32 35 38 2C 45 2C 34 2C 34 38 2C 30 2E 34 2C 34 32 2E 31 38 32 32 2C 4D 2C 2D 38 2E 33 34 31 33 2C 4D 2C 30 2E 38 2C 30 2A 34 32 0D 0A 24 47 4E 52 4D 43 2C 30 38 32 30 31 31 2E 38 30 2C 44 2C 34 30 30 39 2E 38 36 37 32 32 33 32 30 2C 4E 2C 31 31 36 31 36 2E 39 31 37 30 32 32 35 38 2C 45 2C 36 2E 33 32 38 2C 31 37 32 2E 32 2C 32 32 30 33 32 34 2C 37 2E 31 2C 57 2C 52 2C 53 2A 35 45 0D 0A 24 50 53 41 54 2C 48 50 52 2C 30 38 32 30 31 31 2E 38 30 2C 32 36 32 2E 33 32 2C 30 2E 38 34 2C 30 2E 34 30 2C 31 65 2A 33 35 0D 0A 
[Rx][16:20:12.482] 24 47 4E 47 47 41 2C 30 38 32 30 31 31 2E 39 30 2C 34 30 30 39 2E 38 36 37 30 34 39 35 31 2C 4E 2C 31 31 36 31 36 2E 39 31 37 30 35 34 34 32 2C 45 2C 34 2C 34 38 2C 30 2E 34 2C 34 32 2E 31 38 37 32 2C 4D 2C 2D 38 2E 33 34 31 33 2C 4D 2C 30 2E 39 2C 30 2A 34 35 0D 0A 24 47 4E 52 4D 43 2C 30 38 32 30 31 31 2E 39 30 2C 44 2C 34 30 30 39 2E 38 36 37 30 34 39 35 31 2C 4E 2C 31 31 36 31 36 2E 39 31 37 30 35 34 34 32 2C 45 2C 36 2E 32 37 35 2C 31 37 32 2E 33 2C 32 32 30 33 32 34 2C 37 2E 31 2C 57 2C 52 2C 53 2A 35 35 0D 0A 24 50 53 41 54 2C 48 50 52 2C 30 38 32 30 31 31 2E 39 30 2C 32 36 32 2E 33 35 2C 30 2E 38 34 2C 30 2E 33 37 2C 31 65 2A 33 33 0D 0A 
[Rx][16:20:12.582] 24 47 4E 47 47 41 2C 30 38 32 30 31 32 2E 30 30 2C 34 30 30 39 2E 38 36 36 38 37 35 31 32 2C 4E 2C 31 31 36 31 36 2E 39 31 37 30 38 34 37 39 2C 45 2C 34 2C 34 38 2C 30 2E 34 2C 34 32 2E 31 38 39 37 2C 4D 2C 2D 38 2E 33 34 31 33 2C 4D 2C 31 2E 30 2C 30 2A 34 38 0D 0A 24 47 4E 52 4D 43 2C 30 38 32 30 31 32 2E 30 30 2C 44 2C 34 30 30 39 2E 38 36 36 38 37 35 31 32 2C 4E 2C 31 31 36 31 36 2E 39 31 37 30 38 34 37 39 2C 45 2C 36 2E 32 38 31 2C 31 37 32 2E 34 2C 32 32 30 33 32 34 2C 37 2E 31 2C 57 2C 52 2C 53 2A 35 37 0D 0A 24 50 53 41 54 2C 48 50 52 2C 30 38 32 30 31 32 2E 30 30 2C 32 36 32 2E 33 38 2C 30 2E 38 34 2C 30 2E 34 30 2C 31 65 2A 33 34 0D 0A 
[Rx][16:20:12.682] 24 47 4E 47 47 41 2C 30 38 32 30 31 32 2E 31 30 2C 34 30 30 39 2E 38 36 36 37 30 30 36 38 2C 4E 2C 31 31 36 31 36 2E 39 31 37 31 31 35 32 30 2C 45 2C 34 2C 34 38 2C 30 2E 34 2C 34 32 2E 31 38 39 38 2C 4D 2C 2D 38 2E 33 34 31 33 2C 4D 2C 31 2E 31 2C 30 2A 34 32 0D 0A 24 47 4E 52 4D 43 2C 30 38 32 30 31 32 2E 31 30 2C 44 2C 34 30 30 39 2E 38 36 36 37 30 30 36 38 2C 4E 2C 31 31 36 31 36 2E 39 31 37 31 31 35 32 30 2C 45 2C 36 2E 33 30 34 2C 31 37 32 2E 35 2C 32 32 30 33 32 34 2C 37 2E 31 2C 57 2C 52 2C 53 2A 35 45 0D 0A 24 50 53 41 54 2C 48 50 52 2C 30 38 32 30 31 32 2E 31 30 2C 32 36 32 2E 34 31 2C 30 2E 38 34 2C 30 2E 34 30 2C 31 65 2A 33 42 0D 0A 
[Rx][16:20:12.782] 24 47 4E 47 47 41 2C 30 38 32 30 31 32 2E 32 30 2C 34 30 30 39 2E 38 36 36 35 32 38 38 31 2C 4E 2C 31 31 36 31 36 2E 39 31 37 31 34 35 39 39 2C 45 2C 34 2C 34 38 2C 30 2E 34 2C 34 32 2E 31 38 36 33 2C 4D 2C 2D 38 2E 33 34 31 33 2C 4D 2C 31 2E 32 2C 30 2A 34 45 0D 0A 24 47 4E 52 4D 43 2C 30 38 32 30 31 32 2E 32 30 2C 44 2C 34 30 30 39 2E 38 36 36 35 32 38 38 31 2C 4E 2C 31 31 36 31 36 2E 39 31 37 31 34 35 39 39 2C 45 2C 36 2E 33 32 39 2C 31 37 32 2E 35 2C 32 32 30 33 32 34 2C 37 2E 31 2C 57 2C 52 2C 53 2A 35 41 0D 0A 24 50 53 41 54 2C 48 50 52 2C 30 38 32 30 31 32 2E 32 30 2C 32 36 32 2E 34 34 2C 30 2E 38 37 2C 30 2E 33 35 2C 31 65 2A 33 43 0D 0A 
[Rx][16:20:12.882] 24 47 4E 47 47 41 2C 30 38 32 30 31 32 2E 33 30 2C 34 30 30 39 2E 38 36 36 33 35 35 30 35 2C 4E 2C 31 31 36 31 36 2E 39 31 37 31 37 37 39 30 2C 45 2C 34 2C 34 38 2C 30 2E 34 2C 34 32 2E 31 38 34 32 2C 4D 2C 2D 38 2E 33 34 31 33 2C 4D 2C 31 2E 33 2C 30 2A 34 35 0D 0A 24 47 4E 52 4D 43 2C 30 38 32 30 31 32 2E 33 30 2C 44 2C 34 30 30 39 2E 38 36 36 33 35 35 30 35 2C 4E 2C 31 31 36 31 36 2E 39 31 37 31 37 37 39 30 2C 45 2C 36 2E 33 35 38 2C 31 37 32 2E 33 2C 32 32 30 33 32 34 2C 37 2E 31 2C 57 2C 52 2C 53 2A 35 33 0D 0A 24 50 53 41 54 2C 48 50 52 2C 30 38 32 30 31 32 2E 33 30 2C 32 36 32 2E 34 34 2C 30 2E 39 32 2C 30 2E 33 36 2C 31 65 2A 33 41 0D 0A 
[Rx][16:20:12.982] 24 47 4E 47 47 41 2C 30 38 32 30 31 32 2E 34 30 2C 34 30 30 39 2E 38 36 36 31 37 39 36 34 2C 4E 2C 31 31 36 31 36 2E 39 31 37 32 30 37 34 34 2C 45 2C 34 2C 34 38 2C 30 2E 34 2C 34 32 2E 31 38 34 31 2C 4D 2C 2D 38 2E 33 34 31 33 2C 4D 2C 31 2E 34 2C 30 2A 34 30 0D 0A 24 47 4E 52 4D 43 2C 30 38 32 30 31 32 2E 34 30 2C 44 2C 34 30 30 39 2E 38 36 36 31 37 39 36 34 2C 4E 2C 31 31 36 31 36 2E 39 31 37 32 30 37 34 34 2C 45 2C 36 2E 33 36 38 2C 31 37 32 2E 30 2C 32 32 30 33 32 34 2C 37 2E 31 2C 57 2C 52 2C 53 2A 35 32 0D 0A 24 50 53 41 54 2C 48 50 52 2C 30 38 32 30 31 32 2E 34 30 2C 32 36 32 2E 34 35 2C 30 2E 39 34 2C 30 2E 33 38 2C 31 65 2A 33 34 0D 0A 
[Rx][16:20:13.082] 24 47 4E 47 47 41 2C 30 38 32 30 31 32 2E 35 30 2C 34 30 30 39 2E 38 36 36 30 30 35 37 36 2C 4E 2C 31 31 36 31 36 2E 39 31 37 32 33 39 36 30 2C 45 2C 34 2C 34 38 2C 30 2E 34 2C 34 32 2E 31 38 34 37 2C 4D 2C 2D 38 2E 33 34 31 33 2C 4D 2C 31 2E 35 2C 30 2A 34 34 0D 0A 24 47 4E 52 4D 43 2C 30 38 32 30 31 32 2E 35 30 2C 44 2C 34 30 30 39 2E 38 36 36 30 30 35 37 36 2C 4E 2C 31 31 36 31 36 2E 39 31 37 32 33 39 36 30 2C 45 2C 36 2E 33 34 38 2C 31 37 32 2E 30 2C 32 32 30 33 32 34 2C 37 2E 31 2C 57 2C 52 2C 53 2A 35 33 0D 0A 24 50 53 41 54 2C 48 50 52 2C 30 38 32 30 31 32 2E 35 30 2C 32 36 32 2E 34 37 2C 30 2E 39 38 2C 30 2E 33 39 2C 31 65 2A 33 41 0D 0A 
[Rx][16:20:13.182] 24 47 4E 47 47 41 2C 30 38 32 30 31 32 2E 36 30 2C 34 30 30 39 2E 38 36 35 38 33 30 39 33 2C 4E 2C 31 31 36 31 36 2E 39 31 37 32 37 30 39 31 2C 45 2C 34 2C 34 38 2C 30 2E 34 2C 34 32 2E 31 38 34 38 2C 4D 2C 2D 38 2E 33 34 31 33 2C 4D 2C 31 2E 36 2C 30 2A 34 45 0D 0A 24 47 4E 52 4D 43 2C 30 38 32 30 31 32 2E 36 30 2C 44 2C 34 30 30 39 2E 38 36 35 38 33 30 39 33 2C 4E 2C 31 31 36 31 36 2E 39 31 37 32 37 30 39 31 2C 45 2C 36 2E 33 32 35 2C 31 37 32 2E 31 2C 32 32 30 33 32 34 2C 37 2E 31 2C 57 2C 52 2C 53 2A 35 46 0D 0A 24 50 53 41 54 2C 48 50 52 2C 30 38 32 30 31 32 2E 36 30 2C 32 36 32 2E 34 39 2C 30 2E 39 38 2C 30 2E 34 32 2C 31 65 2A 33 42 0D 0A 
[Rx][16:20:13.282] 24 47 4E 47 47 41 2C 30 38 32 30 31 32 2E 37 30 2C 34 30 30 39 2E 38 36 35 36 35 36 35 32 2C 4E 2C 31 31 36 31 36 2E 39 31 37 33 30 30 34 33 2C 45 2C 34 2C 34 38 2C 30 2E 34 2C 34 32 2E 31 38 35 32 2C 4D 2C 2D 38 2E 33 34 31 33 2C 4D 2C 31 2E 37 2C 30 2A 34 46 0D 0A 24 47 4E 52 4D 43 2C 30 38 32 30 31 32 2E 37 30 2C 44 2C 34 30 30 39 2E 38 36 35 36 35 36 35 32 2C 4E 2C 31 31 36 31 36 2E 39 31 37 33 30 30 34 33 2C 45 2C 36 2E 33 32 35 2C 31 37 32 2E 35 2C 32 32 30 33 32 34 2C 37 2E 31 2C 57 2C 52 2C 53 2A 35 30 0D 0A 24 50 53 41 54 2C 48 50 52 2C 30 38 32 30 31 32 2E 37 30 2C 32 36 32 2E 35 33 2C 30 2E 39 35 2C 30 2E 34 34 2C 31 65 2A 33 41 0D 0A 
[Rx][16:20:13.382] 24 47 4E 47 47 41 2C 30 38 32 30 31 32 2E 38 30 2C 34 30 30 39 2E 38 36 35 34 38 31 32 39 2C 4E 2C 31 31 36 31 36 2E 39 31 37 33 32 37 35 38 2C 45 2C 34 2C 34 38 2C 30 2E 34 2C 34 32 2E 31 38 33 35 2C 4D 2C 2D 38 2E 33 34 31 33 2C 4D 2C 31 2E 38 2C 30 2A 34 35 0D 0A 24 47 4E 52 4D 43 2C 30 38 32 30 31 32 2E 38 30 2C 44 2C 34 30 30 39 2E 38 36 35 34 38 31 32 39 2C 4E 2C 31 31 36 31 36 2E 39 31 37 33 32 37 35 38 2C 45 2C 36 2E 33 35 30 2C 31 37 33 2E 30 2C 32 32 30 33 32 34 2C 37 2E 31 2C 57 2C 52 2C 53 2A 35 32 0D 0A 24 50 53 41 54 2C 48 50 52 2C 30 38 32 30 31 32 2E 38 30 2C 32 36 32 2E 35 39 2C 30 2E 39 30 2C 30 2E 34 36 2C 31 65 2A 33 38 0D 0A 
[Rx][16:20:13.482] 24 47 4E 47 47 41 2C 30 38 32 30 31 32 2E 39 30 2C 34 30 30 39 2E 38 36 35 33 30 36 31 35 2C 4E 2C 31 31 36 31 36 2E 39 31 37 33 35 37 35 32 2C 45 2C 34 2C 34 38 2C 30 2E 34 2C 34 32 2E 31 38 36 36 2C 4D 2C 2D 38 2E 33 34 31 33 2C 4D 2C 30 2E 39 2C 30 2A 34 38 0D 0A 24 47 4E 52 4D 43 2C 30 38 32 30 31 32 2E 39 30 2C 44 2C 34 30 30 39 2E 38 36 35 33 30 36 31 35 2C 4E 2C 31 31 36 31 36 2E 39 31 37 33 35 37 35 32 2C 45 2C 36 2E 33 34 31 2C 31 37 33 2E 33 2C 32 32 30 33 32 34 2C 37 2E 31 2C 57 2C 52 2C 53 2A 35 41 0D 0A 24 50 53 41 54 2C 48 50 52 2C 30 38 32 30 31 32 2E 39 30 2C 32 36 32 2E 36 34 2C 30 2E 38 37 2C 30 2E 35 30 2C 31 65 2A 33 36 0D 0A 
[Rx][16:20:13.582] 24 47 4E 47 47 41 2C 30 38 32 30 31 33 2E 30 30 2C 34 30 30 39 2E 38 36 35 31 33 31 34 33 2C 4E 2C 31 31 36 31 36 2E 39 31 37 33 38 35 35 32 2C 45 2C 34 2C 34 39 2C 30 2E 34 2C 34 32 2E 31 38 36 36 2C 4D 2C 2D 38 2E 33 34 31 33 2C 4D 2C 31 2E 30 2C 30 2A 34 33 0D 0A 24 47 4E 52 4D 43 2C 30 38 32 30 31 33 2E 30 30 2C 44 2C 34 30 30 39 2E 38 36 35 31 33 31 34 33 2C 4E 2C 31 31 36 31 36 2E 39 31 37 33 38 35 35 32 2C 45 2C 36 2E 33 33 32 2C 31 37 33 2E 34 2C 32 32 30 33 32 34 2C 37 2E 31 2C 57 2C 52 2C 53 2A 35 42 0D 0A 24 50 53 41 54 2C 48 50 52 2C 30 38 32 30 31 33 2E 30 30 2C 32 36 32 2E 37 30 2C 30 2E 38 31 2C 30 2E 35 34 2C 31 65 2A 33 39 0D 0A 
[Rx][16:20:13.683] 24 47 4E 47 47 41 2C 30 38 32 30 31 33 2E 31 30 2C 34 30 30 39 2E 38 36 34 39 35 37 34 38 2C 4E 2C 31 31 36 31 36 2E 39 31 37 34 31 34 32 34 2C 45 2C 34 2C 34 39 2C 30 2E 34 2C 34 32 2E 31 38 36 33 2C 4D 2C 2D 38 2E 33 34 31 33 2C 4D 2C 31 2E 31 2C 30 2A 34 41 0D 0A 24 47 4E 52 4D 43 2C 30 38 32 30 31 33 2E 31 30 2C 44 2C 34 30 30 39 2E 38 36 34 39 35 37 34 38 2C 4E 2C 31 31 36 31 36 2E 39 31 37 34 31 34 32 34 2C 45 2C 36 2E 33 33 31 2C 31 37 33 2E 30 2C 32 32 30 33 32 34 2C 37 2E 31 2C 57 2C 52 2C 53 2A 35 31 0D 0A 24 50 53 41 54 2C 48 50 52 2C 30 38 32 30 31 33 2E 31 30 2C 32 36 32 2E 37 34 2C 30 2E 38 30 2C 30 2E 35 31 2C 31 65 2A 33 38 0D 0A 
[Rx][16:20:13.782] 24 47 4E 47 47 41 2C 30 38 32 30 31 33 2E 32 30 2C 34 30 30 39 2E 38 36 34 37 38 33 31 38 2C 4E 2C 31 31 36 31 36 2E 39 31 37 34 34 32 37 37 2C 45 2C 34 2C 34 39 2C 30 2E 34 2C 34 32 2E 31 38 30 36 2C 4D 2C 2D 38 2E 33 34 31 33 2C 4D 2C 31 2E 32 2C 30 2A 34 45 0D 0A 24 47 4E 52 4D 43 2C 30 38 32 30 31 33 2E 32 30 2C 44 2C 34 30 30 39 2E 38 36 34 37 38 33 31 38 2C 4E 2C 31 31 36 31 36 2E 39 31 37 34 34 32 37 37 2C 45 2C 36 2E 33 35 32 2C 31 37 32 2E 37 2C 32 32 30 33 32 34 2C 37 2E 31 2C 57 2C 52 2C 53 2A 35 36 0D 0A 24 50 53 41 54 2C 48 50 52 2C 30 38 32 30 31 33 2E 32 30 2C 32 36 32 2E 37 38 2C 30 2E 37 36 2C 30 2E 34 38 2C 31 65 2A 33 36 0D 0A 
[Rx][16:20:13.882] 24 47 4E 47 47 41 2C 30 38 32 30 31 33 2E 33 30 2C 34 30 30 39 2E 38 36 34 36 30 37 37 33 2C 4E 2C 31 31 36 31 36 2E 39 31 37 34 37 31 30 36 2C 45 2C 34 2C 34 39 2C 30 2E 34 2C 34 32 2E 31 38 31 33 2C 4D 2C 2D 38 2E 33 34 31 33 2C 4D 2C 31 2E 33 2C 30 2A 34 43 0D 0A 24 47 4E 52 4D 43 2C 30 38 32 30 31 33 2E 33 30 2C 44 2C 34 30 30 39 2E 38 36 34 36 30 37 37 33 2C 4E 2C 31 31 36 31 36 2E 39 31 37 34 37 31 30 36 2C 45 2C 36 2E 33 37 33 2C 31 37 32 2E 37 2C 32 32 30 33 32 34 2C 37 2E 31 2C 57 2C 52 2C 53 2A 35 32 0D 0A 24 50 53 41 54 2C 48 50 52 2C 30 38 32 30 31 33 2E 33 30 2C 32 36 32 2E 38 33 2C 30 2E 37 34 2C 30 2E 34 34 2C 31 65 2A 33 44 0D 0A 
[Rx][16:20:13.982] 24 47 4E 47 47 41 2C 30 38 32 30 31 33 2E 34 30 2C 34 30 30 39 2E 38 36 34 34 33 30 38 39 2C 4E 2C 31 31 36 31 36 2E 39 31 37 34 39 38 37 30 2C 45 2C 34 2C 34 39 2C 30 2E 34 2C 34 32 2E 31 37 37 38 2C 4D 2C 2D 38 2E 33 34 31 33 2C 4D 2C 31 2E 34 2C 30 2A 34 42 0D 0A 24 47 4E 52 4D 43 2C 30 38 32 30 31 33 2E 34 30 2C 44 2C 34 30 30 39 2E 38 36 34 34 33 30 38 39 2C 4E 2C 31 31 36 31 36 2E 39 31 37 34 39 38 37 30 2C 45 2C 36 2E 34 32 30 2C 31 37 32 2E 39 2C 32 32 30 33 32 34 2C 37 2E 31 2C 57 2C 52 2C 53 2A 35 46 0D 0A 24 50 53 41 54 2C 48 50 52 2C 30 38 32 30 31 33 2E 34 30 2C 32 36 32 2E 39 31 2C 30 2E 37 32 2C 30 2E 34 32 2C 31 65 2A 33 39 0D 0A 
[Rx][16:20:14.082] 24 47 4E 47 47 41 2C 30 38 32 30 31 33 2E 35 30 2C 34 30 30 39 2E 38 36 34 32 35 34 30 34 2C 4E 2C 31 31 36 31 36 2E 39 31 37 35 32 37 37 39 2C 45 2C 34 2C 34 39 2C 30 2E 34 2C 34 32 2E 31 38 30 30 2C 4D 2C 2D 38 2E 33 34 31 33 2C 4D 2C 31 2E 35 2C 30 2A 34 36 0D 0A 24 47 4E 52 4D 43 2C 30 38 32 30 31 33 2E 35 30 2C 44 2C 34 30 30 39 2E 38 36 34 32 35 34 30 34 2C 4E 2C 31 31 36 31 36 2E 39 31 37 35 32 37 37 39 2C 45 2C 36 2E 34 31 31 2C 31 37 33 2E 31 2C 32 32 30 33 32 34 2C 37 2E 31 2C 57 2C 52 2C 53 2A 35 38 0D 0A 24 50 53 41 54 2C 48 50 52 2C 30 38 32 30 31 33 2E 35 30 2C 32 36 32 2E 39 38 2C 30 2E 37 33 2C 30 2E 33 38 2C 31 65 2A 33 44 0D 0A 
[Rx][16:20:14.182] 24 47 4E 47 47 41 2C 30 38 32 30 31 33 2E 36 30 2C 34 30 30 39 2E 38 36 34 30 37 38 30 39 2C 4E 2C 31 31 36 31 36 2E 39 31 37 35 35 35 37 34 2C 45 2C 34 2C 34 39 2C 30 2E 34 2C 34 32 2E 31 37 34 31 2C 4D 2C 2D 38 2E 33 34 31 33 2C 4D 2C 31 2E 36 2C 30 2A 34 35 0D 0A 24 47 4E 52 4D 43 2C 30 38 32 30 31 33 2E 36 30 2C 44 2C 34 30 30 39 2E 38 36 34 30 37 38 30 39 2C 4E 2C 31 31 36 31 36 2E 39 31 37 35 35 35 37 34 2C 45 2C 36 2E 33 39 38 2C 31 37 33 2E 30 2C 32 32 30 33 32 34 2C 37 2E 31 2C 57 2C 52 2C 53 2A 35 35 0D 0A 24 50 53 41 54 2C 48 50 52 2C 30 38 32 30 31 33 2E 36 30 2C 32 36 33 2E 30 35 2C 30 2E 37 34 2C 30 2E 33 37 2C 31 65 2A 33 33 0D 0A 
[Rx][16:20:14.282] 24 47 4E 47 47 41 2C 30 38 32 30 31 33 2E 37 30 2C 34 30 30 39 2E 38 36 33 39 30 31 37 34 2C 4E 2C 31 31 36 31 36 2E 39 31 37 35 38 34 34 37 2C 45 2C 34 2C 34 39 2C 30 2E 34 2C 34 32 2E 31 37 34 30 2C 4D 2C 2D 38 2E 33 34 31 33 2C 4D 2C 31 2E 37 2C 30 2A 34 32 0D 0A 24 47 4E 52 4D 43 2C 30 38 32 30 31 33 2E 37 30 2C 44 2C 34 30 30 39 2E 38 36 33 39 30 31 37 34 2C 4E 2C 31 31 36 31 36 2E 39 31 37 35 38 34 34 37 2C 45 2C 36 2E 33 38 30 2C 31 37 33 2E 30 2C 32 32 30 33 32 34 2C 37 2E 31 2C 57 2C 52 2C 53 2A 35 42 0D 0A 24 50 53 41 54 2C 48 50 52 2C 30 38 32 30 31 33 2E 37 30 2C 32 36 33 2E 31 33 2C 30 2E 37 33 2C 30 2E 33 38 2C 31 65 2A 33 44 0D 0A 
[Rx][16:20:14.382] 24 47 4E 47 47 41 2C 30 38 32 30 31 33 2E 38 30 2C 34 30 30 39 2E 38 36 33 37 32 35 34 37 2C 4E 2C 31 31 36 31 36 2E 39 31 37 36 31 32 37 37 2C 45 2C 34 2C 34 38 2C 30 2E 34 2C 34 32 2E 31 37 35 37 2C 4D 2C 2D 38 2E 33 34 31 33 2C 4D 2C 31 2E 38 2C 30 2A 34 32 0D 0A 24 47 4E 52 4D 43 2C 30 38 32 30 31 33 2E 38 30 2C 44 2C 34 30 30 39 2E 38 36 33 37 32 35 34 37 2C 4E 2C 31 31 36 31 36 2E 39 31 37 36 31 32 37 37 2C 45 2C 36 2E 33 37 37 2C 31 37 32 2E 39 2C 32 32 30 33 32 34 2C 37 2E 31 2C 57 2C 52 2C 53 2A 35 33 0D 0A 24 50 53 41 54 2C 48 50 52 2C 30 38 32 30 31 33 2E 38 30 2C 32 36 33 2E 32 30 2C 30 2E 37 33 2C 30 2E 34 30 2C 31 65 2A 33 44 0D 0A 
[Rx][16:20:14.482] 24 47 4E 47 47 41 2C 30 38 32 30 31 33 2E 39 30 2C 34 30 30 39 2E 38 36 33 35 35 30 32 34 2C 4E 2C 31 31 36 31 36 2E 39 31 37 36 34 30 32 35 2C 45 2C 34 2C 34 38 2C 30 2E 34 2C 34 32 2E 31 37 36 34 2C 4D 2C 2D 38 2E 33 34 31 33 2C 4D 2C 30 2E 39 2C 30 2A 34 36 0D 0A 24 47 4E 52 4D 43 2C 30 38 32 30 31 33 2E 39 30 2C 44 2C 34 30 30 39 2E 38 36 33 35 35 30 32 34 2C 4E 2C 31 31 36 31 36 2E 39 31 37 36 34 30 32 35 2C 45 2C 36 2E 33 38 37 2C 31 37 32 2E 38 2C 32 32 30 33 32 34 2C 37 2E 31 2C 57 2C 52 2C 53 2A 35 39 0D 0A 24 50 53 41 54 2C 48 50 52 2C 30 38 32 30 31 33 2E 39 30 2C 32 36 33 2E 32 36 2C 30 2E 37 32 2C 30 2E 34 30 2C 31 65 2A 33 42 0D 0A 
[Rx][16:20:14.582] 24 47 4E 47 47 41 2C 30 38 32 30 31 34 2E 30 30 2C 34 30 30 39 2E 38 36 33 33 37 34 33 36 2C 4E 2C 31 31 36 31 36 2E 39 31 37 36 36 38 32 30 2C 45 2C 34 2C 34 38 2C 30 2E 34 2C 34 32 2E 31 37 36 35 2C 4D 2C 2D 38 2E 33 34 31 34 2C 4D 2C 31 2E 30 2C 30 2A 34 41 0D 0A 24 47 4E 52 4D 43 2C 30 38 32 30 31 34 2E 30 30 2C 44 2C 34 30 30 39 2E 38 36 33 33 37 34 33 36 2C 4E 2C 31 31 36 31 36 2E 39 31 37 36 36 38 32 30 2C 45 2C 36 2E 33 36 39 2C 31 37 33 2E 30 2C 32 32 30 33 32 34 2C 37 2E 31 2C 57 2C 52 2C 53 2A 35 32 0D 0A 24 50 53 41 54 2C 48 50 52 2C 30 38 32 30 31 34 2E 30 30 2C 32 36 33 2E 33 31 2C 30 2E 37 32 2C 30 2E 34 30 2C 31 65 2A 33 33 0D 0A 
[Rx][16:20:14.682] 24 47 4E 47 47 41 2C 30 38 32 30 31 34 2E 31 30 2C 34 30 30 39 2E 38 36 33 31 39 38 34 31 2C 4E 2C 31 31 36 31 36 2E 39 31 37 36 39 38 31 34 2C 45 2C 34 2C 34 39 2C 30 2E 34 2C 34 32 2E 31 37 38 34 2C 4D 2C 2D 38 2E 33 34 31 34 2C 4D 2C 31 2E 31 2C 30 2A 34 43 0D 0A 24 47 4E 52 4D 43 2C 30 38 32 30 31 34 2E 31 30 2C 44 2C 34 30 30 39 2E 38 36 33 31 39 38 34 31 2C 4E 2C 31 31 36 31 36 2E 39 31 37 36 39 38 31 34 2C 45 2C 36 2E 33 37 31 2C 31 37 33 2E 31 2C 32 32 30 33 32 34 2C 37 2E 31 2C 57 2C 52 2C 53 2A 35 33 0D 0A 24 50 53 41 54 2C 48 50 52 2C 30 38 32 30 31 34 2E 31 30 2C 32 36 33 2E 33 37 2C 30 2E 37 32 2C 30 2E 33 39 2C 31 65 2A 33 41 0D 0A 
[Rx][16:20:14.782] 24 47 4E 47 47 41 2C 30 38 32 30 31 34 2E 32 30 2C 34 30 30 39 2E 38 36 33 30 32 33 39 30 2C 4E 2C 31 31 36 31 36 2E 39 31 37 37 32 39 30 32 2C 45 2C 34 2C 34 39 2C 30 2E 34 2C 34 32 2E 31 37 36 38 2C 4D 2C 2D 38 2E 33 34 31 34 2C 4D 2C 31 2E 32 2C 30 2A 34 46 0D 0A 24 47 4E 52 4D 43 2C 30 38 32 30 31 34 2E 32 30 2C 44 2C 34 30 30 39 2E 38 36 33 30 32 33 39 30 2C 4E 2C 31 31 36 31 36 2E 39 31 37 37 32 39 30 32 2C 45 2C 36 2E 33 37 30 2C 31 37 32 2E 37 2C 32 32 30 33 32 34 2C 37 2E 31 2C 57 2C 52 2C 53 2A 35 37 0D 0A 24 50 53 41 54 2C 48 50 52 2C 30 38 32 30 31 34 2E 32 30 2C 32 36 33 2E 34 32 2C 30 2E 37 35 2C 30 2E 33 37 2C 31 65 2A 33 32 0D 0A 
[Rx][16:20:14.882] 24 47 4E 47 47 41 2C 30 38 32 30 31 34 2E 33 30 2C 34 30 30 39 2E 38 36 32 38 34 37 35 39 2C 4E 2C 31 31 36 31 36 2E 39 31 37 37 35 38 35 36 2C 45 2C 34 2C 34 39 2C 30 2E 34 2C 34 32 2E 31 37 38 30 2C 4D 2C 2D 38 2E 33 34 31 34 2C 4D 2C 31 2E 33 2C 30 2A 34 30 0D 0A 24 47 4E 52 4D 43 2C 30 38 32 30 31 34 2E 33 30 2C 44 2C 34 30 30 39 2E 38 36 32 38 34 37 35 39 2C 4E 2C 31 31 36 31 36 2E 39 31 37 37 35 38 35 36 2C 45 2C 36 2E 33 37 35 2C 31 37 32 2E 35 2C 32 32 30 33 32 34 2C 37 2E 31 2C 57 2C 52 2C 53 2A 35 38 0D 0A 24 50 53 41 54 2C 48 50 52 2C 30 38 32 30 31 34 2E 33 30 2C 32 36 33 2E 34 38 2C 30 2E 37 37 2C 30 2E 33 35 2C 31 65 2A 33 39 0D 0A 
[Rx][16:20:14.982] 24 47 4E 47 47 41 2C 30 38 32 30 31 34 2E 34 30 2C 34 30 30 39 2E 38 36 32 36 37 31 35 30 2C 4E 2C 31 31 36 31 36 2E 39 31 37 37 38 36 33 39 2C 45 2C 34 2C 34 39 2C 30 2E 34 2C 34 32 2E 31 38 31 34 2C 4D 2C 2D 38 2E 33 34 31 34 2C 4D 2C 31 2E 34 2C 30 2A 34 41 0D 0A 24 47 4E 52 4D 43 2C 30 38 32 30 31 34 2E 34 30 2C 44 2C 34 30 30 39 2E 38 36 32 36 37 31 35 30 2C 4E 2C 31 31 36 31 36 2E 39 31 37 37 38 36 33 39 2C 45 2C 36 2E 33 38 38 2C 31 37 32 2E 35 2C 32 32 30 33 32 34 2C 37 2E 31 2C 57 2C 52 2C 53 2A 35 35 0D 0A 24 50 53 41 54 2C 48 50 52 2C 30 38 32 30 31 34 2E 34 30 2C 32 36 33 2E 35 35 2C 30 2E 37 39 2C 30 2E 33 37 2C 31 65 2A 33 45 0D 0A 
[Rx][16:20:15.082] 24 47 4E 47 47 41 2C 30 38 32 30 31 34 2E 35 30 2C 34 30 30 39 2E 38 36 32 34 39 35 34 30 2C 4E 2C 31 31 36 31 36 2E 39 31 37 38 31 38 31 32 2C 45 2C 34 2C 34 39 2C 30 2E 34 2C 34 32 2E 31 38 31 32 2C 4D 2C 2D 38 2E 33 34 31 34 2C 4D 2C 31 2E 35 2C 30 2A 34 34 0D 0A 24 47 4E 52 4D 43 2C 30 38 32 30 31 34 2E 35 30 2C 44 2C 34 30 30 39 2E 38 36 32 34 39 35 34 30 2C 4E 2C 31 31 36 31 36 2E 39 31 37 38 31 38 31 32 2C 45 2C 36 2E 34 30 34 2C 31 37 32 2E 37 2C 32 32 30 33 32 34 2C 37 2E 31 2C 57 2C 52 2C 53 2A 35 44 0D 0A 24 50 53 41 54 2C 48 50 52 2C 30 38 32 30 31 34 2E 35 30 2C 32 36 33 2E 36 31 2C 30 2E 37 39 2C 30 2E 33 36 2C 31 65 2A 33 39 0D 0A 
[Rx][16:20:15.182] 24 47 4E 47 47 41 2C 30 38 32 30 31 34 2E 36 30 2C 34 30 30 39 2E 38 36 32 33 31 39 38 35 2C 4E 2C 31 31 36 31 36 2E 39 31 37 38 34 35 33 37 2C 45 2C 34 2C 34 39 2C 30 2E 34 2C 34 32 2E 31 37 38 32 2C 4D 2C 2D 38 2E 33 34 31 34 2C 4D 2C 31 2E 36 2C 30 2A 34 37 0D 0A 24 47 4E 52 4D 43 2C 30 38 32 30 31 34 2E 36 30 2C 44 2C 34 30 30 39 2E 38 36 32 33 31 39 38 35 2C 4E 2C 31 31 36 31 36 2E 39 31 37 38 34 35 33 37 2C 45 2C 36 2E 33 38 38 2C 31 37 32 2E 39 2C 32 32 30 33 32 34 2C 37 2E 31 2C 57 2C 52 2C 53 2A 35 36 0D 0A 24 50 53 41 54 2C 48 50 52 2C 30 38 32 30 31 34 2E 36 30 2C 32 36 33 2E 36 36 2C 30 2E 38 30 2C 30 2E 33 37 2C 31 65 2A 33 41 0D 0A 
[Rx][16:20:15.282] 24 47 4E 47 47 41 2C 30 38 32 30 31 34 2E 37 30 2C 34 30 30 39 2E 38 36 32 31 34 32 35 38 2C 4E 2C 31 31 36 31 36 2E 39 31 37 38 37 33 32 34 2C 45 2C 34 2C 34 39 2C 30 2E 34 2C 34 32 2E 31 37 39 39 2C 4D 2C 2D 38 2E 33 34 31 34 2C 4D 2C 31 2E 37 2C 30 2A 34 36 0D 0A 24 47 4E 52 4D 43 2C 30 38 32 30 31 34 2E 37 30 2C 44 2C 34 30 30 39 2E 38 36 32 31 34 32 35 38 2C 4E 2C 31 31 36 31 36 2E 39 31 37 38 37 33 32 34 2C 45 2C 36 2E 33 37 37 2C 31 37 33 2E 31 2C 32 32 30 33 32 34 2C 37 2E 31 2C 57 2C 52 2C 53 2A 35 35 0D 0A 24 50 53 41 54 2C 48 50 52 2C 30 38 32 30 31 34 2E 37 30 2C 32 36 33 2E 37 30 2C 30 2E 38 31 2C 30 2E 33 39 2C 31 65 2A 33 33 0D 0A 
[Rx][16:20:15.382] 24 47 4E 47 47 41 2C 30 38 32 30 31 34 2E 38 30 2C 34 30 30 39 2E 38 36 31 39 36 37 31 38 2C 4E 2C 31 31 36 31 36 2E 39 31 37 39 30 30 38 38 2C 45 2C 34 2C 34 39 2C 30 2E 34 2C 34 32 2E 31 37 35 34 2C 4D 2C 2D 38 2E 33 34 31 34 2C 4D 2C 30 2E 38 2C 30 2A 34 44 0D 0A 24 47 4E 52 4D 43 2C 30 38 32 30 31 34 2E 38 30 2C 44 2C 34 30 30 39 2E 38 36 31 39 36 37 31 38 2C 4E 2C 31 31 36 31 36 2E 39 31 37 39 30 30 38 38 2C 45 2C 36 2E 33 37 39 2C 31 37 33 2E 32 2C 32 32 30 33 32 34 2C 37 2E 31 2C 57 2C 52 2C 53 2A 35 43 0D 0A 24 50 53 41 54 2C 48 50 52 2C 30 38 32 30 31 34 2E 38 30 2C 32 36 33 2E 37 33 2C 30 2E 38 34 2C 30 2E 33 37 2C 31 65 2A 33 34 0D 0A 
[Rx][16:20:15.482] 24 47 4E 47 47 41 2C 30 38 32 30 31 34 2E 39 30 2C 34 30 30 39 2E 38 36 31 37 39 31 32 31 2C 4E 2C 31 31 36 31 36 2E 39 31 37 39 33 30 31 32 2C 45 2C 34 2C 34 39 2C 30 2E 34 2C 34 32 2E 31 37 34 31 2C 4D 2C 2D 38 2E 33 34 31 34 2C 4D 2C 30 2E 39 2C 30 2A 34 34 0D 0A 24 47 4E 52 4D 43 2C 30 38 32 30 31 34 2E 39 30 2C 44 2C 34 30 30 39 2E 38 36 31 37 39 31 32 31 2C 4E 2C 31 31 36 31 36 2E 39 31 37 39 33 30 31 32 2C 45 2C 36 2E 33 38 33 2C 31 37 33 2E 30 2C 32 32 30 33 32 34 2C 37 2E 31 2C 57 2C 52 2C 53 2A 35 37 0D 0A 24 50 53 41 54 2C 48 50 52 2C 30 38 32 30 31 34 2E 39 30 2C 32 36 33 2E 37 34 2C 30 2E 38 37 2C 30 2E 33 39 2C 31 65 2A 33 46 0D 0A 
[Rx][16:20:15.582] 24 47 4E 47 47 41 2C 30 38 32 30 31 35 2E 30 30 2C 34 30 30 39 2E 38 36 31 36 31 36 32 37 2C 4E 2C 31 31 36 31 36 2E 39 31 37 39 35 37 39 37 2C 45 2C 34 2C 34 39 2C 30 2E 34 2C 34 32 2E 31 37 32 38 2C 4D 2C 2D 38 2E 33 34 31 34 2C 4D 2C 31 2E 30 2C 30 2A 34 46 0D 0A 24 47 4E 52 4D 43 2C 30 38 32 30 31 35 2E 30 30 2C 44 2C 34 30 30 39 2E 38 36 31 36 31 36 32 37 2C 4E 2C 31 31 36 31 36 2E 39 31 37 39 35 37 39 37 2C 45 2C 36 2E 33 38 32 2C 31 37 33 2E 30 2C 32 32 30 33 32 34 2C 37 2E 31 2C 57 2C 52 2C 53 2A 35 41 0D 0A 24 50 53 41 54 2C 48 50 52 2C 30 38 32 30 31 35 2E 30 30 2C 32 36 33 2E 37 37 2C 30 2E 39 30 2C 30 2E 33 38 2C 31 65 2A 33 33 0D 0A 
[Rx][16:20:15.682] 24 47 4E 47 47 41 2C 30 38 32 30 31 35 2E 31 30 2C 34 30 30 39 2E 38 36 31 34 33 39 36 36 2C 4E 2C 31 31 36 31 36 2E 39 31 37 39 38 36 31 32 2C 45 2C 34 2C 34 39 2C 30 2E 34 2C 34 32 2E 31 37 33 30 2C 4D 2C 2D 38 2E 33 34 31 34 2C 4D 2C 31 2E 31 2C 30 2A 34 44 0D 0A 24 47 4E 52 4D 43 2C 30 38 32 30 31 35 2E 31 30 2C 44 2C 34 30 30 39 2E 38 36 31 34 33 39 36 36 2C 4E 2C 31 31 36 31 36 2E 39 31 37 39 38 36 31 32 2C 45 2C 36 2E 33 36 38 2C 31 37 32 2E 38 2C 32 32 30 33 32 34 2C 37 2E 31 2C 57 2C 52 2C 53 2A 35 44 0D 0A 24 50 53 41 54 2C 48 50 52 2C 30 38 32 30 31 35 2E 31 30 2C 32 36 33 2E 37 38 2C 30 2E 39 33 2C 30 2E 33 36 2C 31 65 2A 33 30 0D 0A 
[Rx][16:20:15.782] 24 47 4E 47 47 41 2C 30 38 32 30 31 35 2E 32 30 2C 34 30 30 39 2E 38 36 31 32 36 33 36 32 2C 4E 2C 31 31 36 31 36 2E 39 31 38 30 31 34 32 32 2C 45 2C 34 2C 34 39 2C 30 2E 34 2C 34 32 2E 31 36 38 30 2C 4D 2C 2D 38 2E 33 34 31 34 2C 4D 2C 31 2E 32 2C 30 2A 34 34 0D 0A 24 47 4E 52 4D 43 2C 30 38 32 30 31 35 2E 32 30 2C 44 2C 34 30 30 39 2E 38 36 31 32 36 33 36 32 2C 4E 2C 31 31 36 31 36 2E 39 31 38 30 31 34 32 32 2C 45 2C 36 2E 33 37 35 2C 31 37 32 2E 38 2C 32 32 30 33 32 34 2C 37 2E 31 2C 57 2C 52 2C 53 2A 35 31 0D 0A 24 50 53 41 54 2C 48 50 52 2C 30 38 32 30 31 35 2E 32 30 2C 32 36 33 2E 37 39 2C 30 2E 39 35 2C 30 2E 33 34 2C 31 65 2A 33 36 0D 0A 
[Rx][16:20:15.882] 24 47 4E 47 47 41 2C 30 38 32 30 31 35 2E 33 30 2C 34 30 30 39 2E 38 36 31 30 38 37 39 36 2C 4E 2C 31 31 36 31 36 2E 39 31 38 30 34 30 34 34 2C 45 2C 34 2C 34 39 2C 30 2E 34 2C 34 32 2E 31 36 37 38 2C 4D 2C 2D 38 2E 33 34 31 34 2C 4D 2C 31 2E 33 2C 30 2A 34 31 0D 0A 24 47 4E 52 4D 43 2C 30 38 32 30 31 35 2E 33 30 2C 44 2C 34 30 30 39 2E 38 36 31 30 38 37 39 36 2C 4E 2C 31 31 36 31 36 2E 39 31 38 30 34 30 34 34 2C 45 2C 36 2E 33 37 33 2C 31 37 33 2E 31 2C 32 32 30 33 32 34 2C 37 2E 31 2C 57 2C 52 2C 53 2A 35 43 0D 0A 24 50 53 41 54 2C 48 50 52 2C 30 38 32 30 31 35 2E 33 30 2C 32 36 33 2E 38 30 2C 30 2E 39 37 2C 30 2E 33 37 2C 31 65 2A 33 30 0D 0A 
[Rx][16:20:15.982] 24 47 4E 47 47 41 2C 30 38 32 30 31 35 2E 34 30 2C 34 30 30 39 2E 38 36 30 39 31 32 30 35 2C 4E 2C 31 31 36 31 36 2E 39 31 38 30 36 37 35 34 2C 45 2C 34 2C 34 39 2C 30 2E 34 2C 34 32 2E 31 36 34 36 2C 4D 2C 2D 38 2E 33 34 31 34 2C 4D 2C 31 2E 34 2C 30 2A 34 36 0D 0A 24 47 4E 52 4D 43 2C 30 38 32 30 31 35 2E 34 30 2C 44 2C 34 30 30 39 2E 38 36 30 39 31 32 30 35 2C 4E 2C 31 31 36 31 36 2E 39 31 38 30 36 37 35 34 2C 45 2C 36 2E 33 38 33 2C 31 37 33 2E 32 2C 32 32 30 33 32 34 2C 37 2E 31 2C 57 2C 52 2C 53 2A 35 44 0D 0A 24 50 53 41 54 2C 48 50 52 2C 30 38 32 30 31 35 2E 34 30 2C 32 36 33 2E 38 33 2C 30 2E 39 39 2C 30 2E 33 36 2C 31 65 2A 33 42 0D 0A 
[Rx][16:20:16.082] 24 47 4E 47 47 41 2C 30 38 32 30 31 35 2E 35 30 2C 34 30 30 39 2E 38 36 30 37 33 36 38 37 2C 4E 2C 31 31 36 31 36 2E 39 31 38 30 39 36 34 30 2C 45 2C 34 2C 34 39 2C 30 2E 34 2C 34 32 2E 31 36 33 33 2C 4D 2C 2D 38 2E 33 34 31 34 2C 4D 2C 31 2E 35 2C 30 2A 34 44 0D 0A 24 47 4E 52 4D 43 2C 30 38 32 30 31 35 2E 35 30 2C 44 2C 34 30 30 39 2E 38 36 30 37 33 36 38 37 2C 4E 2C 31 31 36 31 36 2E 39 31 38 30 39 36 34 30 2C 45 2C 36 2E 33 36 36 2C 31 37 33 2E 31 2C 32 32 30 33 32 34 2C 37 2E 31 2C 57 2C 52 2C 53 2A 35 44 0D 0A 24 50 53 41 54 2C 48 50 52 2C 30 38 32 30 31 35 2E 35 30 2C 32 36 33 2E 38 33 2C 31 2E 30 35 2C 30 2E 33 36 2C 31 65 2A 33 45 0D 0A 
[Rx][16:20:16.182] 24 47 4E 47 47 41 2C 30 38 32 30 31 35 2E 36 30 2C 34 30 30 39 2E 38 36 30 35 36 31 38 33 2C 4E 2C 31 31 36 31 36 2E 39 31 38 31 32 35 32 34 2C 45 2C 34 2C 34 39 2C 30 2E 34 2C 34 32 2E 31 36 36 37 2C 4D 2C 2D 38 2E 33 34 31 34 2C 4D 2C 31 2E 36 2C 30 2A 34 33 0D 0A 24 47 4E 52 4D 43 2C 30 38 32 30 31 35 2E 36 30 2C 44 2C 34 30 30 39 2E 38 36 30 35 36 31 38 33 2C 4E 2C 31 31 36 31 36 2E 39 31 38 31 32 35 32 34 2C 45 2C 36 2E 33 32 30 2C 31 37 32 2E 37 2C 32 32 30 33 32 34 2C 37 2E 31 2C 57 2C 52 2C 53 2A 35 34 0D 0A 24 50 53 41 54 2C 48 50 52 2C 30 38 32 30 31 35 2E 36 30 2C 32 36 33 2E 38 33 2C 31 2E 30 38 2C 30 2E 33 33 2C 31 65 2A 33 35 0D 0A 
[Rx][16:20:16.282] 24 47 4E 47 47 41 2C 30 38 32 30 31 35 2E 37 30 2C 34 30 30 39 2E 38 36 30 33 38 36 30 35 2C 4E 2C 31 31 36 31 36 2E 39 31 38 31 35 35 37 32 2C 45 2C 34 2C 34 39 2C 30 2E 34 2C 34 32 2E 31 36 33 30 2C 4D 2C 2D 38 2E 33 34 31 34 2C 4D 2C 31 2E 37 2C 30 2A 34 34 0D 0A 24 47 4E 52 4D 43 2C 30 38 32 30 31 35 2E 37 30 2C 44 2C 34 30 30 39 2E 38 36 30 33 38 36 30 35 2C 4E 2C 31 31 36 31 36 2E 39 31 38 31 35 35 37 32 2C 45 2C 36 2E 33 37 32 2C 31 37 32 2E 35 2C 32 32 30 33 32 34 2C 37 2E 31 2C 57 2C 52 2C 53 2A 35 35 0D 0A 24 50 53 41 54 2C 48 50 52 2C 30 38 32 30 31 35 2E 37 30 2C 32 36 33 2E 38 32 2C 31 2E 31 32 2C 30 2E 33 33 2C 31 65 2A 33 45 0D 0A 
[Rx][16:20:16.382] 24 47 4E 47 47 41 2C 30 38 32 30 31 35 2E 38 30 2C 34 30 30 39 2E 38 36 30 32 31 30 33 32 2C 4E 2C 31 31 36 31 36 2E 39 31 38 31 38 33 38 36 2C 45 2C 34 2C 34 39 2C 30 2E 34 2C 34 32 2E 31 36 32 34 2C 4D 2C 2D 38 2E 33 34 31 34 2C 4D 2C 31 2E 38 2C 30 2A 34 42 0D 0A 24 47 4E 52 4D 43 2C 30 38 32 30 31 35 2E 38 30 2C 44 2C 34 30 30 39 2E 38 36 30 32 31 30 33 32 2C 4E 2C 31 31 36 31 36 2E 39 31 38 31 38 33 38 36 2C 45 2C 36 2E 33 37 35 2C 31 37 32 2E 36 2C 32 32 30 33 32 34 2C 37 2E 31 2C 57 2C 52 2C 53 2A 35 34 0D 0A 24 50 53 41 54 2C 48 50 52 2C 30 38 32 30 31 35 2E 38 30 2C 32 36 33 2E 37 37 2C 31 2E 31 37 2C 30 2E 33 30 2C 31 65 2A 33 44 0D 0A 
[Rx][16:20:16.483] 24 47 4E 47 47 41 2C 30 38 32 30 31 35 2E 39 30 2C 34 30 30 39 2E 38 36 30 30 33 35 31 35 2C 4E 2C 31 31 36 31 36 2E 39 31 38 32 31 31 38 35 2C 45 2C 34 2C 34 39 2C 30 2E 34 2C 34 32 2E 31 36 30 32 2C 4D 2C 2D 38 2E 33 34 31 34 2C 4D 2C 30 2E 39 2C 30 2A 34 35 0D 0A 24 47 4E 52 4D 43 2C 30 38 32 30 31 35 2E 39 30 2C 44 2C 34 30 30 39 2E 38 36 30 30 33 35 31 35 2C 4E 2C 31 31 36 31 36 2E 39 31 38 32 31 31 38 35 2C 45 2C 36 2E 33 36 37 2C 31 37 32 2E 38 2C 32 32 30 33 32 34 2C 37 2E 31 2C 57 2C 52 2C 53 2A 35 33 0D 0A 24 50 53 41 54 2C 48 50 52 2C 30 38 32 30 31 35 2E 39 30 2C 32 36 33 2E 37 37 2C 31 2E 31 39 2C 30 2E 32 39 2C 31 65 2A 33 41 0D 0A 
[Rx][16:20:16.582] 24 47 4E 47 47 41 2C 30 38 32 30 31 36 2E 30 30 2C 34 30 30 39 2E 38 35 39 38 35 39 38 34 2C 4E 2C 31 31 36 31 36 2E 39 31 38 32 33 38 34 37 2C 45 2C 34 2C 34 39 2C 30 2E 34 2C 34 32 2E 31 36 31 32 2C 4D 2C 2D 38 2E 33 34 31 34 2C 4D 2C 31 2E 30 2C 30 2A 34 33 0D 0A 24 47 4E 52 4D 43 2C 30 38 32 30 31 36 2E 30 30 2C 44 2C 34 30 30 39 2E 38 35 39 38 35 39 38 34 2C 4E 2C 31 31 36 31 36 2E 39 31 38 32 33 38 34 37 2C 45 2C 36 2E 33 34 30 2C 31 37 33 2E 33 2C 32 32 30 33 32 34 2C 37 2E 31 2C 57 2C 52 2C 53 2A 35 33 0D 0A 24 50 53 41 54 2C 48 50 52 2C 30 38 32 30 31 36 2E 30 30 2C 32 36 33 2E 37 38 2C 31 2E 32 31 2C 30 2E 33 34 2C 31 65 2A 33 38 0D 0A 
[Rx][16:20:16.682] 24 47 4E 47 47 41 2C 30 38 32 30 31 36 2E 31 30 2C 34 30 30 39 2E 38 35 39 36 38 35 36 35 2C 4E 2C 31 31 36 31 36 2E 39 31 38 32 36 34 38 36 2C 45 2C 34 2C 34 38 2C 30 2E 34 2C 34 32 2E 31 35 36 35 2C 4D 2C 2D 38 2E 33 34 31 34 2C 4D 2C 31 2E 31 2C 30 2A 34 35 0D 0A 24 47 4E 52 4D 43 2C 30 38 32 30 31 36 2E 31 30 2C 44 2C 34 30 30 39 2E 38 35 39 36 38 35 36 35 2C 4E 2C 31 31 36 31 36 2E 39 31 38 32 36 34 38 36 2C 45 2C 36 2E 33 32 35 2C 31 37 33 2E 36 2C 32 32 30 33 32 34 2C 37 2E 31 2C 57 2C 52 2C 53 2A 35 30 0D 0A 24 50 53 41 54 2C 48 50 52 2C 30 38 32 30 31 36 2E 31 30 2C 32 36 33 2E 38 30 2C 31 2E 32 32 2C 30 2E 33 33 2C 31 65 2A 33 41 0D 0A 
[Rx][16:20:16.792] 24 47 4E 47 47 41 2C 30 38 32 30 31 36 2E 32 30 2C 34 30 30 39 2E 38 35 39 35 31 30 31 32 2C 4E 2C 31 31 36 31 36 2E 39 31 38 32 39 30 37 31 2C 45 2C 34 2C 34 38 2C 30 2E 34 2C 34 32 2E 31 35 39 37 2C 4D 2C 2D 38 2E 33 34 31 34 2C 4D 2C 31 2E 32 2C 30 2A 34 34 0D 0A 24 47 4E 52 4D 43 2C 30 38 32 30 31 36 2E 32 30 2C 44 2C 34 30 30 39 2E 38 35 39 35 31 30 31 32 2C 4E 2C 31 31 36 31 36 2E 39 31 38 32 39 30 37 31 2C 45 2C 36 2E 33 32 39 2C 31 37 33 2E 36 2C 32 32 30 33 32 34 2C 37 2E 31 2C 57 2C 52 2C 53 2A 35 33 0D 0A 24 50 53 41 54 2C 48 50 52 2C 30 38 32 30 31 36 2E 32 30 2C 32 36 33 2E 38 36 2C 31 2E 32 35 2C 30 2E 33 37 2C 31 65 2A 33 43 0D 0A 
[Rx][16:20:16.882] 24 47 4E 47 47 41 2C 30 38 32 30 31 36 2E 33 30 2C 34 30 30 39 2E 38 35 39 33 33 35 39 39 2C 4E 2C 31 31 36 31 36 2E 39 31 38 33 31 39 32 38 2C 45 2C 34 2C 34 38 2C 30 2E 34 2C 34 32 2E 31 36 31 34 2C 4D 2C 2D 38 2E 33 34 31 34 2C 4D 2C 31 2E 33 2C 30 2A 34 32 0D 0A 24 47 4E 52 4D 43 2C 30 38 32 30 31 36 2E 33 30 2C 44 2C 34 30 30 39 2E 38 35 39 33 33 35 39 39 2C 4E 2C 31 31 36 31 36 2E 39 31 38 33 31 39 32 38 2C 45 2C 36 2E 33 31 37 2C 31 37 33 2E 32 2C 32 32 30 33 32 34 2C 37 2E 31 2C 57 2C 52 2C 53 2A 35 35 0D 0A 24 50 53 41 54 2C 48 50 52 2C 30 38 32 30 31 36 2E 33 30 2C 32 36 33 2E 38 39 2C 31 2E 32 36 2C 30 2E 34 31 2C 31 65 2A 33 30 0D 0A 
[Rx][16:20:16.992] 24 47 4E 47 47 41 2C 30 38 32 30 31 36 2E 34 30 2C 34 30 30 39 2E 38 35 39 31 36 31 35 37 2C 4E 2C 31 31 36 31 36 2E 39 31 38 33 34 35 37 31 2C 45 2C 34 2C 34 38 2C 30 2E 34 2C 34 32 2E 31 35 38 38 2C 4D 2C 2D 38 2E 33 34 31 34 2C 4D 2C 31 2E 34 2C 30 2A 34 30 0D 0A 24 47 4E 52 4D 43 2C 30 38 32 30 31 36 2E 34 30 2C 44 2C 34 30 30 39 2E 38 35 39 31 36 31 35 37 2C 4E 2C 31 31 36 31 36 2E 39 31 38 33 34 35 37 31 2C 45 2C 36 2E 33 32 35 2C 31 37 33 2E 31 2C 32 32 30 33 32 34 2C 37 2E 31 2C 57 2C 52 2C 53 2A 35 34 0D 0A 24 50 53 41 54 2C 48 50 52 2C 30 38 32 30 31 36 2E 34 30 2C 32 36 33 2E 39 32 2C 31 2E 32 39 2C 30 2E 34 32 2C 31 65 2A 33 31 0D 0A 
[Rx][16:20:17.092] 24 47 4E 47 47 41 2C 30 38 32 30 31 36 2E 35 30 2C 34 30 30 39 2E 38 35 38 39 38 37 35 33 2C 4E 2C 31 31 36 31 36 2E 39 31 38 33 37 35 30 31 2C 45 2C 34 2C 34 38 2C 30 2E 34 2C 34 32 2E 31 35 36 36 2C 4D 2C 2D 38 2E 33 34 31 34 2C 4D 2C 31 2E 35 2C 30 2A 34 31 0D 0A 24 47 4E 52 4D 43 2C 30 38 32 30 31 36 2E 35 30 2C 44 2C 34 30 30 39 2E 38 35 38 39 38 37 35 33 2C 4E 2C 31 31 36 31 36 2E 39 31 38 33 37 35 30 31 2C 45 2C 36 2E 33 34 31 2C 31 37 33 2E 30 2C 32 32 30 33 32 34 2C 37 2E 31 2C 57 2C 52 2C 53 2A 35 37 0D 0A 24 50 53 41 54 2C 48 50 52 2C 30 38 32 30 31 36 2E 35 30 2C 32 36 33 2E 39 30 2C 31 2E 33 32 2C 30 2E 34 35 2C 31 65 2A 33 46 0D 0A 
[Rx][16:20:17.182] 24 47 4E 47 47 41 2C 30 38 32 30 31 36 2E 36 30 2C 34 30 30 39 2E 38 35 38 38 31 33 34 34 2C 4E 2C 31 31 36 31 36 2E 39 31 38 34 30 31 30 32 2C 45 2C 34 2C 34 38 2C 30 2E 34 2C 34 32 2E 31 35 36 39 2C 4D 2C 2D 38 2E 33 34 31 34 2C 4D 2C 31 2E 36 2C 30 2A 34 33 0D 0A 24 47 4E 52 4D 43 2C 30 38 32 30 31 36 2E 36 30 2C 44 2C 34 30 30 39 2E 38 35 38 38 31 33 34 34 2C 4E 2C 31 31 36 31 36 2E 39 31 38 34 30 31 30 32 2C 45 2C 36 2E 33 32 35 2C 31 37 33 2E 32 2C 32 32 30 33 32 34 2C 37 2E 31 2C 57 2C 52 2C 53 2A 35 39 0D 0A 24 50 53 41 54 2C 48 50 52 2C 30 38 32 30 31 36 2E 36 30 2C 32 36 33 2E 38 37 2C 31 2E 33 33 2C 30 2E 34 36 2C 31 65 2A 33 38 0D 0A
[truncated: 493,274 more chars]
