# Supplementary material for: Design, simulation, and experimental study of hydrostatic drive system for wide-span farming platform
Source: PLoS One. 2025 Oct 22;20(10):e0334856. doi: 10.1371/journal.pone.0334856 (PMC12543199; doi:10.1371/journal.pone.0334856)
Supplement: S2 Text — (TXT) [file pone.0334856.s002.txt]

[Rx][12:43:01.228] 24 47 4E 47 47 41 2C 30 34 34 32 35 39 2E 38 30 2C 34 30 30 39 2E 39 32 31 30 36 39 38 31 2C 4E 2C 31 31 36 31 36 2E 39 30 30 37 37 30 31 31 2C 45 2C 34 2C 34 34 2C 30 2E 34 2C 34 39 2E 39 38 32 37 2C 4D 2C 2D 38 2E 33 34 31 32 2C 4D 2C 30 2E 38 2C 30 2A 34 32 0D 0A 24 47 4E 52 4D 43 2C 30 34 34 32 35 39 2E 38 30 2C 44 2C 34 30 30 39 2E 39 32 31 30 36 39 38 31 2C 4E 2C 31 31 36 31 36 2E 39 30 30 37 37 30 31 31 2C 45 2C 30 2E 30 30 33 2C 36 38 2E 35 2C 32 36 30 33 32 34 2C 37 2E 31 2C 57 2C 52 2C 53 2A 36 30 0D 0A 24 50 53 41 54 2C 48 50 52 2C 30 34 34 32 35 39 2E 38 30 2C 32 35 33 2E 31 38 2C 2D 30 2E 34 32 2C 30 2E 33 34 2C 31 65 2A 31 46 0D 0A 
[Rx][12:43:01.328] 24 47 4E 47 47 41 2C 30 34 34 32 35 39 2E 39 30 2C 34 30 30 39 2E 39 32 31 30 37 30 31 30 2C 4E 2C 31 31 36 31 36 2E 39 30 30 37 36 39 37 36 2C 45 2C 34 2C 34 34 2C 30 2E 34 2C 34 39 2E 39 38 33 35 2C 4D 2C 2D 38 2E 33 34 31 32 2C 4D 2C 30 2E 39 2C 30 2A 34 38 0D 0A 24 47 4E 52 4D 43 2C 30 34 34 32 35 39 2E 39 30 2C 44 2C 34 30 30 39 2E 39 32 31 30 37 30 31 30 2C 4E 2C 31 31 36 31 36 2E 39 30 30 37 36 39 37 36 2C 45 2C 30 2E 30 30 33 2C 36 31 2E 34 2C 32 36 30 33 32 34 2C 37 2E 31 2C 57 2C 52 2C 53 2A 36 30 0D 0A 24 50 53 41 54 2C 48 50 52 2C 30 34 34 32 35 39 2E 39 30 2C 32 35 33 2E 31 37 2C 2D 30 2E 34 32 2C 30 2E 33 33 2C 31 65 2A 31 36 0D 0A 
[Rx][12:43:01.428] 24 47 4E 47 47 41 2C 30 34 34 33 30 30 2E 30 30 2C 34 30 30 39 2E 39 32 31 30 36 39 34 32 2C 4E 2C 31 31 36 31 36 2E 39 30 30 37 36 39 31 30 2C 45 2C 34 2C 34 34 2C 30 2E 34 2C 34 39 2E 39 38 33 30 2C 4D 2C 2D 38 2E 33 34 31 32 2C 4D 2C 31 2E 30 2C 30 2A 34 45 0D 0A 24 47 4E 52 4D 43 2C 30 34 34 33 30 30 2E 30 30 2C 44 2C 34 30 30 39 2E 39 32 31 30 36 39 34 32 2C 4E 2C 31 31 36 31 36 2E 39 30 30 37 36 39 31 30 2C 45 2C 30 2E 30 30 33 2C 35 34 2E 35 2C 32 36 30 33 32 34 2C 37 2E 31 2C 57 2C 52 2C 53 2A 36 43 0D 0A 24 50 53 41 54 2C 48 50 52 2C 30 34 34 33 30 30 2E 30 30 2C 32 35 33 2E 31 38 2C 2D 30 2E 34 32 2C 30 2E 33 33 2C 31 65 2A 31 44 0D 0A 
[Rx][12:43:01.528] 24 47 4E 47 47 41 2C 30 34 34 33 30 30 2E 31 30 2C 34 30 30 39 2E 39 32 31 30 36 38 39 39 2C 4E 2C 31 31 36 31 36 2E 39 30 30 37 36 38 39 34 2C 45 2C 34 2C 34 34 2C 30 2E 34 2C 34 39 2E 39 38 33 35 2C 4D 2C 2D 38 2E 33 34 31 32 2C 4D 2C 31 2E 31 2C 30 2A 34 31 0D 0A 24 47 4E 52 4D 43 2C 30 34 34 33 30 30 2E 31 30 2C 44 2C 34 30 30 39 2E 39 32 31 30 36 38 39 39 2C 4E 2C 31 31 36 31 36 2E 39 30 30 37 36 38 39 34 2C 45 2C 30 2E 30 30 33 2C 32 37 2E 37 2C 32 36 30 33 32 34 2C 37 2E 31 2C 57 2C 52 2C 53 2A 36 31 0D 0A 24 50 53 41 54 2C 48 50 52 2C 30 34 34 33 30 30 2E 31 30 2C 32 35 33 2E 31 37 2C 2D 30 2E 34 31 2C 30 2E 33 34 2C 31 65 2A 31 37 0D 0A 
[Rx][12:43:01.628] 24 47 4E 47 47 41 2C 30 34 34 33 30 30 2E 32 30 2C 34 30 30 39 2E 39 32 31 30 36 37 35 32 2C 4E 2C 31 31 36 31 36 2E 39 30 30 37 37 30 37 38 2C 45 2C 34 2C 34 34 2C 30 2E 34 2C 34 39 2E 39 38 36 35 2C 4D 2C 2D 38 2E 33 34 31 32 2C 4D 2C 31 2E 32 2C 30 2A 34 37 0D 0A 24 47 4E 52 4D 43 2C 30 34 34 33 30 30 2E 32 30 2C 44 2C 34 30 30 39 2E 39 32 31 30 36 37 35 32 2C 4E 2C 31 31 36 31 36 2E 39 30 30 37 37 30 37 38 2C 45 2C 30 2E 30 30 33 2C 32 32 2E 32 2C 32 36 30 33 32 34 2C 37 2E 31 2C 57 2C 52 2C 53 2A 36 31 0D 0A 24 50 53 41 54 2C 48 50 52 2C 30 34 34 33 30 30 2E 32 30 2C 32 35 33 2E 31 37 2C 2D 30 2E 34 32 2C 30 2E 33 33 2C 31 65 2A 31 30 0D 0A 
[Rx][12:43:01.729] 24 47 4E 47 47 41 2C 30 34 34 33 30 30 2E 33 30 2C 34 30 30 39 2E 39 32 31 30 36 37 38 38 2C 4E 2C 31 31 36 31 36 2E 39 30 30 37 37 31 37 37 2C 45 2C 34 2C 34 34 2C 30 2E 34 2C 34 39 2E 39 38 35 31 2C 4D 2C 2D 38 2E 33 34 31 32 2C 4D 2C 31 2E 33 2C 30 2A 34 39 0D 0A 24 47 4E 52 4D 43 2C 30 34 34 33 30 30 2E 33 30 2C 44 2C 34 30 30 39 2E 39 32 31 30 36 37 38 38 2C 4E 2C 31 31 36 31 36 2E 39 30 30 37 37 31 37 37 2C 45 2C 30 2E 30 30 33 2C 34 33 2E 39 2C 32 36 30 33 32 34 2C 37 2E 31 2C 57 2C 52 2C 53 2A 36 35 0D 0A 24 50 53 41 54 2C 48 50 52 2C 30 34 34 33 30 30 2E 33 30 2C 32 35 33 2E 31 37 2C 2D 30 2E 34 32 2C 30 2E 33 34 2C 31 65 2A 31 36 0D 0A 
[Rx][12:43:01.829] 24 47 4E 47 47 41 2C 30 34 34 33 30 30 2E 34 30 2C 34 30 30 39 2E 39 32 31 30 36 37 38 36 2C 4E 2C 31 31 36 31 36 2E 39 30 30 37 37 31 35 39 2C 45 2C 34 2C 34 34 2C 30 2E 34 2C 34 39 2E 39 38 32 36 2C 4D 2C 2D 38 2E 33 34 31 32 2C 4D 2C 31 2E 34 2C 30 2A 34 42 0D 0A 24 47 4E 52 4D 43 2C 30 34 34 33 30 30 2E 34 30 2C 44 2C 34 30 30 39 2E 39 32 31 30 36 37 38 36 2C 4E 2C 31 31 36 31 36 2E 39 30 30 37 37 31 35 39 2C 45 2C 30 2E 30 30 35 2C 39 30 2E 34 2C 32 36 30 33 32 34 2C 37 2E 31 2C 57 2C 52 2C 53 2A 36 35 0D 0A 24 50 53 41 54 2C 48 50 52 2C 30 34 34 33 30 30 2E 34 30 2C 32 35 33 2E 31 37 2C 2D 30 2E 34 31 2C 30 2E 33 33 2C 31 65 2A 31 35 0D 0A 
[Rx][12:43:01.929] 24 47 4E 47 47 41 2C 30 34 34 33 30 30 2E 35 30 2C 34 30 30 39 2E 39 32 31 30 36 38 30 31 2C 4E 2C 31 31 36 31 36 2E 39 30 30 37 37 31 38 33 2C 45 2C 34 2C 34 34 2C 30 2E 34 2C 34 39 2E 39 38 35 38 2C 4D 2C 2D 38 2E 33 34 31 32 2C 4D 2C 31 2E 35 2C 30 2A 34 35 0D 0A 24 47 4E 52 4D 43 2C 30 34 34 33 30 30 2E 35 30 2C 44 2C 34 30 30 39 2E 39 32 31 30 36 38 30 31 2C 4E 2C 31 31 36 31 36 2E 39 30 30 37 37 31 38 33 2C 45 2C 30 2E 30 30 36 2C 31 30 32 2E 37 2C 32 36 30 33 32 34 2C 37 2E 31 2C 57 2C 52 2C 53 2A 35 39 0D 0A 24 50 53 41 54 2C 48 50 52 2C 30 34 34 33 30 30 2E 35 30 2C 32 35 33 2E 31 37 2C 2D 30 2E 34 32 2C 30 2E 33 33 2C 31 65 2A 31 37 0D 0A 
[Rx][12:43:02.029] 24 47 4E 47 47 41 2C 30 34 34 33 30 30 2E 36 30 2C 34 30 30 39 2E 39 32 31 30 36 37 36 33 2C 4E 2C 31 31 36 31 36 2E 39 30 30 37 37 31 31 38 2C 45 2C 34 2C 34 34 2C 30 2E 34 2C 34 39 2E 39 38 37 33 2C 4D 2C 2D 38 2E 33 34 31 32 2C 4D 2C 31 2E 36 2C 30 2A 34 35 0D 0A 24 47 4E 52 4D 43 2C 30 34 34 33 30 30 2E 36 30 2C 44 2C 34 30 30 39 2E 39 32 31 30 36 37 36 33 2C 4E 2C 31 31 36 31 36 2E 39 30 30 37 37 31 31 38 2C 45 2C 30 2E 30 30 34 2C 31 31 35 2E 35 2C 32 36 30 33 32 34 2C 37 2E 31 2C 57 2C 52 2C 53 2A 35 35 0D 0A 24 50 53 41 54 2C 48 50 52 2C 30 34 34 33 30 30 2E 36 30 2C 32 35 33 2E 31 38 2C 2D 30 2E 34 32 2C 30 2E 33 33 2C 31 65 2A 31 42 0D 0A 
[Rx][12:43:02.128] 24 47 4E 47 47 41 2C 30 34 34 33 30 30 2E 37 30 2C 34 30 30 39 2E 39 32 31 30 36 37 33 31 2C 4E 2C 31 31 36 31 36 2E 39 30 30 37 37 30 38 32 2C 45 2C 34 2C 34 34 2C 30 2E 34 2C 34 39 2E 39 38 37 30 2C 4D 2C 2D 38 2E 33 34 31 32 2C 4D 2C 31 2E 37 2C 30 2A 34 33 0D 0A 24 47 4E 52 4D 43 2C 30 34 34 33 30 30 2E 37 30 2C 44 2C 34 30 30 39 2E 39 32 31 30 36 37 33 31 2C 4E 2C 31 31 36 31 36 2E 39 30 30 37 37 30 38 32 2C 45 2C 30 2E 30 30 34 2C 31 32 33 2E 33 2C 32 36 30 33 32 34 2C 37 2E 31 2C 57 2C 52 2C 53 2A 35 32 0D 0A 24 50 53 41 54 2C 48 50 52 2C 30 34 34 33 30 30 2E 37 30 2C 32 35 33 2E 31 37 2C 2D 30 2E 34 31 2C 30 2E 33 33 2C 31 65 2A 31 36 0D 0A 
[Rx][12:43:02.228] 24 47 4E 47 47 41 2C 30 34 34 33 30 30 2E 38 30 2C 34 30 30 39 2E 39 32 31 30 36 37 35 36 2C 4E 2C 31 31 36 31 36 2E 39 30 30 37 37 31 33 31 2C 45 2C 34 2C 34 34 2C 30 2E 34 2C 34 39 2E 39 38 37 34 2C 4D 2C 2D 38 2E 33 34 31 32 2C 4D 2C 30 2E 38 2C 30 2A 34 45 0D 0A 24 47 4E 52 4D 43 2C 30 34 34 33 30 30 2E 38 30 2C 44 2C 34 30 30 39 2E 39 32 31 30 36 37 35 36 2C 4E 2C 31 31 36 31 36 2E 39 30 30 37 37 31 33 31 2C 45 2C 30 2E 30 30 33 2C 39 39 2E 32 2C 32 36 30 33 32 34 2C 37 2E 31 2C 57 2C 52 2C 53 2A 36 33 0D 0A 24 50 53 41 54 2C 48 50 52 2C 30 34 34 33 30 30 2E 38 30 2C 32 35 33 2E 31 37 2C 2D 30 2E 34 32 2C 30 2E 33 33 2C 31 65 2A 31 41 0D 0A 
[Rx][12:43:02.328] 24 47 4E 47 47 41 2C 30 34 34 33 30 30 2E 39 30 2C 34 30 30 39 2E 39 32 31 30 36 37 38 33 2C 4E 2C 31 31 36 31 36 2E 39 30 30 37 37 32 35 38 2C 45 2C 34 2C 34 34 2C 30 2E 34 2C 34 39 2E 39 38 36 36 2C 4D 2C 2D 38 2E 33 34 31 32 2C 4D 2C 30 2E 39 2C 30 2A 34 39 0D 0A 24 47 4E 52 4D 43 2C 30 34 34 33 30 30 2E 39 30 2C 44 2C 34 30 30 39 2E 39 32 31 30 36 37 38 33 2C 4E 2C 31 31 36 31 36 2E 39 30 30 37 37 32 35 38 2C 45 2C 30 2E 30 30 34 2C 38 34 2E 30 2C 32 36 30 33 32 34 2C 37 2E 31 2C 57 2C 52 2C 53 2A 36 46 0D 0A 24 50 53 41 54 2C 48 50 52 2C 30 34 34 33 30 30 2E 39 30 2C 32 35 33 2E 31 38 2C 2D 30 2E 34 32 2C 30 2E 33 33 2C 31 65 2A 31 34 0D 0A 
[Rx][12:43:02.428] 24 47 4E 47 47 41 2C 30 34 34 33 30 31 2E 30 30 2C 34 30 30 39 2E 39 32 31 30 36 37 33 31 2C 4E 2C 31 31 36 31 36 2E 39 30 30 37 37 31 33 33 2C 45 2C 34 2C 34 34 2C 30 2E 34 2C 34 39 2E 39 38 38 34 2C 4D 2C 2D 38 2E 33 34 31 32 2C 4D 2C 31 2E 30 2C 30 2A 34 32 0D 0A 24 47 4E 52 4D 43 2C 30 34 34 33 30 31 2E 30 30 2C 44 2C 34 30 30 39 2E 39 32 31 30 36 37 33 31 2C 4E 2C 31 31 36 31 36 2E 39 30 30 37 37 31 33 33 2C 45 2C 30 2E 30 30 33 2C 37 34 2E 39 2C 32 36 30 33 32 34 2C 37 2E 31 2C 57 2C 52 2C 53 2A 36 31 0D 0A 24 50 53 41 54 2C 48 50 52 2C 30 34 34 33 30 31 2E 30 30 2C 32 35 33 2E 31 37 2C 2D 30 2E 34 31 2C 30 2E 33 33 2C 31 65 2A 31 30 0D 0A 
[Rx][12:43:02.528] 24 47 4E 47 47 41 2C 30 34 34 33 30 31 2E 31 30 2C 34 30 30 39 2E 39 32 31 30 36 37 35 37 2C 4E 2C 31 31 36 31 36 2E 39 30 30 37 37 31 37 31 2C 45 2C 34 2C 34 34 2C 30 2E 34 2C 34 39 2E 39 38 39 31 2C 4D 2C 2D 38 2E 33 34 31 32 2C 4D 2C 31 2E 31 2C 30 2A 34 30 0D 0A 24 47 4E 52 4D 43 2C 30 34 34 33 30 31 2E 31 30 2C 44 2C 34 30 30 39 2E 39 32 31 30 36 37 35 37 2C 4E 2C 31 31 36 31 36 2E 39 30 30 37 37 31 37 31 2C 45 2C 30 2E 30 30 34 2C 39 35 2E 33 2C 32 36 30 33 32 34 2C 37 2E 31 2C 57 2C 52 2C 53 2A 36 34 0D 0A 24 50 53 41 54 2C 48 50 52 2C 30 34 34 33 30 31 2E 31 30 2C 32 35 33 2E 31 37 2C 2D 30 2E 34 31 2C 30 2E 33 33 2C 31 65 2A 31 31 0D 0A 
[Rx][12:43:02.628] 24 47 4E 47 47 41 2C 30 34 34 33 30 31 2E 32 30 2C 34 30 30 39 2E 39 32 31 30 36 38 30 30 2C 4E 2C 31 31 36 31 36 2E 39 30 30 37 37 32 32 34 2C 45 2C 34 2C 34 34 2C 30 2E 34 2C 34 39 2E 39 38 36 39 2C 4D 2C 2D 38 2E 33 34 31 32 2C 4D 2C 31 2E 32 2C 30 2A 34 39 0D 0A 24 47 4E 52 4D 43 2C 30 34 34 33 30 31 2E 32 30 2C 44 2C 34 30 30 39 2E 39 32 31 30 36 38 30 30 2C 4E 2C 31 31 36 31 36 2E 39 30 30 37 37 32 32 34 2C 45 2C 30 2E 30 30 34 2C 31 31 37 2E 34 2C 32 36 30 33 32 34 2C 37 2E 31 2C 57 2C 52 2C 53 2A 35 35 0D 0A 24 50 53 41 54 2C 48 50 52 2C 30 34 34 33 30 31 2E 32 30 2C 32 35 33 2E 31 37 2C 2D 30 2E 34 32 2C 30 2E 33 33 2C 31 65 2A 31 31 0D 0A 
[Rx][12:43:02.729] 24 47 4E 47 47 41 2C 30 34 34 33 30 31 2E 33 30 2C 34 30 30 39 2E 39 32 31 30 36 38 30 30 2C 4E 2C 31 31 36 31 36 2E 39 30 30 37 37 31 33 32 2C 45 2C 34 2C 34 34 2C 30 2E 34 2C 34 39 2E 39 38 36 39 2C 4D 2C 2D 38 2E 33 34 31 32 2C 4D 2C 31 2E 33 2C 30 2A 34 44 0D 0A 24 47 4E 52 4D 43 2C 30 34 34 33 30 31 2E 33 30 2C 44 2C 34 30 30 39 2E 39 32 31 30 36 38 30 30 2C 4E 2C 31 31 36 31 36 2E 39 30 30 37 37 31 33 32 2C 45 2C 30 2E 30 30 35 2C 31 34 31 2E 31 2C 32 36 30 33 32 34 2C 37 2E 31 2C 57 2C 52 2C 53 2A 35 37 0D 0A 24 50 53 41 54 2C 48 50 52 2C 30 34 34 33 30 31 2E 33 30 2C 32 35 33 2E 31 37 2C 2D 30 2E 34 30 2C 30 2E 33 33 2C 31 65 2A 31 32 0D 0A 
[Rx][12:43:02.829] 24 47 4E 47 47 41 2C 30 34 34 33 30 31 2E 34 30 2C 34 30 30 39 2E 39 32 31 30 36 38 34 34 2C 4E 2C 31 31 36 31 36 2E 39 30 30 37 37 32 33 38 2C 45 2C 34 2C 34 34 2C 30 2E 34 2C 34 39 2E 39 38 37 36 2C 4D 2C 2D 38 2E 33 34 31 32 2C 4D 2C 31 2E 34 2C 30 2A 34 41 0D 0A 24 47 4E 52 4D 43 2C 30 34 34 33 30 31 2E 34 30 2C 44 2C 34 30 30 39 2E 39 32 31 30 36 38 34 34 2C 4E 2C 31 31 36 31 36 2E 39 30 30 37 37 32 33 38 2C 45 2C 30 2E 30 30 35 2C 31 34 32 2E 31 2C 32 36 30 33 32 34 2C 37 2E 31 2C 57 2C 52 2C 53 2A 35 41 0D 0A 24 50 53 41 54 2C 48 50 52 2C 30 34 34 33 30 31 2E 34 30 2C 32 35 33 2E 31 37 2C 2D 30 2E 34 31 2C 30 2E 33 32 2C 31 65 2A 31 35 0D 0A 
[Rx][12:43:02.929] 24 47 4E 47 47 41 2C 30 34 34 33 30 31 2E 35 30 2C 34 30 30 39 2E 39 32 31 30 36 38 30 30 2C 4E 2C 31 31 36 31 36 2E 39 30 30 37 37 31 35 37 2C 45 2C 34 2C 34 34 2C 30 2E 34 2C 34 39 2E 39 38 38 30 2C 4D 2C 2D 38 2E 33 34 31 32 2C 4D 2C 31 2E 35 2C 30 2A 34 39 0D 0A 24 47 4E 52 4D 43 2C 30 34 34 33 30 31 2E 35 30 2C 44 2C 34 30 30 39 2E 39 32 31 30 36 38 30 30 2C 4E 2C 31 31 36 31 36 2E 39 30 30 37 37 31 35 37 2C 45 2C 30 2E 30 30 34 2C 31 32 31 2E 30 2C 32 36 30 33 32 34 2C 37 2E 31 2C 57 2C 52 2C 53 2A 35 34 0D 0A 24 50 53 41 54 2C 48 50 52 2C 30 34 34 33 30 31 2E 35 30 2C 32 35 33 2E 31 38 2C 2D 30 2E 34 31 2C 30 2E 33 32 2C 31 65 2A 31 42 0D 0A 
[Rx][12:43:03.028] 24 47 4E 47 47 41 2C 30 34 34 33 30 31 2E 36 30 2C 34 30 30 39 2E 39 32 31 30 36 38 31 35 2C 4E 2C 31 31 36 31 36 2E 39 30 30 37 37 31 39 32 2C 45 2C 34 2C 34 34 2C 30 2E 34 2C 34 39 2E 39 38 38 30 2C 4D 2C 2D 38 2E 33 34 31 32 2C 4D 2C 31 2E 36 2C 30 2A 34 34 0D 0A 24 47 4E 52 4D 43 2C 30 34 34 33 30 31 2E 36 30 2C 44 2C 34 30 30 39 2E 39 32 31 30 36 38 31 35 2C 4E 2C 31 31 36 31 36 2E 39 30 30 37 37 31 39 32 2C 45 2C 30 2E 30 30 34 2C 38 37 2E 37 2C 32 36 30 33 32 34 2C 37 2E 31 2C 57 2C 52 2C 53 2A 36 30 0D 0A 24 50 53 41 54 2C 48 50 52 2C 30 34 34 33 30 31 2E 36 30 2C 32 35 33 2E 31 37 2C 2D 30 2E 34 31 2C 30 2E 33 33 2C 31 65 2A 31 36 0D 0A 
[Rx][12:43:03.128] 24 47 4E 47 47 41 2C 30 34 34 33 30 31 2E 37 30 2C 34 30 30 39 2E 39 32 31 30 36 38 33 36 2C 4E 2C 31 31 36 31 36 2E 39 30 30 37 37 32 31 35 2C 45 2C 34 2C 34 34 2C 30 2E 34 2C 34 39 2E 39 38 38 39 2C 4D 2C 2D 38 2E 33 34 31 32 2C 4D 2C 31 2E 37 2C 30 2A 34 30 0D 0A 24 47 4E 52 4D 43 2C 30 34 34 33 30 31 2E 37 30 2C 44 2C 34 30 30 39 2E 39 32 31 30 36 38 33 36 2C 4E 2C 31 31 36 31 36 2E 39 30 30 37 37 32 31 35 2C 45 2C 30 2E 30 30 34 2C 36 33 2E 32 2C 32 36 30 33 32 34 2C 37 2E 31 2C 57 2C 52 2C 53 2A 36 33 0D 0A 24 50 53 41 54 2C 48 50 52 2C 30 34 34 33 30 31 2E 37 30 2C 32 35 33 2E 31 37 2C 2D 30 2E 34 31 2C 30 2E 33 32 2C 31 65 2A 31 36 0D 0A 
[Rx][12:43:03.229] 24 47 4E 47 47 41 2C 30 34 34 33 30 31 2E 38 30 2C 34 30 30 39 2E 39 32 31 30 36 38 32 38 2C 4E 2C 31 31 36 31 36 2E 39 30 30 37 37 31 39 35 2C 45 2C 34 2C 34 34 2C 30 2E 34 2C 34 39 2E 39 38 36 39 2C 4D 2C 2D 38 2E 33 34 31 32 2C 4D 2C 30 2E 38 2C 30 2A 34 42 0D 0A 24 47 4E 52 4D 43 2C 30 34 34 33 30 31 2E 38 30 2C 44 2C 34 30 30 39 2E 39 32 31 30 36 38 32 38 2C 4E 2C 31 31 36 31 36 2E 39 30 30 37 37 31 39 35 2C 45 2C 30 2E 30 30 35 2C 34 33 2E 31 2C 32 36 30 33 32 34 2C 37 2E 31 2C 57 2C 52 2C 53 2A 36 38 0D 0A 24 50 53 41 54 2C 48 50 52 2C 30 34 34 33 30 31 2E 38 30 2C 32 35 33 2E 31 38 2C 2D 30 2E 34 32 2C 30 2E 33 34 2C 31 65 2A 31 33 0D 0A 
[Rx][12:43:03.329] 24 47 4E 47 47 41 2C 30 34 34 33 30 31 2E 39 30 2C 34 30 30 39 2E 39 32 31 30 36 38 33 34 2C 4E 2C 31 31 36 31 36 2E 39 30 30 37 37 31 39 32 2C 45 2C 34 2C 34 34 2C 30 2E 34 2C 34 39 2E 39 38 36 37 2C 4D 2C 2D 38 2E 33 34 31 32 2C 4D 2C 30 2E 39 2C 30 2A 34 46 0D 0A 24 47 4E 52 4D 43 2C 30 34 34 33 30 31 2E 39 30 2C 44 2C 34 30 30 39 2E 39 32 31 30 36 38 33 34 2C 4E 2C 31 31 36 31 36 2E 39 30 30 37 37 31 39 32 2C 45 2C 30 2E 30 30 36 2C 33 37 2E 36 2C 32 36 30 33 32 34 2C 37 2E 31 2C 57 2C 52 2C 53 2A 36 34 0D 0A 24 50 53 41 54 2C 48 50 52 2C 30 34 34 33 30 31 2E 39 30 2C 32 35 33 2E 31 38 2C 2D 30 2E 34 31 2C 30 2E 33 33 2C 31 65 2A 31 36 0D 0A 
[Rx][12:43:03.429] 24 47 4E 47 47 41 2C 30 34 34 33 30 32 2E 30 30 2C 34 30 30 39 2E 39 32 31 30 36 38 37 31 2C 4E 2C 31 31 36 31 36 2E 39 30 30 37 37 32 39 39 2C 45 2C 34 2C 34 34 2C 30 2E 34 2C 34 39 2E 39 38 37 32 2C 4D 2C 2D 38 2E 33 34 31 32 2C 4D 2C 31 2E 30 2C 30 2A 34 30 0D 0A 24 47 4E 52 4D 43 2C 30 34 34 33 30 32 2E 30 30 2C 44 2C 34 30 30 39 2E 39 32 31 30 36 38 37 31 2C 4E 2C 31 31 36 31 36 2E 39 30 30 37 37 32 39 39 2C 45 2C 30 2E 30 30 37 2C 33 31 2E 38 2C 32 36 30 33 32 34 2C 37 2E 31 2C 57 2C 52 2C 53 2A 36 45 0D 0A 24 50 53 41 54 2C 48 50 52 2C 30 34 34 33 30 32 2E 30 30 2C 32 35 33 2E 31 37 2C 2D 30 2E 34 31 2C 30 2E 33 33 2C 31 65 2A 31 33 0D 0A 
[Rx][12:43:03.529] 24 47 4E 47 47 41 2C 30 34 34 33 30 32 2E 31 30 2C 34 30 30 39 2E 39 32 31 30 36 38 31 38 2C 4E 2C 31 31 36 31 36 2E 39 30 30 37 37 32 35 34 2C 45 2C 34 2C 34 34 2C 30 2E 34 2C 34 39 2E 39 38 37 37 2C 4D 2C 2D 38 2E 33 34 31 32 2C 4D 2C 31 2E 31 2C 30 2A 34 42 0D 0A 24 47 4E 52 4D 43 2C 30 34 34 33 30 32 2E 31 30 2C 44 2C 34 30 30 39 2E 39 32 31 30 36 38 31 38 2C 4E 2C 31 31 36 31 36 2E 39 30 30 37 37 32 35 34 2C 45 2C 30 2E 30 30 36 2C 34 33 2E 39 2C 32 36 30 33 32 34 2C 37 2E 31 2C 57 2C 52 2C 53 2A 36 34 0D 0A 24 50 53 41 54 2C 48 50 52 2C 30 34 34 33 30 32 2E 31 30 2C 32 35 33 2E 31 38 2C 2D 30 2E 34 31 2C 30 2E 33 32 2C 31 65 2A 31 43 0D 0A 
[Rx][12:43:03.629] 24 47 4E 47 47 41 2C 30 34 34 33 30 32 2E 32 30 2C 34 30 30 39 2E 39 32 31 30 36 39 32 33 2C 4E 2C 31 31 36 31 36 2E 39 30 30 37 37 31 34 33 2C 45 2C 34 2C 34 34 2C 30 2E 34 2C 34 39 2E 39 38 38 38 2C 4D 2C 2D 38 2E 33 34 31 32 2C 4D 2C 31 2E 32 2C 30 2A 34 37 0D 0A 24 47 4E 52 4D 43 2C 30 34 34 33 30 32 2E 32 30 2C 44 2C 34 30 30 39 2E 39 32 31 30 36 39 32 33 2C 4E 2C 31 31 36 31 36 2E 39 30 30 37 37 31 34 33 2C 45 2C 30 2E 30 30 36 2C 35 38 2E 37 2C 32 36 30 33 32 34 2C 37 2E 31 2C 57 2C 52 2C 53 2A 36 46 0D 0A 24 50 53 41 54 2C 48 50 52 2C 30 34 34 33 30 32 2E 32 30 2C 32 35 33 2E 31 38 2C 2D 30 2E 34 31 2C 30 2E 33 33 2C 31 65 2A 31 45 0D 0A 
[Rx][12:43:03.729] 24 47 4E 47 47 41 2C 30 34 34 33 30 32 2E 33 30 2C 34 30 30 39 2E 39 32 31 30 36 38 36 35 2C 4E 2C 31 31 36 31 36 2E 39 30 30 37 37 32 36 34 2C 45 2C 34 2C 34 34 2C 30 2E 34 2C 34 39 2E 39 38 38 35 2C 4D 2C 2D 38 2E 33 34 31 32 2C 4D 2C 31 2E 33 2C 30 2A 34 46 0D 0A 24 47 4E 52 4D 43 2C 30 34 34 33 30 32 2E 33 30 2C 44 2C 34 30 30 39 2E 39 32 31 30 36 38 36 35 2C 4E 2C 31 31 36 31 36 2E 39 30 30 37 37 32 36 34 2C 45 2C 30 2E 30 30 36 2C 35 38 2E 35 2C 32 36 30 33 32 34 2C 37 2E 31 2C 57 2C 52 2C 53 2A 36 39 0D 0A 24 50 53 41 54 2C 48 50 52 2C 30 34 34 33 30 32 2E 33 30 2C 32 35 33 2E 31 37 2C 2D 30 2E 34 31 2C 30 2E 33 32 2C 31 65 2A 31 31 0D 0A 
[Rx][12:43:03.829] 24 47 4E 47 47 41 2C 30 34 34 33 30 32 2E 34 30 2C 34 30 30 39 2E 39 32 31 30 36 38 34 38 2C 4E 2C 31 31 36 31 36 2E 39 30 30 37 37 32 37 32 2C 45 2C 34 2C 34 34 2C 30 2E 34 2C 34 39 2E 39 38 37 36 2C 4D 2C 2D 38 2E 33 34 31 32 2C 4D 2C 31 2E 34 2C 30 2A 34 42 0D 0A 24 47 4E 52 4D 43 2C 30 34 34 33 30 32 2E 34 30 2C 44 2C 34 30 30 39 2E 39 32 31 30 36 38 34 38 2C 4E 2C 31 31 36 31 36 2E 39 30 30 37 37 32 37 32 2C 45 2C 30 2E 30 30 36 2C 36 30 2E 38 2C 32 36 30 33 32 34 2C 37 2E 31 2C 57 2C 52 2C 53 2A 36 30 0D 0A 24 50 53 41 54 2C 48 50 52 2C 30 34 34 33 30 32 2E 34 30 2C 32 35 33 2E 31 37 2C 2D 30 2E 34 31 2C 30 2E 33 33 2C 31 65 2A 31 37 0D 0A 
[Rx][12:43:03.928] 24 47 4E 47 47 41 2C 30 34 34 33 30 32 2E 35 30 2C 34 30 30 39 2E 39 32 31 30 36 38 39 33 2C 4E 2C 31 31 36 31 36 2E 39 30 30 37 37 31 31 30 2C 45 2C 34 2C 34 34 2C 30 2E 34 2C 34 39 2E 39 38 38 33 2C 4D 2C 2D 38 2E 33 34 31 32 2C 4D 2C 31 2E 35 2C 30 2A 34 30 0D 0A 24 47 4E 52 4D 43 2C 30 34 34 33 30 32 2E 35 30 2C 44 2C 34 30 30 39 2E 39 32 31 30 36 38 39 33 2C 4E 2C 31 31 36 31 36 2E 39 30 30 37 37 31 31 30 2C 45 2C 30 2E 30 30 36 2C 35 37 2E 32 2C 32 36 30 33 32 34 2C 37 2E 31 2C 57 2C 52 2C 53 2A 36 45 0D 0A 24 50 53 41 54 2C 48 50 52 2C 30 34 34 33 30 32 2E 35 30 2C 32 35 33 2E 31 38 2C 2D 30 2E 34 30 2C 30 2E 33 33 2C 31 65 2A 31 38 0D 0A 
[Rx][12:43:04.028] 24 47 4E 47 47 41 2C 30 34 34 33 30 32 2E 36 30 2C 34 30 30 39 2E 39 32 31 30 36 39 30 31 2C 4E 2C 31 31 36 31 36 2E 39 30 30 37 37 30 32 36 2C 45 2C 34 2C 34 34 2C 30 2E 34 2C 34 39 2E 39 38 34 39 2C 4D 2C 2D 38 2E 33 34 31 32 2C 4D 2C 31 2E 36 2C 30 2A 34 38 0D 0A 24 47 4E 52 4D 43 2C 30 34 34 33 30 32 2E 36 30 2C 44 2C 34 30 30 39 2E 39 32 31 30 36 39 30 31 2C 4E 2C 31 31 36 31 36 2E 39 30 30 37 37 30 32 36 2C 45 2C 30 2E 30 30 36 2C 34 37 2E 32 2C 32 36 30 33 32 34 2C 37 2E 31 2C 57 2C 52 2C 53 2A 36 32 0D 0A 24 50 53 41 54 2C 48 50 52 2C 30 34 34 33 30 32 2E 36 30 2C 32 35 33 2E 31 38 2C 2D 30 2E 34 31 2C 30 2E 33 33 2C 31 65 2A 31 41 0D 0A 
[Rx][12:43:04.128] 24 47 4E 47 47 41 2C 30 34 34 33 30 32 2E 37 30 2C 34 30 30 39 2E 39 32 31 30 36 38 33 36 2C 4E 2C 31 31 36 31 36 2E 39 30 30 37 37 30 34 30 2C 45 2C 34 2C 34 34 2C 30 2E 34 2C 34 39 2E 39 39 30 30 2C 4D 2C 2D 38 2E 33 34 31 32 2C 4D 2C 31 2E 37 2C 30 2A 34 31 0D 0A 24 47 4E 52 4D 43 2C 30 34 34 33 30 32 2E 37 30 2C 44 2C 34 30 30 39 2E 39 32 31 30 36 38 33 36 2C 4E 2C 31 31 36 31 36 2E 39 30 30 37 37 30 34 30 2C 45 2C 30 2E 30 30 35 2C 34 36 2E 37 2C 32 36 30 33 32 34 2C 37 2E 31 2C 57 2C 52 2C 53 2A 36 31 0D 0A 24 50 53 41 54 2C 48 50 52 2C 30 34 34 33 30 32 2E 37 30 2C 32 35 33 2E 31 37 2C 2D 30 2E 34 31 2C 30 2E 33 33 2C 31 65 2A 31 34 0D 0A 
[Rx][12:43:04.228] 24 47 4E 47 47 41 2C 30 34 34 33 30 32 2E 38 30 2C 34 30 30 39 2E 39 32 31 30 36 38 30 35 2C 4E 2C 31 31 36 31 36 2E 39 30 30 37 37 31 30 37 2C 45 2C 34 2C 34 34 2C 30 2E 34 2C 34 39 2E 39 38 39 35 2C 4D 2C 2D 38 2E 33 34 31 32 2C 4D 2C 31 2E 38 2C 30 2A 34 45 0D 0A 24 47 4E 52 4D 43 2C 30 34 34 33 30 32 2E 38 30 2C 44 2C 34 30 30 39 2E 39 32 31 30 36 38 30 35 2C 4E 2C 31 31 36 31 36 2E 39 30 30 37 37 31 30 37 2C 45 2C 30 2E 30 30 35 2C 34 34 2E 38 2C 32 36 30 33 32 34 2C 37 2E 31 2C 57 2C 52 2C 53 2A 36 31 0D 0A 24 50 53 41 54 2C 48 50 52 2C 30 34 34 33 30 32 2E 38 30 2C 32 35 33 2E 31 37 2C 2D 30 2E 34 31 2C 30 2E 33 34 2C 31 65 2A 31 43 0D 0A 
[Rx][12:43:04.328] 24 47 4E 47 47 41 2C 30 34 34 33 30 32 2E 39 30 2C 34 30 30 39 2E 39 32 31 30 36 38 36 32 2C 4E 2C 31 31 36 31 36 2E 39 30 30 37 37 32 31 34 2C 45 2C 34 2C 34 34 2C 30 2E 34 2C 34 39 2E 39 39 31 32 2C 4D 2C 2D 38 2E 33 34 31 32 2C 4D 2C 30 2E 39 2C 30 2A 34 31 0D 0A 24 47 4E 52 4D 43 2C 30 34 34 33 30 32 2E 39 30 2C 44 2C 34 30 30 39 2E 39 32 31 30 36 38 36 32 2C 4E 2C 31 31 36 31 36 2E 39 30 30 37 37 32 31 34 2C 45 2C 30 2E 30 30 35 2C 34 34 2E 36 2C 32 36 30 33 32 34 2C 37 2E 31 2C 57 2C 52 2C 53 2A 36 45 0D 0A 24 50 53 41 54 2C 48 50 52 2C 30 34 34 33 30 32 2E 39 30 2C 32 35 33 2E 31 37 2C 2D 30 2E 34 31 2C 30 2E 33 33 2C 31 65 2A 31 41 0D 0A 
[Rx][12:43:04.428] 24 47 4E 47 47 41 2C 30 34 34 33 30 33 2E 30 30 2C 34 30 30 39 2E 39 32 31 30 36 38 35 32 2C 4E 2C 31 31 36 31 36 2E 39 30 30 37 37 32 39 30 2C 45 2C 34 2C 34 34 2C 30 2E 34 2C 34 39 2E 39 38 39 38 2C 4D 2C 2D 38 2E 33 34 31 32 2C 4D 2C 31 2E 30 2C 30 2A 34 44 0D 0A 24 47 4E 52 4D 43 2C 30 34 34 33 30 33 2E 30 30 2C 44 2C 34 30 30 39 2E 39 32 31 30 36 38 35 32 2C 4E 2C 31 31 36 31 36 2E 39 30 30 37 37 32 39 30 2C 45 2C 30 2E 30 30 35 2C 34 35 2E 37 2C 32 36 30 33 32 34 2C 37 2E 31 2C 57 2C 52 2C 53 2A 36 39 0D 0A 24 50 53 41 54 2C 48 50 52 2C 30 34 34 33 30 33 2E 30 30 2C 32 35 33 2E 31 38 2C 2D 30 2E 34 32 2C 30 2E 33 34 2C 31 65 2A 31 39 0D 0A 
[Rx][12:43:04.528] 24 47 4E 47 47 41 2C 30 34 34 33 30 33 2E 31 30 2C 34 30 30 39 2E 39 32 31 30 36 38 36 32 2C 4E 2C 31 31 36 31 36 2E 39 30 30 37 37 31 37 32 2C 45 2C 34 2C 34 34 2C 30 2E 34 2C 34 39 2E 39 38 38 30 2C 4D 2C 2D 38 2E 33 34 31 32 2C 4D 2C 31 2E 31 2C 30 2A 34 38 0D 0A 24 47 4E 52 4D 43 2C 30 34 34 33 30 33 2E 31 30 2C 44 2C 34 30 30 39 2E 39 32 31 30 36 38 36 32 2C 4E 2C 31 31 36 31 36 2E 39 30 30 37 37 31 37 32 2C 45 2C 30 2E 30 30 33 2C 37 33 2E 32 2C 32 36 30 33 32 34 2C 37 2E 31 2C 57 2C 52 2C 53 2A 36 32 0D 0A 24 50 53 41 54 2C 48 50 52 2C 30 34 34 33 30 33 2E 31 30 2C 32 35 33 2E 31 37 2C 2D 30 2E 34 31 2C 30 2E 33 32 2C 31 65 2A 31 32 0D 0A 
[Rx][12:43:04.628] 24 47 4E 47 47 41 2C 30 34 34 33 30 33 2E 32 30 2C 34 30 30 39 2E 39 32 31 30 36 38 31 34 2C 4E 2C 31 31 36 31 36 2E 39 30 30 37 36 38 35 33 2C 45 2C 34 2C 34 34 2C 30 2E 34 2C 34 39 2E 39 38 36 33 2C 4D 2C 2D 38 2E 33 34 31 32 2C 4D 2C 31 2E 32 2C 30 2A 34 46 0D 0A 24 47 4E 52 4D 43 2C 30 34 34 33 30 33 2E 32 30 2C 44 2C 34 30 30 39 2E 39 32 31 30 36 38 31 34 2C 4E 2C 31 31 36 31 36 2E 39 30 30 37 36 38 35 33 2C 45 2C 30 2E 30 30 33 2C 38 30 2E 35 2C 32 36 30 33 32 34 2C 37 2E 31 2C 57 2C 52 2C 53 2A 36 30 0D 0A 24 50 53 41 54 2C 48 50 52 2C 30 34 34 33 30 33 2E 32 30 2C 32 35 33 2E 31 37 2C 2D 30 2E 34 31 2C 30 2E 33 33 2C 31 65 2A 31 30 0D 0A 
[Rx][12:43:04.728] 24 47 4E 47 47 41 2C 30 34 34 33 30 33 2E 33 30 2C 34 30 30 39 2E 39 32 31 30 36 38 33 30 2C 4E 2C 31 31 36 31 36 2E 39 30 30 37 36 38 39 37 2C 45 2C 34 2C 34 34 2C 30 2E 34 2C 34 39 2E 39 38 38 31 2C 4D 2C 2D 38 2E 33 34 31 32 2C 4D 2C 31 2E 33 2C 30 2A 34 44 0D 0A 24 47 4E 52 4D 43 2C 30 34 34 33 30 33 2E 33 30 2C 44 2C 34 30 30 39 2E 39 32 31 30 36 38 33 30 2C 4E 2C 31 31 36 31 36 2E 39 30 30 37 36 38 39 37 2C 45 2C 30 2E 30 30 32 2C 38 37 2E 34 2C 32 36 30 33 32 34 2C 37 2E 31 2C 57 2C 52 2C 53 2A 36 38 0D 0A 24 50 53 41 54 2C 48 50 52 2C 30 34 34 33 30 33 2E 33 30 2C 32 35 33 2E 31 37 2C 2D 30 2E 34 32 2C 30 2E 33 33 2C 31 65 2A 31 32 0D 0A 
[Rx][12:43:04.828] 24 47 4E 47 47 41 2C 30 34 34 33 30 33 2E 34 30 2C 34 30 30 39 2E 39 32 31 30 36 38 32 39 2C 4E 2C 31 31 36 31 36 2E 39 30 30 37 37 30 33 37 2C 45 2C 34 2C 34 34 2C 30 2E 34 2C 34 39 2E 39 38 39 36 2C 4D 2C 2D 38 2E 33 34 31 32 2C 4D 2C 31 2E 34 2C 30 2A 34 30 0D 0A 24 47 4E 52 4D 43 2C 30 34 34 33 30 33 2E 34 30 2C 44 2C 34 30 30 39 2E 39 32 31 30 36 38 32 39 2C 4E 2C 31 31 36 31 36 2E 39 30 30 37 37 30 33 37 2C 45 2C 30 2E 30 30 33 2C 36 32 2E 38 2C 32 36 30 33 32 34 2C 37 2E 31 2C 57 2C 52 2C 53 2A 36 32 0D 0A 24 50 53 41 54 2C 48 50 52 2C 30 34 34 33 30 33 2E 34 30 2C 32 35 33 2E 31 38 2C 2D 30 2E 34 31 2C 30 2E 33 34 2C 31 65 2A 31 45 0D 0A 
[Rx][12:43:04.928] 24 47 4E 47 47 41 2C 30 34 34 33 30 33 2E 35 30 2C 34 30 30 39 2E 39 32 31 30 36 38 31 32 2C 4E 2C 31 31 36 31 36 2E 39 30 30 37 37 31 35 35 2C 45 2C 34 2C 34 34 2C 30 2E 34 2C 34 39 2E 39 38 37 38 2C 4D 2C 2D 38 2E 33 34 31 32 2C 4D 2C 31 2E 35 2C 30 2A 34 44 0D 0A 24 47 4E 52 4D 43 2C 30 34 34 33 30 33 2E 35 30 2C 44 2C 34 30 30 39 2E 39 32 31 30 36 38 31 32 2C 4E 2C 31 31 36 31 36 2E 39 30 30 37 37 31 35 35 2C 45 2C 30 2E 30 30 34 2C 34 30 2E 32 2C 32 36 30 33 32 34 2C 37 2E 31 2C 57 2C 52 2C 53 2A 36 33 0D 0A 24 50 53 41 54 2C 48 50 52 2C 30 34 34 33 30 33 2E 35 30 2C 32 35 33 2E 31 38 2C 2D 30 2E 34 31 2C 30 2E 33 33 2C 31 65 2A 31 38 0D 0A 
[Rx][12:43:05.028] 24 47 4E 47 47 41 2C 30 34 34 33 30 33 2E 36 30 2C 34 30 30 39 2E 39 32 31 30 36 37 39 34 2C 4E 2C 31 31 36 31 36 2E 39 30 30 37 37 31 36 36 2C 45 2C 34 2C 34 34 2C 30 2E 34 2C 34 39 2E 39 38 38 30 2C 4D 2C 2D 38 2E 33 34 31 32 2C 4D 2C 31 2E 36 2C 30 2A 34 42 0D 0A 24 47 4E 52 4D 43 2C 30 34 34 33 30 33 2E 36 30 2C 44 2C 34 30 30 39 2E 39 32 31 30 36 37 39 34 2C 4E 2C 31 31 36 31 36 2E 39 30 30 37 37 31 36 36 2C 45 2C 30 2E 30 30 34 2C 34 33 2E 33 2C 32 36 30 33 32 34 2C 37 2E 31 2C 57 2C 52 2C 53 2A 36 33 0D 0A 24 50 53 41 54 2C 48 50 52 2C 30 34 34 33 30 33 2E 36 30 2C 32 35 33 2E 31 37 2C 2D 30 2E 34 32 2C 30 2E 33 33 2C 31 65 2A 31 37 0D 0A 
[Rx][12:43:05.128] 24 47 4E 47 47 41 2C 30 34 34 33 30 33 2E 37 30 2C 34 30 30 39 2E 39 32 31 30 36 37 37 38 2C 4E 2C 31 31 36 31 36 2E 39 30 30 37 36 39 39 33 2C 45 2C 34 2C 34 34 2C 30 2E 34 2C 34 39 2E 39 38 37 31 2C 4D 2C 2D 38 2E 33 34 31 32 2C 4D 2C 31 2E 37 2C 30 2A 34 34 0D 0A 24 47 4E 52 4D 43 2C 30 34 34 33 30 33 2E 37 30 2C 44 2C 34 30 30 39 2E 39 32 31 30 36 37 37 38 2C 4E 2C 31 31 36 31 36 2E 39 30 30 37 36 39 39 33 2C 45 2C 30 2E 30 30 33 2C 33 38 2E 35 2C 32 36 30 33 32 34 2C 37 2E 31 2C 57 2C 52 2C 53 2A 36 45 0D 0A 24 50 53 41 54 2C 48 50 52 2C 30 34 34 33 30 33 2E 37 30 2C 32 35 33 2E 31 38 2C 2D 30 2E 34 31 2C 30 2E 33 32 2C 31 65 2A 31 42 0D 0A 
[Rx][12:43:05.229] 24 47 4E 47 47 41 2C 30 34 34 33 30 33 2E 38 30 2C 34 30 30 39 2E 39 32 31 30 36 38 30 30 2C 4E 2C 31 31 36 31 36 2E 39 30 30 37 36 39 38 35 2C 45 2C 34 2C 34 34 2C 30 2E 34 2C 34 39 2E 39 38 37 38 2C 4D 2C 2D 38 2E 33 34 31 32 2C 4D 2C 30 2E 38 2C 30 2A 34 42 0D 0A 24 47 4E 52 4D 43 2C 30 34 34 33 30 33 2E 38 30 2C 44 2C 34 30 30 39 2E 39 32 31 30 36 38 30 30 2C 4E 2C 31 31 36 31 36 2E 39 30 30 37 36 39 38 35 2C 45 2C 30 2E 30 30 33 2C 34 32 2E 39 2C 32 36 30 33 32 34 2C 37 2E 31 2C 57 2C 52 2C 53 2A 36 37 0D 0A 24 50 53 41 54 2C 48 50 52 2C 30 34 34 33 30 33 2E 38 30 2C 32 35 33 2E 31 37 2C 2D 30 2E 34 32 2C 30 2E 33 33 2C 31 65 2A 31 39 0D 0A 
[Rx][12:43:05.328] 24 47 4E 47 47 41 2C 30 34 34 33 30 33 2E 39 30 2C 34 30 30 39 2E 39 32 31 30 36 37 36 30 2C 4E 2C 31 31 36 31 36 2E 39 30 30 37 37 30 39 36 2C 45 2C 34 2C 34 34 2C 30 2E 34 2C 34 39 2E 39 38 38 35 2C 4D 2C 2D 38 2E 33 34 31 32 2C 4D 2C 30 2E 39 2C 30 2A 34 41 0D 0A 24 47 4E 52 4D 43 2C 30 34 34 33 30 33 2E 39 30 2C 44 2C 34 30 30 39 2E 39 32 31 30 36 37 36 30 2C 4E 2C 31 31 36 31 36 2E 39 30 30 37 37 30 39 36 2C 45 2C 30 2E 30 30 34 2C 35 35 2E 32 2C 32 36 30 33 32 34 2C 37 2E 31 2C 57 2C 52 2C 53 2A 36 46 0D 0A 24 50 53 41 54 2C 48 50 52 2C 30 34 34 33 30 33 2E 39 30 2C 32 35 33 2E 31 37 2C 2D 30 2E 34 31 2C 30 2E 33 32 2C 31 65 2A 31 41 0D 0A 
[Rx][12:43:05.429] 24 47 4E 47 47 41 2C 30 34 34 33 30 34 2E 30 30 2C 34 30 30 39 2E 39 32 31 30 36 37 35 34 2C 4E 2C 31 31 36 31 36 2E 39 30 30 37 37 32 30 35 2C 45 2C 34 2C 34 34 2C 30 2E 34 2C 34 39 2E 39 38 33 39 2C 4D 2C 2D 38 2E 33 34 31 32 2C 4D 2C 31 2E 30 2C 30 2A 34 34 0D 0A 24 47 4E 52 4D 43 2C 30 34 34 33 30 34 2E 30 30 2C 44 2C 34 30 30 39 2E 39 32 31 30 36 37 35 34 2C 4E 2C 31 31 36 31 36 2E 39 30 30 37 37 32 30 35 2C 45 2C 30 2E 30 30 36 2C 36 33 2E 35 2C 32 36 30 33 32 34 2C 37 2E 31 2C 57 2C 52 2C 53 2A 36 45 0D 0A 24 50 53 41 54 2C 48 50 52 2C 30 34 34 33 30 34 2E 30 30 2C 32 35 33 2E 31 38 2C 2D 30 2E 34 32 2C 30 2E 33 33 2C 31 65 2A 31 39 0D 0A 
[Rx][12:43:05.529] 24 47 4E 47 47 41 2C 30 34 34 33 30 34 2E 31 30 2C 34 30 30 39 2E 39 32 31 30 36 37 32 33 2C 4E 2C 31 31 36 31 36 2E 39 30 30 37 37 31 32 39 2C 45 2C 34 2C 34 34 2C 30 2E 34 2C 34 39 2E 39 38 34 34 2C 4D 2C 2D 38 2E 33 34 31 32 2C 4D 2C 31 2E 31 2C 30 2A 34 33 0D 0A 24 47 4E 52 4D 43 2C 30 34 34 33 30 34 2E 31 30 2C 44 2C 34 30 30 39 2E 39 32 31 30 36 37 32 33 2C 4E 2C 31 31 36 31 36 2E 39 30 30 37 37 31 32 39 2C 45 2C 30 2E 30 30 36 2C 38 30 2E 30 2C 32 36 30 33 32 34 2C 37 2E 31 2C 57 2C 52 2C 53 2A 36 41 0D 0A 24 50 53 41 54 2C 48 50 52 2C 30 34 34 33 30 34 2E 31 30 2C 32 35 33 2E 31 37 2C 2D 30 2E 34 32 2C 30 2E 33 34 2C 31 65 2A 31 30 0D 0A 
[Rx][12:43:05.629] 24 47 4E 47 47 41 2C 30 34 34 33 30 34 2E 32 30 2C 34 30 30 39 2E 39 32 31 30 36 37 39 38 2C 4E 2C 31 31 36 31 36 2E 39 30 30 37 37 30 39 30 2C 45 2C 34 2C 34 34 2C 30 2E 34 2C 34 39 2E 39 38 37 35 2C 4D 2C 2D 38 2E 33 34 31 32 2C 4D 2C 31 2E 32 2C 30 2A 34 32 0D 0A 24 47 4E 52 4D 43 2C 30 34 34 33 30 34 2E 32 30 2C 44 2C 34 30 30 39 2E 39 32 31 30 36 37 39 38 2C 4E 2C 31 31 36 31 36 2E 39 30 30 37 37 30 39 30 2C 45 2C 30 2E 30 30 35 2C 37 33 2E 33 2C 32 36 30 33 32 34 2C 37 2E 31 2C 57 2C 52 2C 53 2A 36 36 0D 0A 24 50 53 41 54 2C 48 50 52 2C 30 34 34 33 30 34 2E 32 30 2C 32 35 33 2E 31 37 2C 2D 30 2E 34 32 2C 30 2E 33 33 2C 31 65 2A 31 34 0D 0A 
[Rx][12:43:05.728] 24 47 4E 47 47 41 2C 30 34 34 33 30 34 2E 33 30 2C 34 30 30 39 2E 39 32 31 30 36 37 39 31 2C 4E 2C 31 31 36 31 36 2E 39 30 30 37 37 31 39 34 2C 45 2C 34 2C 34 34 2C 30 2E 34 2C 34 39 2E 39 38 38 30 2C 4D 2C 2D 38 2E 33 34 31 32 2C 4D 2C 31 2E 33 2C 30 2A 34 34 0D 0A 24 47 4E 52 4D 43 2C 30 34 34 33 30 34 2E 33 30 2C 44 2C 34 30 30 39 2E 39 32 31 30 36 37 39 31 2C 4E 2C 31 31 36 31 36 2E 39 30 30 37 37 31 39 34 2C 45 2C 30 2E 30 30 34 2C 34 34 2E 30 2C 32 36 30 33 32 34 2C 37 2E 31 2C 57 2C 52 2C 53 2A 36 44 0D 0A 24 50 53 41 54 2C 48 50 52 2C 30 34 34 33 30 34 2E 33 30 2C 32 35 33 2E 31 38 2C 2D 30 2E 34 32 2C 30 2E 33 34 2C 31 65 2A 31 44 0D 0A 
[Rx][12:43:05.828] 24 47 4E 47 47 41 2C 30 34 34 33 30 34 2E 34 30 2C 34 30 30 39 2E 39 32 31 30 36 37 35 39 2C 4E 2C 31 31 36 31 36 2E 39 30 30 37 37 30 36 38 2C 45 2C 34 2C 34 34 2C 30 2E 34 2C 34 39 2E 39 38 37 36 2C 4D 2C 2D 38 2E 33 34 31 32 2C 4D 2C 31 2E 34 2C 30 2A 34 42 0D 0A 24 47 4E 52 4D 43 2C 30 34 34 33 30 34 2E 34 30 2C 44 2C 34 30 30 39 2E 39 32 31 30 36 37 35 39 2C 4E 2C 31 31 36 31 36 2E 39 30 30 37 37 30 36 38 2C 45 2C 30 2E 30 30 34 2C 33 32 2E 33 2C 32 36 30 33 32 34 2C 37 2E 31 2C 57 2C 52 2C 53 2A 36 45 0D 0A 24 50 53 41 54 2C 48 50 52 2C 30 34 34 33 30 34 2E 34 30 2C 32 35 33 2E 31 37 2C 2D 30 2E 34 31 2C 30 2E 33 33 2C 31 65 2A 31 31 0D 0A 
[Rx][12:43:05.928] 24 47 4E 47 47 41 2C 30 34 34 33 30 34 2E 35 30 2C 34 30 30 39 2E 39 32 31 30 36 38 34 39 2C 4E 2C 31 31 36 31 36 2E 39 30 30 37 37 30 38 39 2C 45 2C 34 2C 34 34 2C 30 2E 34 2C 34 39 2E 39 38 36 37 2C 4D 2C 2D 38 2E 33 34 31 32 2C 4D 2C 31 2E 35 2C 30 2A 34 41 0D 0A 24 47 4E 52 4D 43 2C 30 34 34 33 30 34 2E 35 30 2C 44 2C 34 30 30 39 2E 39 32 31 30 36 38 34 39 2C 4E 2C 31 31 36 31 36 2E 39 30 30 37 37 30 38 39 2C 45 2C 30 2E 30 30 34 2C 33 30 2E 36 2C 32 36 30 33 32 34 2C 37 2E 31 2C 57 2C 52 2C 53 2A 36 39 0D 0A 24 50 53 41 54 2C 48 50 52 2C 30 34 34 33 30 34 2E 35 30 2C 32 35 33 2E 31 37 2C 2D 30 2E 34 31 2C 30 2E 33 32 2C 31 65 2A 31 31 0D 0A 
[Rx][12:43:06.029] 24 47 4E 47 47 41 2C 30 34 34 33 30 34 2E 36 30 2C 34 30 30 39 2E 39 32 31 30 36 38 31 33 2C 4E 2C 31 31 36 31 36 2E 39 30 30 37 37 30 34 31 2C 45 2C 34 2C 34 34 2C 30 2E 34 2C 34 39 2E 39 38 35 33 2C 4D 2C 2D 38 2E 33 34 31 32 2C 4D 2C 31 2E 36 2C 30 2A 34 36 0D 0A 24 47 4E 52 4D 43 2C 30 34 34 33 30 34 2E 36 30 2C 44 2C 34 30 30 39 2E 39 32 31 30 36 38 31 33 2C 4E 2C 31 31 36 31 36 2E 39 30 30 37 37 30 34 31 2C 45 2C 30 2E 30 30 34 2C 32 33 2E 39 2C 32 36 30 33 32 34 2C 37 2E 31 2C 57 2C 52 2C 53 2A 36 43 0D 0A 24 50 53 41 54 2C 48 50 52 2C 30 34 34 33 30 34 2E 36 30 2C 32 35 33 2E 31 37 2C 2D 30 2E 34 31 2C 30 2E 33 33 2C 31 65 2A 31 33 0D 0A 
[Rx][12:43:06.128] 24 47 4E 47 47 41 2C 30 34 34 33 30 34 2E 37 30 2C 34 30 30 39 2E 39 32 31 30 36 38 30 31 2C 4E 2C 31 31 36 31 36 2E 39 30 30 37 36 39 38 32 2C 45 2C 34 2C 34 34 2C 30 2E 34 2C 34 39 2E 39 38 36 34 2C 4D 2C 2D 38 2E 33 34 31 32 2C 4D 2C 31 2E 37 2C 30 2A 34 36 0D 0A 24 47 4E 52 4D 43 2C 30 34 34 33 30 34 2E 37 30 2C 44 2C 34 30 30 39 2E 39 32 31 30 36 38 30 31 2C 4E 2C 31 31 36 31 36 2E 39 30 30 37 36 39 38 32 2C 45 2C 30 2E 30 30 33 2C 32 31 2E 32 2C 32 36 30 33 32 34 2C 37 2E 31 2C 57 2C 52 2C 53 2A 36 37 0D 0A 24 50 53 41 54 2C 48 50 52 2C 30 34 34 33 30 34 2E 37 30 2C 32 35 33 2E 31 37 2C 2D 30 2E 34 31 2C 30 2E 33 33 2C 31 65 2A 31 32 0D 0A 
[Rx][12:43:06.228] 24 47 4E 47 47 41 2C 30 34 34 33 30 34 2E 38 30 2C 34 30 30 39 2E 39 32 31 30 36 38 30 39 2C 4E 2C 31 31 36 31 36 2E 39 30 30 37 37 32 33 31 2C 45 2C 34 2C 34 34 2C 30 2E 34 2C 34 39 2E 39 38 36 34 2C 4D 2C 2D 38 2E 33 34 31 32 2C 4D 2C 30 2E 38 2C 30 2A 34 44 0D 0A 24 47 4E 52 4D 43 2C 30 34 34 33 30 34 2E 38 30 2C 44 2C 34 30 30 39 2E 39 32 31 30 36 38 30 39 2C 4E 2C 31 31 36 31 36 2E 39 30 30 37 37 32 33 31 2C 45 2C 30 2E 30 30 31 2C 37 33 2E 31 2C 32 36 30 33 32 34 2C 37 2E 31 2C 57 2C 52 2C 53 2A 36 34 0D 0A 24 50 53 41 54 2C 48 50 52 2C 30 34 34 33 30 34 2E 38 30 2C 32 35 33 2E 31 37 2C 2D 30 2E 34 31 2C 30 2E 33 33 2C 31 65 2A 31 44 0D 0A 
[Rx][12:43:06.328] 24 47 4E 47 47 41 2C 30 34 34 33 30 34 2E 39 30 2C 34 30 30 39 2E 39 32 31 30 36 36 30 37 2C 4E 2C 31 31 36 31 36 2E 39 30 30 37 37 31 38 32 2C 45 2C 34 2C 34 34 2C 30 2E 34 2C 34 39 2E 39 38 37 31 2C 4D 2C 2D 38 2E 33 34 31 32 2C 4D 2C 30 2E 39 2C 30 2A 34 32 0D 0A 24 47 4E 52 4D 43 2C 30 34 34 33 30 34 2E 39 30 2C 44 2C 34 30 30 39 2E 39 32 31 30 36 36 30 37 2C 4E 2C 31 31 36 31 36 2E 39 30 30 37 37 31 38 32 2C 45 2C 30 2E 30 33 31 2C 31 35 37 2E 35 2C 32 36 30 33 32 34 2C 37 2E 31 2C 57 2C 52 2C 53 2A 35 45 0D 0A 24 50 53 41 54 2C 48 50 52 2C 30 34 34 33 30 34 2E 39 30 2C 32 35 33 2E 31 36 2C 2D 30 2E 34 31 2C 30 2E 33 35 2C 31 65 2A 31 42 0D 0A 
[Rx][12:43:06.428] 24 47 4E 47 47 41 2C 30 34 34 33 30 35 2E 30 30 2C 34 30 30 39 2E 39 32 31 30 36 30 31 30 2C 4E 2C 31 31 36 31 36 2E 39 30 30 37 37 33 39 35 2C 45 2C 34 2C 34 34 2C 30 2E 34 2C 34 39 2E 39 38 35 34 2C 4D 2C 2D 38 2E 33 34 31 32 2C 4D 2C 31 2E 30 2C 30 2A 34 31 0D 0A 24 47 4E 52 4D 43 2C 30 34 34 33 30 35 2E 30 30 2C 44 2C 34 30 30 39 2E 39 32 31 30 36 30 31 30 2C 4E 2C 31 31 36 31 36 2E 39 30 30 37 37 33 39 35 2C 45 2C 30 2E 31 36 31 2C 31 36 33 2E 30 2C 32 36 30 33 32 34 2C 37 2E 31 2C 57 2C 52 2C 53 2A 35 34 0D 0A 24 50 53 41 54 2C 48 50 52 2C 30 34 34 33 30 35 2E 30 30 2C 32 35 33 2E 31 36 2C 2D 30 2E 34 32 2C 30 2E 33 35 2C 31 65 2A 31 30 0D 0A 
[Rx][12:43:06.528] 24 47 4E 47 47 41 2C 30 34 34 33 30 35 2E 31 30 2C 34 30 30 39 2E 39 32 31 30 35 30 38 36 2C 4E 2C 31 31 36 31 36 2E 39 30 30 37 37 39 38 32 2C 45 2C 34 2C 34 34 2C 30 2E 34 2C 34 39 2E 39 38 37 38 2C 4D 2C 2D 38 2E 33 34 31 32 2C 4D 2C 31 2E 31 2C 30 2A 34 46 0D 0A 24 47 4E 52 4D 43 2C 30 34 34 33 30 35 2E 31 30 2C 44 2C 34 30 30 39 2E 39 32 31 30 35 30 38 36 2C 4E 2C 31 31 36 31 36 2E 39 30 30 37 37 39 38 32 2C 45 2C 30 2E 33 34 36 2C 31 36 31 2E 34 2C 32 36 30 33 32 34 2C 37 2E 31 2C 57 2C 52 2C 53 2A 35 34 0D 0A 24 50 53 41 54 2C 48 50 52 2C 30 34 34 33 30 35 2E 31 30 2C 32 35 33 2E 31 36 2C 2D 30 2E 34 32 2C 30 2E 33 39 2C 31 65 2A 31 44 0D 0A 
[Rx][12:43:06.628] 24 47 4E 47 47 41 2C 30 34 34 33 30 35 2E 32 30 2C 34 30 30 39 2E 39 32 31 30 33 35 38 37 2C 4E 2C 31 31 36 31 36 2E 39 30 30 37 38 33 39 36 2C 45 2C 34 2C 34 34 2C 30 2E 34 2C 34 39 2E 39 38 39 37 2C 4D 2C 2D 38 2E 33 34 31 32 2C 4D 2C 31 2E 32 2C 30 2A 34 43 0D 0A 24 47 4E 52 4D 43 2C 30 34 34 33 30 35 2E 32 30 2C 44 2C 34 30 30 39 2E 39 32 31 30 33 35 38 37 2C 4E 2C 31 31 36 31 36 2E 39 30 30 37 38 33 39 36 2C 45 2C 30 2E 36 31 34 2C 31 36 33 2E 36 2C 32 36 30 33 32 34 2C 37 2E 31 2C 57 2C 52 2C 53 2A 35 37 0D 0A 24 50 53 41 54 2C 48 50 52 2C 30 34 34 33 30 35 2E 32 30 2C 32 35 33 2E 31 36 2C 2D 30 2E 34 32 2C 30 2E 33 38 2C 31 65 2A 31 46 0D 0A 
[Rx][12:43:06.728] 24 47 4E 47 47 41 2C 30 34 34 33 30 35 2E 33 30 2C 34 30 30 39 2E 39 32 31 30 31 34 33 33 2C 4E 2C 31 31 36 31 36 2E 39 30 30 37 39 33 33 34 2C 45 2C 34 2C 34 34 2C 30 2E 34 2C 34 39 2E 39 39 31 36 2C 4D 2C 2D 38 2E 33 34 31 32 2C 4D 2C 31 2E 33 2C 30 2A 34 31 0D 0A 24 47 4E 52 4D 43 2C 30 34 34 33 30 35 2E 33 30 2C 44 2C 34 30 30 39 2E 39 32 31 30 31 34 33 33 2C 4E 2C 31 31 36 31 36 2E 39 30 30 37 39 33 33 34 2C 45 2C 30 2E 39 31 37 2C 31 36 32 2E 39 2C 32 36 30 33 32 34 2C 37 2E 31 2C 57 2C 52 2C 53 2A 35 31 0D 0A 24 50 53 41 54 2C 48 50 52 2C 30 34 34 33 30 35 2E 33 30 2C 32 35 33 2E 31 36 2C 2D 30 2E 34 32 2C 30 2E 33 38 2C 31 65 2A 31 45 0D 0A 
[Rx][12:43:06.828] 24 47 4E 47 47 41 2C 30 34 34 33 30 35 2E 34 30 2C 34 30 30 39 2E 39 32 30 39 38 34 39 33 2C 4E 2C 31 31 36 31 36 2E 39 30 30 38 30 36 35 32 2C 45 2C 34 2C 34 34 2C 30 2E 34 2C 34 39 2E 39 38 39 39 2C 4D 2C 2D 38 2E 33 34 31 32 2C 4D 2C 31 2E 34 2C 30 2A 34 46 0D 0A 24 47 4E 52 4D 43 2C 30 34 34 33 30 35 2E 34 30 2C 44 2C 34 30 30 39 2E 39 32 30 39 38 34 39 33 2C 4E 2C 31 31 36 31 36 2E 39 30 30 38 30 36 35 32 2C 45 2C 31 2E 32 33 39 2C 31 36 32 2E 30 2C 32 36 30 33 32 34 2C 37 2E 31 2C 57 2C 52 2C 53 2A 35 31 0D 0A 24 50 53 41 54 2C 48 50 52 2C 30 34 34 33 30 35 2E 34 30 2C 32 35 33 2E 31 34 2C 2D 30 2E 34 31 2C 30 2E 33 36 2C 31 65 2A 31 36 0D 0A 
[Rx][12:43:06.928] 24 47 4E 47 47 41 2C 30 34 34 33 30 35 2E 35 30 2C 34 30 30 39 2E 39 32 30 39 34 35 38 39 2C 4E 2C 31 31 36 31 36 2E 39 30 30 38 32 31 37 31 2C 45 2C 34 2C 34 34 2C 30 2E 34 2C 34 39 2E 39 39 30 32 2C 4D 2C 2D 38 2E 33 34 31 32 2C 4D 2C 31 2E 35 2C 30 2A 34 45 0D 0A 24 47 4E 52 4D 43 2C 30 34 34 33 30 35 2E 35 30 2C 44 2C 34 30 30 39 2E 39 32 30 39 34 35 38 39 2C 4E 2C 31 31 36 31 36 2E 39 30 30 38 32 31 37 31 2C 45 2C 31 2E 35 39 31 2C 31 36 32 2E 33 2C 32 36 30 33 32 34 2C 37 2E 31 2C 57 2C 52 2C 53 2A 35 34 0D 0A 24 50 53 41 54 2C 48 50 52 2C 30 34 34 33 30 35 2E 35 30 2C 32 35 33 2E 31 33 2C 2D 30 2E 34 31 2C 30 2E 33 33 2C 31 65 2A 31 35 0D 0A 
[Rx][12:43:07.028] 24 47 4E 47 47 41 2C 30 34 34 33 30 35 2E 36 30 2C 34 30 30 39 2E 39 32 30 38 39 38 31 37 2C 4E 2C 31 31 36 31 36 2E 39 30 30 38 34 32 36 39 2C 45 2C 34 2C 34 34 2C 30 2E 34 2C 34 39 2E 39 39 30 37 2C 4D 2C 2D 38 2E 33 34 31 32 2C 4D 2C 31 2E 36 2C 30 2A 34 31 0D 0A 24 47 4E 52 4D 43 2C 30 34 34 33 30 35 2E 36 30 2C 44 2C 34 30 30 39 2E 39 32 30 38 39 38 31 37 2C 4E 2C 31 31 36 31 36 2E 39 30 30 38 34 32 36 39 2C 45 2C 31 2E 39 34 32 2C 31 36 32 2E 36 2C 32 36 30 33 32 34 2C 37 2E 31 2C 57 2C 52 2C 53 2A 35 41 0D 0A 24 50 53 41 54 2C 48 50 52 2C 30 34 34 33 30 35 2E 36 30 2C 32 35 33 2E 31 34 2C 2D 30 2E 34 31 2C 30 2E 33 32 2C 31 65 2A 31 30 0D 0A 
[Rx][12:43:07.128] 24 47 4E 47 47 41 2C 30 34 34 33 30 35 2E 37 30 2C 34 30 30 39 2E 39 32 30 38 34 34 34 36 2C 4E 2C 31 31 36 31 36 2E 39 30 30 38 36 35 32 36 2C 45 2C 34 2C 34 34 2C 30 2E 34 2C 34 39 2E 39 38 38 36 2C 4D 2C 2D 38 2E 33 34 31 32 2C 4D 2C 31 2E 37 2C 30 2A 34 32 0D 0A 24 47 4E 52 4D 43 2C 30 34 34 33 30 35 2E 37 30 2C 44 2C 34 30 30 39 2E 39 32 30 38 34 34 34 36 2C 4E 2C 31 31 36 31 36 2E 39 30 30 38 36 35 32 36 2C 45 2C 32 2E 32 31 33 2C 31 36 32 2E 31 2C 32 36 30 33 32 34 2C 37 2E 31 2C 57 2C 52 2C 53 2A 35 42 0D 0A 24 50 53 41 54 2C 48 50 52 2C 30 34 34 33 30 35 2E 37 30 2C 32 35 33 2E 31 33 2C 2D 30 2E 34 32 2C 30 2E 33 30 2C 31 65 2A 31 37 0D 0A 
[Rx][12:43:07.229] 24 47 4E 47 47 41 2C 30 34 34 33 30 35 2E 38 30 2C 34 30 30 39 2E 39 32 30 37 38 35 38 33 2C 4E 2C 31 31 36 31 36 2E 39 30 30 38 38 38 39 33 2C 45 2C 34 2C 34 34 2C 30 2E 34 2C 34 39 2E 39 38 37 32 2C 4D 2C 2D 38 2E 33 34 31 32 2C 4D 2C 30 2E 38 2C 30 2A 34 45 0D 0A 24 47 4E 52 4D 43 2C 30 34 34 33 30 35 2E 38 30 2C 44 2C 34 30 30 39 2E 39 32 30 37 38 35 38 33 2C 4E 2C 31 31 36 31 36 2E 39 30 30 38 38 38 39 33 2C 45 2C 32 2E 33 37 37 2C 31 36 32 2E 33 2C 32 36 30 33 32 34 2C 37 2E 31 2C 57 2C 52 2C 53 2A 35 33 0D 0A 24 50 53 41 54 2C 48 50 52 2C 30 34 34 33 30 35 2E 38 30 2C 32 35 33 2E 31 32 2C 2D 30 2E 34 34 2C 30 2E 32 39 2C 31 65 2A 31 37 0D 0A 
[Rx][12:43:07.329] 24 47 4E 47 47 41 2C 30 34 34 33 30 35 2E 39 30 2C 34 30 30 39 2E 39 32 30 37 32 35 38 32 2C 4E 2C 31 31 36 31 36 2E 39 30 30 39 31 35 31 31 2C 45 2C 34 2C 34 34 2C 30 2E 34 2C 34 39 2E 39 38 35 36 2C 4D 2C 2D 38 2E 33 34 31 32 2C 4D 2C 30 2E 39 2C 30 2A 34 43 0D 0A 24 47 4E 52 4D 43 2C 30 34 34 33 30 35 2E 39 30 2C 44 2C 34 30 30 39 2E 39 32 30 37 32 35 38 32 2C 4E 2C 31 31 36 31 36 2E 39 30 30 39 31 35 31 31 2C 45 2C 32 2E 33 38 38 2C 31 36 32 2E 35 2C 32 36 30 33 32 34 2C 37 2E 31 2C 57 2C 52 2C 53 2A 35 30 0D 0A 24 50 53 41 54 2C 48 50 52 2C 30 34 34 33 30 35 2E 39 30 2C 32 35 33 2E 31 34 2C 2D 30 2E 34 34 2C 30 2E 32 38 2C 31 65 2A 31 31 0D 0A 
[Rx][12:43:07.429] 24 47 4E 47 47 41 2C 30 34 34 33 30 36 2E 30 30 2C 34 30 30 39 2E 39 32 30 36 36 35 37 31 2C 4E 2C 31 31 36 31 36 2E 39 30 30 39 33 38 38 30 2C 45 2C 34 2C 34 34 2C 30 2E 34 2C 34 39 2E 39 38 38 34 2C 4D 2C 2D 38 2E 33 34 31 32 2C 4D 2C 31 2E 30 2C 30 2A 34 46 0D 0A 24 47 4E 52 4D 43 2C 30 34 34 33 30 36 2E 30 30 2C 44 2C 34 30 30 39 2E 39 32 30 36 36 35 37 31 2C 4E 2C 31 31 36 31 36 2E 39 30 30 39 33 38 38 30 2C 45 2C 32 2E 33 37 30 2C 31 36 32 2E 36 2C 32 36 30 33 32 34 2C 37 2E 31 2C 57 2C 52 2C 53 2A 35 30 0D 0A 24 50 53 41 54 2C 48 50 52 2C 30 34 34 33 30 36 2E 30 30 2C 32 35 33 2E 31 34 2C 2D 30 2E 34 34 2C 30 2E 32 36 2C 31 65 2A 31 35 0D 0A 
[Rx][12:43:07.529] 24 47 4E 47 47 41 2C 30 34 34 33 30 36 2E 31 30 2C 34 30 30 39 2E 39 32 30 36 30 36 32 39 2C 4E 2C 31 31 36 31 36 2E 39 30 30 39 36 33 30 37 2C 45 2C 34 2C 34 34 2C 30 2E 34 2C 34 39 2E 39 38 34 39 2C 4D 2C 2D 38 2E 33 34 31 32 2C 4D 2C 31 2E 31 2C 30 2A 34 37 0D 0A 24 47 4E 52 4D 43 2C 30 34 34 33 30 36 2E 31 30 2C 44 2C 34 30 30 39 2E 39 32 30 36 30 36 32 39 2C 4E 2C 31 31 36 31 36 2E 39 30 30 39 36 33 30 37 2C 45 2C 32 2E 32 35 39 2C 31 36 32 2E 35 2C 32 36 30 33 32 34 2C 37 2E 31 2C 57 2C 52 2C 53 2A 35 31 0D 0A 24 50 53 41 54 2C 48 50 52 2C 30 34 34 33 30 36 2E 31 30 2C 32 35 33 2E 31 35 2C 2D 30 2E 34 36 2C 30 2E 32 35 2C 31 65 2A 31 34 0D 0A 
[Rx][12:43:07.629] 24 47 4E 47 47 41 2C 30 34 34 33 30 36 2E 32 30 2C 34 30 30 39 2E 39 32 30 35 34 39 38 36 2C 4E 2C 31 31 36 31 36 2E 39 30 30 39 38 34 39 39 2C 45 2C 34 2C 34 34 2C 30 2E 34 2C 34 39 2E 39 38 33 33 2C 4D 2C 2D 38 2E 33 34 31 32 2C 4D 2C 31 2E 32 2C 30 2A 34 39 0D 0A 24 47 4E 52 4D 43 2C 30 34 34 33 30 36 2E 32 30 2C 44 2C 34 30 30 39 2E 39 32 30 35 34 39 38 36 2C 4E 2C 31 31 36 31 36 2E 39 30 30 39 38 34 39 39 2C 45 2C 32 2E 31 31 37 2C 31 36 32 2E 34 2C 32 36 30 33 32 34 2C 37 2E 31 2C 57 2C 52 2C 53 2A 35 39 0D 0A 24 50 53 41 54 2C 48 50 52 2C 30 34 34 33 30 36 2E 32 30 2C 32 35 33 2E 31 37 2C 2D 30 2E 34 37 2C 30 2E 32 32 2C 31 65 2A 31 33 0D 0A 
[Rx][12:43:07.729] 24 47 4E 47 47 41 2C 30 34 34 33 30 36 2E 33 30 2C 34 30 30 39 2E 39 32 30 34 39 36 38 37 2C 4E 2C 31 31 36 31 36 2E 39 30 31 30 30 35 37 30 2C 45 2C 34 2C 34 34 2C 30 2E 34 2C 34 39 2E 39 38 34 39 2C 4D 2C 2D 38 2E 33 34 31 32 2C 4D 2C 31 2E 33 2C 30 2A 34 30 0D 0A 24 47 4E 52 4D 43 2C 30 34 34 33 30 36 2E 33 30 2C 44 2C 34 30 30 39 2E 39 32 30 34 39 36 38 37 2C 4E 2C 31 31 36 31 36 2E 39 30 31 30 30 35 37 30 2C 45 2C 31 2E 39 33 31 2C 31 36 32 2E 36 2C 32 36 30 33 32 34 2C 37 2E 31 2C 57 2C 52 2C 53 2A 35 31 0D 0A 24 50 53 41 54 2C 48 50 52 2C 30 34 34 33 30 36 2E 33 30 2C 32 35 33 2E 32 30 2C 2D 30 2E 34 36 2C 30 2E 32 32 2C 31 65 2A 31 37 0D 0A 
[Rx][12:43:07.829] 24 47 4E 47 47 41 2C 30 34 34 33 30 36 2E 34 30 2C 34 30 30 39 2E 39 32 30 34 34 38 32 32 2C 4E 2C 31 31 36 31 36 2E 39 30 31 30 32 36 36 32 2C 45 2C 34 2C 34 34 2C 30 2E 34 2C 34 39 2E 39 38 30 30 2C 4D 2C 2D 38 2E 33 34 31 32 2C 4D 2C 31 2E 34 2C 30 2A 34 33 0D 0A 24 47 4E 52 4D 43 2C 30 34 34 33 30 36 2E 34 30 2C 44 2C 34 30 30 39 2E 39 32 30 34 34 38 32 32 2C 4E 2C 31 31 36 31 36 2E 39 30 31 30 32 36 36 32 2C 45 2C 31 2E 37 36 35 2C 31 36 33 2E 30 2C 32 36 30 33 32 34 2C 37 2E 31 2C 57 2C 52 2C 53 2A 35 30 0D 0A 24 50 53 41 54 2C 48 50 52 2C 30 34 34 33 30 36 2E 34 30 2C 32 35 33 2E 32 32 2C 2D 30 2E 34 36 2C 30 2E 32 31 2C 31 65 2A 31 31 0D 0A 
[Rx][12:43:07.929] 24 47 4E 47 47 41 2C 30 34 34 33 30 36 2E 35 30 2C 34 30 30 39 2E 39 32 30 34 30 32 36 30 2C 4E 2C 31 31 36 31 36 2E 39 30 31 30 34 32 33 37 2C 45 2C 34 2C 34 34 2C 30 2E 34 2C 34 39 2E 39 37 37 39 2C 4D 2C 2D 38 2E 33 34 31 32 2C 4D 2C 31 2E 35 2C 30 2A 34 38 0D 0A 24 47 4E 52 4D 43 2C 30 34 34 33 30 36 2E 35 30 2C 44 2C 34 30 30 39 2E 39 32 30 34 30 32 36 30 2C 4E 2C 31 31 36 31 36 2E 39 30 31 30 34 32 33 37 2C 45 2C 31 2E 36 34 32 2C 31 36 32 2E 36 2C 32 36 30 33 32 34 2C 37 2E 31 2C 57 2C 52 2C 53 2A 35 38 0D 0A 24 50 53 41 54 2C 48 50 52 2C 30 34 34 33 30 36 2E 35 30 2C 32 35 33 2E 32 32 2C 2D 30 2E 34 36 2C 30 2E 32 30 2C 31 65 2A 31 31 0D 0A 
[Rx][12:43:08.028] 24 47 4E 47 47 41 2C 30 34 34 33 30 36 2E 36 30 2C 34 30 30 39 2E 39 32 30 33 36 30 35 31 2C 4E 2C 31 31 36 31 36 2E 39 30 31 30 36 31 34 36 2C 45 2C 34 2C 34 34 2C 30 2E 34 2C 34 39 2E 39 37 37 32 2C 4D 2C 2D 38 2E 33 34 31 32 2C 4D 2C 31 2E 36 2C 30 2A 34 35 0D 0A 24 47 4E 52 4D 43 2C 30 34 34 33 30 36 2E 36 30 2C 44 2C 34 30 30 39 2E 39 32 30 33 36 30 35 31 2C 4E 2C 31 31 36 31 36 2E 39 30 31 30 36 31 34 36 2C 45 2C 31 2E 35 32 38 2C 31 36 31 2E 35 2C 32 36 30 33 32 34 2C 37 2E 31 2C 57 2C 52 2C 53 2A 35 32 0D 0A 24 50 53 41 54 2C 48 50 52 2C 30 34 34 33 30 36 2E 36 30 2C 32 35 33 2E 32 31 2C 2D 30 2E 34 37 2C 30 2E 32 30 2C 31 65 2A 31 30 0D 0A 
[Rx][12:43:08.128] 24 47 4E 47 47 41 2C 30 34 34 33 30 36 2E 37 30 2C 34 30 30 39 2E 39 32 30 33 32 30 31 31 2C 4E 2C 31 31 36 31 36 2E 39 30 31 30 37 37 37 33 2C 45 2C 34 2C 34 34 2C 30 2E 34 2C 34 39 2E 39 37 37 36 2C 4D 2C 2D 38 2E 33 34 31 32 2C 4D 2C 31 2E 37 2C 30 2A 34 30 0D 0A 24 47 4E 52 4D 43 2C 30 34 34 33 30 36 2E 37 30 2C 44 2C 34 30 30 39 2E 39 32 30 33 32 30 31 31 2C 4E 2C 31 31 36 31 36 2E 39 30 31 30 37 37 37 33 2C 45 2C 31 2E 34 34 31 2C 31 36 32 2E 36 2C 32 36 30 33 32 34 2C 37 2E 31 2C 57 2C 52 2C 53 2A 35 43 0D 0A 24 50 53 41 54 2C 48 50 52 2C 30 34 34 33 30 36 2E 37 30 2C 32 35 33 2E 32 31 2C 2D 30 2E 34 37 2C 30 2E 32 30 2C 31 65 2A 31 31 0D 0A 
[Rx][12:43:08.228] 24 47 4E 47 47 41 2C 30 34 34 33 30 36 2E 38 30 2C 34 30 30 39 2E 39 32 30 32 38 30 33 37 2C 4E 2C 31 31 36 31 36 2E 39 30 31 30 39 35 34 35 2C 45 2C 34 2C 34 34 2C 30 2E 34 2C 34 39 2E 39 37 37 37 2C 4D 2C 2D 38 2E 33 34 31 32 2C 4D 2C 30 2E 38 2C 30 2A 34 36 0D 0A 24 47 4E 52 4D 43 2C 30 34 34 33 30 36 2E 38 30 2C 44 2C 34 30 30 39 2E 39 32 30 32 38 30 33 37 2C 4E 2C 31 31 36 31 36 2E 39 30 31 30 39 35 34 35 2C 45 2C 31 2E 34 35 35 2C 31 36 33 2E 32 2C 32 36 30 33 32 34 2C 37 2E 31 2C 57 2C 52 2C 53 2A 35 35 0D 0A 24 50 53 41 54 2C 48 50 52 2C 30 34 34 33 30 36 2E 38 30 2C 32 35 33 2E 32 30 2C 2D 30 2E 34 36 2C 30 2E 32 31 2C 31 65 2A 31 46 0D 0A 
[Rx][12:43:08.328] 24 47 4E 47 47 41 2C 30 34 34 33 30 36 2E 39 30 2C 34 30 30 39 2E 39 32 30 32 33 37 34 38 2C 4E 2C 31 31 36 31 36 2E 39 30 31 31 31 31 34 35 2C 45 2C 34 2C 34 34 2C 30 2E 34 2C 34 39 2E 39 37 35 39 2C 4D 2C 2D 38 2E 33 34 31 32 2C 4D 2C 30 2E 39 2C 30 2A 34 33 0D 0A 24 47 4E 52 4D 43 2C 30 34 34 33 30 36 2E 39 30 2C 44 2C 34 30 30 39 2E 39 32 30 32 33 37 34 38 2C 4E 2C 31 31 36 31 36 2E 39 30 31 31 31 31 34 35 2C 45 2C 31 2E 35 36 39 2C 31 36 32 2E 35 2C 32 36 30 33 32 34 2C 37 2E 31 2C 57 2C 52 2C 53 2A 35 35 0D 0A 24 50 53 41 54 2C 48 50 52 2C 30 34 34 33 30 36 2E 39 30 2C 32 35 33 2E 31 38 2C 2D 30 2E 34 37 2C 30 2E 32 33 2C 31 65 2A 31 36 0D 0A 
[Rx][12:43:08.428] 24 47 4E 47 47 41 2C 30 34 34 33 30 37 2E 30 30 2C 34 30 30 39 2E 39 32 30 31 39 30 30 34 2C 4E 2C 31 31 36 31 36 2E 39 30 31 31 32 39 38 36 2C 45 2C 34 2C 34 34 2C 30 2E 34 2C 34 39 2E 39 37 34 32 2C 4D 2C 2D 38 2E 33 34 31 32 2C 4D 2C 31 2E 30 2C 30 2A 34 42 0D 0A 24 47 4E 52 4D 43 2C 30 34 34 33 30 37 2E 30 30 2C 44 2C 34 30 30 39 2E 39 32 30 31 39 30 30 34 2C 4E 2C 31 31 36 31 36 2E 39 30 31 31 32 39 38 36 2C 45 2C 31 2E 38 30 31 2C 31 36 32 2E 33 2C 32 36 30 33 32 34 2C 37 2E 31 2C 57 2C 52 2C 53 2A 35 41 0D 0A 24 50 53 41 54 2C 48 50 52 2C 30 34 34 33 30 37 2E 30 30 2C 32 35 33 2E 31 37 2C 2D 30 2E 34 36 2C 30 2E 32 32 2C 31 65 2A 31 31 0D 0A 
[Rx][12:43:08.528] 24 47 4E 47 47 41 2C 30 34 34 33 30 37 2E 31 30 2C 34 30 30 39 2E 39 32 30 31 33 35 31 33 2C 4E 2C 31 31 36 31 36 2E 39 30 31 31 35 34 30 38 2C 45 2C 34 2C 34 34 2C 30 2E 34 2C 34 39 2E 39 37 37 31 2C 4D 2C 2D 38 2E 33 34 31 32 2C 4D 2C 31 2E 31 2C 30 2A 34 45 0D 0A 24 47 4E 52 4D 43 2C 30 34 34 33 30 37 2E 31 30 2C 44 2C 34 30 30 39 2E 39 32 30 31 33 35 31 33 2C 4E 2C 31 31 36 31 36 2E 39 30 31 31 35 34 30 38 2C 45 2C 32 2E 31 32 35 2C 31 36 32 2E 36 2C 32 36 30 33 32 34 2C 37 2E 31 2C 57 2C 52 2C 53 2A 35 37 0D 0A 24 50 53 41 54 2C 48 50 52 2C 30 34 34 33 30 37 2E 31 30 2C 32 35 33 2E 31 36 2C 2D 30 2E 34 37 2C 30 2E 32 34 2C 31 65 2A 31 36 0D 0A 
[Rx][12:43:08.628] 24 47 4E 47 47 41 2C 30 34 34 33 30 37 2E 32 30 2C 34 30 30 39 2E 39 32 30 30 37 31 35 37 2C 4E 2C 31 31 36 31 36 2E 39 30 31 31 37 39 36 30 2C 45 2C 34 2C 34 34 2C 30 2E 34 2C 34 39 2E 39 38 32 32 2C 4D 2C 2D 38 2E 33 34 31 32 2C 4D 2C 31 2E 32 2C 30 2A 34 37 0D 0A 24 47 4E 52 4D 43 2C 30 34 34 33 30 37 2E 32 30 2C 44 2C 34 30 30 39 2E 39 32 30 30 37 31 35 37 2C 4E 2C 31 31 36 31 36 2E 39 30 31 31 37 39 36 30 2C 45 2C 32 2E 34 39 35 2C 31 36 32 2E 39 2C 32 36 30 33 32 34 2C 37 2E 31 2C 57 2C 52 2C 53 2A 35 35 0D 0A 24 50 53 41 54 2C 48 50 52 2C 30 34 34 33 30 37 2E 32 30 2C 32 35 33 2E 31 36 2C 2D 30 2E 34 38 2C 30 2E 32 36 2C 31 65 2A 31 38 0D 0A 
[Rx][12:43:08.729] 24 47 4E 47 47 41 2C 30 34 34 33 30 37 2E 33 30 2C 34 30 30 39 2E 39 32 30 30 30 30 33 33 2C 4E 2C 31 31 36 31 36 2E 39 30 31 32 30 39 31 30 2C 45 2C 34 2C 34 34 2C 30 2E 34 2C 34 39 2E 39 37 39 38 2C 4D 2C 2D 38 2E 33 34 31 32 2C 4D 2C 31 2E 33 2C 30 2A 34 45 0D 0A 24 47 4E 52 4D 43 2C 30 34 34 33 30 37 2E 33 30 2C 44 2C 34 30 30 39 2E 39 32 30 30 30 30 33 33 2C 4E 2C 31 31 36 31 36 2E 39 30 31 32 30 39 31 30 2C 45 2C 32 2E 38 37 30 2C 31 36 32 2E 39 2C 32 36 30 33 32 34 2C 37 2E 31 2C 57 2C 52 2C 53 2A 35 34 0D 0A 24 50 53 41 54 2C 48 50 52 2C 30 34 34 33 30 37 2E 33 30 2C 32 35 33 2E 31 36 2C 2D 30 2E 34 36 2C 30 2E 32 34 2C 31 65 2A 31 35 0D 0A 
[Rx][12:43:08.829] 24 47 4E 47 47 41 2C 30 34 34 33 30 37 2E 34 30 2C 34 30 30 39 2E 39 31 39 39 31 39 31 35 2C 4E 2C 31 31 36 31 36 2E 39 30 31 32 34 32 30 37 2C 45 2C 34 2C 34 34 2C 30 2E 34 2C 34 39 2E 39 37 38 37 2C 4D 2C 2D 38 2E 33 34 31 32 2C 4D 2C 31 2E 34 2C 30 2A 34 36 0D 0A 24 47 4E 52 4D 43 2C 30 34 34 33 30 37 2E 34 30 2C 44 2C 34 30 30 39 2E 39 31 39 39 31 39 31 35 2C 4E 2C 31 31 36 31 36 2E 39 30 31 32 34 32 30 37 2C 45 2C 33 2E 32 33 39 2C 31 36 32 2E 35 2C 32 36 30 33 32 34 2C 37 2E 31 2C 57 2C 52 2C 53 2A 35 46 0D 0A 24 50 53 41 54 2C 48 50 52 2C 30 34 34 33 30 37 2E 34 30 2C 32 35 33 2E 31 34 2C 2D 30 2E 34 37 2C 30 2E 32 33 2C 31 65 2A 31 36 0D 0A 
[Rx][12:43:08.928] 24 47 4E 47 47 41 2C 30 34 34 33 30 37 2E 35 30 2C 34 30 30 39 2E 39 31 39 38 33 31 31 32 2C 4E 2C 31 31 36 31 36 2E 39 30 31 32 37 38 32 33 2C 45 2C 34 2C 34 34 2C 30 2E 34 2C 34 39 2E 39 37 35 37 2C 4D 2C 2D 38 2E 33 34 31 32 2C 4D 2C 31 2E 35 2C 30 2A 34 38 0D 0A 24 47 4E 52 4D 43 2C 30 34 34 33 30 37 2E 35 30 2C 44 2C 34 30 30 39 2E 39 31 39 38 33 31 31 32 2C 4E 2C 31 31 36 31 36 2E 39 30 31 32 37 38 32 33 2C 45 2C 33 2E 35 30 37 2C 31 36 32 2E 33 2C 32 36 30 33 32 34 2C 37 2E 31 2C 57 2C 52 2C 53 2A 35 31 0D 0A 24 50 53 41 54 2C 48 50 52 2C 30 34 34 33 30 37 2E 35 30 2C 32 35 33 2E 31 34 2C 2D 30 2E 34 38 2C 30 2E 31 39 2C 31 65 2A 31 31 0D 0A 
[Rx][12:43:09.029] 24 47 4E 47 47 41 2C 30 34 34 33 30 37 2E 36 30 2C 34 30 30 39 2E 39 31 39 37 33 35 39 36 2C 4E 2C 31 31 36 31 36 2E 39 30 31 33 31 37 32 35 2C 45 2C 34 2C 34 34 2C 30 2E 34 2C 34 39 2E 39 37 35 38 2C 4D 2C 2D 38 2E 33 34 31 32 2C 4D 2C 31 2E 36 2C 30 2A 34 45 0D 0A 24 47 4E 52 4D 43 2C 30 34 34 33 30 37 2E 36 30 2C 44 2C 34 30 30 39 2E 39 31 39 37 33 35 39 36 2C 4E 2C 31 31 36 31 36 2E 39 30 31 33 31 37 32 35 2C 45 2C 33 2E 37 33 34 2C 31 36 32 2E 34 2C 32 36 30 33 32 34 2C 37 2E 31 2C 57 2C 52 2C 53 2A 35 45 0D 0A 24 50 53 41 54 2C 48 50 52 2C 30 34 34 33 30 37 2E 36 30 2C 32 35 33 2E 31 35 2C 2D 30 2E 34 39 2C 30 2E 32 32 2C 31 65 2A 31 41 0D 0A 
[Rx][12:43:09.129] 24 47 4E 47 47 41 2C 30 34 34 33 30 37 2E 37 30 2C 34 30 30 39 2E 39 31 39 36 33 35 34 38 2C 4E 2C 31 31 36 31 36 2E 39 30 31 33 35 37 32 39 2C 45 2C 34 2C 34 34 2C 30 2E 34 2C 34 39 2E 39 37 37 36 2C 4D 2C 2D 38 2E 33 34 31 32 2C 4D 2C 31 2E 37 2C 30 2A 34 38 0D 0A 24 47 4E 52 4D 43 2C 30 34 34 33 30 37 2E 37 30 2C 44 2C 34 30 30 39 2E 39 31 39 36 33 35 34 38 2C 4E 2C 31 31 36 31 36 2E 39 30 31 33 35 37 32 39 2C 45 2C 33 2E 39 30 37 2C 31 36 32 2E 39 2C 32 36 30 33 32 34 2C 37 2E 31 2C 57 2C 52 2C 53 2A 35 36 0D 0A 24 50 53 41 54 2C 48 50 52 2C 30 34 34 33 30 37 2E 37 30 2C 32 35 33 2E 31 39 2C 2D 30 2E 34 39 2C 30 2E 32 32 2C 31 65 2A 31 37 0D 0A 
[Rx][12:43:09.228] 24 47 4E 47 47 41 2C 30 34 34 33 30 37 2E 38 30 2C 34 30 30 39 2E 39 31 39 35 33 31 33 35 2C 4E 2C 31 31 36 31 36 2E 39 30 31 34 30 31 31 33 2C 45 2C 34 2C 34 34 2C 30 2E 34 2C 34 39 2E 39 37 31 39 2C 4D 2C 2D 38 2E 33 34 31 32 2C 4D 2C 30 2E 38 2C 30 2A 34 30 0D 0A 24 47 4E 52 4D 43 2C 30 34 34 33 30 37 2E 38 30 2C 44 2C 34 30 30 39 2E 39 31 39 35 33 31 33 35 2C 4E 2C 31 31 36 31 36 2E 39 30 31 34 30 31 31 33 2C 45 2C 34 2E 30 33 37 2C 31 36 32 2E 39 2C 32 36 30 33 32 34 2C 37 2E 31 2C 57 2C 52 2C 53 2A 35 34 0D 0A 24 50 53 41 54 2C 48 50 52 2C 30 34 34 33 30 37 2E 38 30 2C 32 35 33 2E 32 30 2C 2D 30 2E 35 30 2C 30 2E 31 38 2C 31 65 2A 31 33 0D 0A 
[Rx][12:43:09.328] 24 47 4E 47 47 41 2C 30 34 34 33 30 37 2E 39 30 2C 34 30 30 39 2E 39 31 39 34 32 32 33 34 2C 4E 2C 31 31 36 31 36 2E 39 30 31 34 34 33 34 35 2C 45 2C 34 2C 34 34 2C 30 2E 34 2C 34 39 2E 39 37 33 30 2C 4D 2C 2D 38 2E 33 34 31 32 2C 4D 2C 30 2E 39 2C 30 2A 34 43 0D 0A 24 47 4E 52 4D 43 2C 30 34 34 33 30 37 2E 39 30 2C 44 2C 34 30 30 39 2E 39 31 39 34 32 32 33 34 2C 4E 2C 31 31 36 31 36 2E 39 30 31 34 34 33 34 35 2C 45 2C 34 2E 31 35 32 2C 31 36 32 2E 37 2C 32 36 30 33 32 34 2C 37 2E 31 2C 57 2C 52 2C 53 2A 35 45 0D 0A 24 50 53 41 54 2C 48 50 52 2C 30 34 34 33 30 37 2E 39 30 2C 32 35 33 2E 32 32 2C 2D 30 2E 34 38 2C 30 2E 32 34 2C 31 65 2A 31 36 0D 0A 
[Rx][12:43:09.428] 24 47 4E 47 47 41 2C 30 34 34 33 30 38 2E 30 30 2C 34 30 30 39 2E 39 31 39 33 31 32 32 36 2C 4E 2C 31 31 36 31 36 2E 39 30 31 34 38 38 31 31 2C 45 2C 34 2C 34 34 2C 30 2E 34 2C 34 39 2E 39 36 38 39 2C 4D 2C 2D 38 2E 33 34 31 32 2C 4D 2C 31 2E 30 2C 30 2A 34 30 0D 0A 24 47 4E 52 4D 43 2C 30 34 34 33 30 38 2E 30 30 2C 44 2C 34 30 30 39 2E 39 31 39 33 31 32 32 36 2C 4E 2C 31 31 36 31 36 2E 39 30 31 34 38 38 31 31 2C 45 2C 34 2E 32 32 31 2C 31 36 32 2E 35 2C 32 36 30 33 32 34 2C 37 2E 31 2C 57 2C 52 2C 53 2A 35 43 0D 0A 24 50 53 41 54 2C 48 50 52 2C 30 34 34 33 30 38 2E 30 30 2C 32 35 33 2E 32 32 2C 2D 30 2E 35 31 2C 30 2E 32 30 2C 31 65 2A 31 43 0D 0A 
[Rx][12:43:09.528] 24 47 4E 47 47 41 2C 30 34 34 33 30 38 2E 31 30 2C 34 30 30 39 2E 39 31 39 31 39 39 34 36 2C 4E 2C 31 31 36 31 36 2E 39 30 31 35 33 34 33 36 2C 45 2C 34 2C 34 34 2C 30 2E 34 2C 34 39 2E 39 37 30 31 2C 4D 2C 2D 38 2E 33 34 31 32 2C 4D 2C 31 2E 31 2C 30 2A 34 35 0D 0A 24 47 4E 52 4D 43 2C 30 34 34 33 30 38 2E 31 30 2C 44 2C 34 30 30 39 2E 39 31 39 31 39 39 34 36 2C 4E 2C 31 31 36 31 36 2E 39 30 31 35 33 34 33 36 2C 45 2C 34 2E 32 35 38 2C 31 36 32 2E 38 2C 32 36 30 33 32 34 2C 37 2E 31 2C 57 2C 52 2C 53 2A 35 41 0D 0A 24 50 53 41 54 2C 48 50 52 2C 30 34 34 33 30 38 2E 31 30 2C 32 35 33 2E 32 33 2C 2D 30 2E 34 36 2C 30 2E 32 34 2C 31 65 2A 31 45 0D 0A 
[Rx][12:43:09.629] 24 47 4E 47 47 41 2C 30 34 34 33 30 38 2E 32 30 2C 34 30 30 39 2E 39 31 39 30 38 35 38 39 2C 4E 2C 31 31 36 31 36 2E 39 30 31 35 38 30 38 32 2C 45 2C 34 2C 34 34 2C 30 2E 34 2C 34 39 2E 39 37 35 38 2C 4D 2C 2D 38 2E 33 34 31 32 2C 4D 2C 31 2E 32 2C 30 2A 34 36 0D 0A 24 47 4E 52 4D 43 2C 30 34 34 33 30 38 2E 32 30 2C 44 2C 34 30 30 39 2E 39 31 39 30 38 35 38 39 2C 4E 2C 31 31 36 31 36 2E 39 30 31 35 38 30 38 32 2C 45 2C 34 2E 32 38 34 2C 31 36 32 2E 37 2C 32 36 30 33 32 34 2C 37 2E 31 2C 57 2C 52 2C 53 2A 35 38 0D 0A 24 50 53 41 54 2C 48 50 52 2C 30 34 34 33 30 38 2E 32 30 2C 32 35 33 2E 32 32 2C 2D 30 2E 34 38 2C 30 2E 32 31 2C 31 65 2A 31 37 0D 0A 
[Rx][12:43:09.728] 24 47 4E 47 47 41 2C 30 34 34 33 30 38 2E 33 30 2C 34 30 30 39 2E 39 31 38 39 36 39 33 39 2C 4E 2C 31 31 36 31 36 2E 39 30 31 36 32 36 37 37 2C 45 2C 34 2C 34 34 2C 30 2E 34 2C 34 39 2E 39 37 34 39 2C 4D 2C 2D 38 2E 33 34 31 32 2C 4D 2C 31 2E 33 2C 30 2A 34 32 0D 0A 24 47 4E 52 4D 43 2C 30 34 34 33 30 38 2E 33 30 2C 44 2C 34 30 30 39 2E 39 31 38 39 36 39 33 39 2C 4E 2C 31 31 36 31 36 2E 39 30 31 36 32 36 37 37 2C 45 2C 34 2E 33 37 36 2C 31 36 32 2E 39 2C 32 36 30 33 32 34 2C 37 2E 31 2C 57 2C 52 2C 53 2A 35 46 0D 0A 24 50 53 41 54 2C 48 50 52 2C 30 34 34 33 30 38 2E 33 30 2C 32 35 33 2E 32 32 2C 2D 30 2E 34 36 2C 30 2E 32 36 2C 31 65 2A 31 46 0D 0A 
[Rx][12:43:09.828] 24 47 4E 47 47 41 2C 30 34 34 33 30 38 2E 34 30 2C 34 30 30 39 2E 39 31 38 38 35 30 30 33 2C 4E 2C 31 31 36 31 36 2E 39 30 31 36 37 34 39 30 2C 45 2C 34 2C 34 34 2C 30 2E 34 2C 34 39 2E 39 37 35 32 2C 4D 2C 2D 38 2E 33 34 31 32 2C 4D 2C 31 2E 34 2C 30 2A 34 34 0D 0A 24 47 4E 52 4D 43 2C 30 34 34 33 30 38 2E 34 30 2C 44 2C 34 30 30 39 2E 39 31 38 38 35 30 30 33 2C 4E 2C 31 31 36 31 36 2E 39 30 31 36 37 34 39 30 2C 45 2C 34 2E 34 38 37 2C 31 36 32 2E 38 2C 32 36 30 33 32 34 2C 37 2E 31 2C 57 2C 52 2C 53 2A 35 43 0D 0A 24 50 53 41 54 2C 48 50 52 2C 30 34 34 33 30 38 2E 34 30 2C 32 35 33 2E 32 30 2C 2D 30 2E 34 35 2C 30 2E 32 33 2C 31 65 2A 31 43 0D 0A 
[Rx][12:43:09.928] 24 47 4E 47 47 41 2C 30 34 34 33 30 38 2E 35 30 2C 34 30 30 39 2E 39 31 38 37 32 36 38 32 2C 4E 2C 31 31 36 31 36 2E 39 30 31 37 32 34 35 31 2C 45 2C 34 2C 34 34 2C 30 2E 34 2C 34 39 2E 39 36 39 31 2C 4D 2C 2D 38 2E 33 34 31 32 2C 4D 2C 31 2E 35 2C 30 2A 34 34 0D 0A 24 47 4E 52 4D 43 2C 30 34 34 33 30 38 2E 35 30 2C 44 2C 34 30 30 39 2E 39 31 38 37 32 36 38 32 2C 4E 2C 31 31 36 31 36 2E 39 30 31 37 32 34 35 31 2C 45 2C 34 2E 36 38 39 2C 31 36 32 2E 38 2C 32 36 30 33 32 34 2C 37 2E 31 2C 57 2C 52 2C 53 2A 35 46 0D 0A 24 50 53 41 54 2C 48 50 52 2C 30 34 34 33 30 38 2E 35 30 2C 32 35 33 2E 31 39 2C 2D 30 2E 34 33 2C 30 2E 32 36 2C 31 65 2A 31 34 0D 0A 
[Rx][12:43:10.029] 24 47 4E 47 47 41 2C 30 34 34 33 30 38 2E 36 30 2C 34 30 30 39 2E 39 31 38 35 39 38 30 36 2C 4E 2C 31 31 36 31 36 2E 39 30 31 37 37 37 33 39 2C 45 2C 34 2C 34 34 2C 30 2E 34 2C 34 39 2E 39 36 38 30 2C 4D 2C 2D 38 2E 33 34 31 32 2C 4D 2C 31 2E 36 2C 30 2A 34 37 0D 0A 24 47 4E 52 4D 43 2C 30 34 34 33 30 38 2E 36 30 2C 44 2C 34 30 30 39 2E 39 31 38 35 39 38 30 36 2C 4E 2C 31 31 36 31 36 2E 39 30 31 37 37 37 33 39 2C 45 2C 34 2E 39 30 31 2C 31 36 32 2E 37 2C 32 36 30 33 32 34 2C 37 2E 31 2C 57 2C 52 2C 53 2A 35 46 0D 0A 24 50 53 41 54 2C 48 50 52 2C 30 34 34 33 30 38 2E 36 30 2C 32 35 33 2E 31 38 2C 2D 30 2E 34 34 2C 30 2E 32 37 2C 31 65 2A 31 30 0D 0A 
[Rx][12:43:10.129] 24 47 4E 47 47 41 2C 30 34 34 33 30 38 2E 37 30 2C 34 30 30 39 2E 39 31 38 34 36 34 36 30 2C 4E 2C 31 31 36 31 36 2E 39 30 31 38 32 39 37 30 2C 45 2C 34 2C 34 34 2C 30 2E 34 2C 34 39 2E 39 36 37 31 2C 4D 2C 2D 38 2E 33 34 31 32 2C 4D 2C 31 2E 37 2C 30 2A 34 32 0D 0A 24 47 4E 52 4D 43 2C 30 34 34 33 30 38 2E 37 30 2C 44 2C 34 30 30 39 2E 39 31 38 34 36 34 36 30 2C 4E 2C 31 31 36 31 36 2E 39 30 31 38 32 39 37 30 2C 45 2C 35 2E 31 32 35 2C 31 36 32 2E 38 2C 32 36 30 33 32 34 2C 37 2E 31 2C 57 2C 52 2C 53 2A 35 35 0D 0A 24 50 53 41 54 2C 48 50 52 2C 30 34 34 33 30 38 2E 37 30 2C 32 35 33 2E 31 36 2C 2D 30 2E 33 38 2C 30 2E 32 38 2C 31 65 2A 31 42 0D 0A 
[Rx][12:43:10.228] 24 47 4E 47 47 41 2C 30 34 34 33 30 38 2E 38 30 2C 34 30 30 39 2E 39 31 38 33 32 37 32 31 2C 4E 2C 31 31 36 31 36 2E 39 30 31 38 38 37 34 34 2C 45 2C 34 2C 34 34 2C 30 2E 34 2C 34 39 2E 39 36 36 33 2C 4D 2C 2D 38 2E 33 34 31 32 2C 4D 2C 30 2E 38 2C 30 2A 34 36 0D 0A 24 47 4E 52 4D 43 2C 30 34 34 33 30 38 2E 38 30 2C 44 2C 34 30 30 39 2E 39 31 38 33 32 37 32 31 2C 4E 2C 31 31 36 31 36 2E 39 30 31 38 38 37 34 34 2C 45 2C 35 2E 32 38 36 2C 31 36 32 2E 39 2C 32 36 30 33 32 34 2C 37 2E 31 2C 57 2C 52 2C 53 2A 35 37 0D 0A 24 50 53 41 54 2C 48 50 52 2C 30 34 34 33 30 38 2E 38 30 2C 32 35 33 2E 31 34 2C 2D 30 2E 33 39 2C 30 2E 32 39 2C 31 65 2A 31 36 0D 0A 
[Rx][12:43:10.328] 24 47 4E 47 47 41 2C 30 34 34 33 30 38 2E 39 30 2C 34 30 30 39 2E 39 31 38 31 38 36 32 33 2C 4E 2C 31 31 36 31 36 2E 39 30 31 39 34 32 33 33 2C 45 2C 34 2C 34 34 2C 30 2E 34 2C 34 39 2E 39 36 31 35 2C 4D 2C 2D 38 2E 33 34 31 32 2C 4D 2C 30 2E 39 2C 30 2A 34 34 0D 0A 24 47 4E 52 4D 43 2C 30 34 34 33 30 38 2E 39 30 2C 44 2C 34 30 30 39 2E 39 31 38 31 38 36 32 33 2C 4E 2C 31 31 36 31 36 2E 39 30 31 39 34 32 33 33 2C 45 2C 35 2E 33 39 34 2C 31 36 33 2E 30 2C 32 36 30 33 32 34 2C 37 2E 31 2C 57 2C 52 2C 53 2A 35 46 0D 0A 24 50 53 41 54 2C 48 50 52 2C 30 34 34 33 30 38 2E 39 30 2C 32 35 33 2E 31 31 2C 2D 30 2E 33 37 2C 30 2E 33 30 2C 31 65 2A 31 34 0D 0A 
[Rx][12:43:10.428] 24 47 4E 47 47 41 2C 30 34 34 33 30 39 2E 30 30 2C 34 30 30 39 2E 39 31 38 30 34 31 35 37 2C 4E 2C 31 31 36 31 36 2E 39 30 31 39 39 39 38 38 2C 45 2C 34 2C 34 34 2C 30 2E 34 2C 34 39 2E 39 35 38 33 2C 4D 2C 2D 38 2E 33 34 31 32 2C 4D 2C 31 2E 30 2C 30 2A 34 37 0D 0A 24 47 4E 52 4D 43 2C 30 34 34 33 30 39 2E 30 30 2C 44 2C 34 30 30 39 2E 39 31 38 30 34 31 35 37 2C 4E 2C 31 31 36 31 36 2E 39 30 31 39 39 39 38 38 2C 45 2C 35 2E 34 39 38 2C 31 36 32 2E 38 2C 32 36 30 33 32 34 2C 37 2E 31 2C 57 2C 52 2C 53 2A 35 41 0D 0A 24 50 53 41 54 2C 48 50 52 2C 30 34 34 33 30 39 2E 30 30 2C 32 35 33 2E 30 39 2C 2D 30 2E 33 36 2C 30 2E 32 39 2C 31 65 2A 31 43 0D 0A 
[Rx][12:43:10.528] 24 47 4E 47 47 41 2C 30 34 34 33 30 39 2E 31 30 2C 34 30 30 39 2E 39 31 37 38 39 34 35 39 2C 4E 2C 31 31 36 31 36 2E 39 30 32 30 36 30 38 34 2C 45 2C 34 2C 34 34 2C 30 2E 34 2C 34 39 2E 39 35 39 36 2C 4D 2C 2D 38 2E 33 34 31 32 2C 4D 2C 31 2E 31 2C 30 2A 34 32 0D 0A 24 47 4E 52 4D 43 2C 30 34 34 33 30 39 2E 31 30 2C 44 2C 34 30 30 39 2E 39 31 37 38 39 34 35 39 2C 4E 2C 31 31 36 31 36 2E 39 30 32 30 36 30 38 34 2C 45 2C 35 2E 35 37 35 2C 31 36 32 2E 38 2C 32 36 30 33 32 34 2C 37 2E 31 2C 57 2C 52 2C 53 2A 35 38 0D 0A 24 50 53 41 54 2C 48 50 52 2C 30 34 34 33 30 39 2E 31 30 2C 32 35 33 2E 30 37 2C 2D 30 2E 33 37 2C 30 2E 32 38 2C 31 65 2A 31 33 0D 0A 
[Rx][12:43:10.629] 24 47 4E 47 47 41 2C 30 34 34 33 30 39 2E 32 30 2C 34 30 30 39 2E 39 31 37 37 34 35 32 35 2C 4E 2C 31 31 36 31 36 2E 39 30 32 31 31 38 39 38 2C 45 2C 34 2C 34 34 2C 30 2E 34 2C 34 39 2E 39 35 38 36 2C 4D 2C 2D 38 2E 33 34 31 32 2C 4D 2C 31 2E 32 2C 30 2A 34 38 0D 0A 24 47 4E 52 4D 43 2C 30 34 34 33 30 39 2E 32 30 2C 44 2C 34 30 30 39 2E 39 31 37 37 34 35 32 35 2C 4E 2C 31 31 36 31 36 2E 39 30 32 31 31 38 39 38 2C 45 2C 35 2E 36 33 37 2C 31 36 32 2E 38 2C 32 36 30 33 32 34 2C 37 2E 31 2C 57 2C 52 2C 53 2A 35 35 0D 0A 24 50 53 41 54 2C 48 50 52 2C 30 34 34 33 30 39 2E 32 30 2C 32 35 33 2E 30 37 2C 2D 30 2E 33 33 2C 30 2E 33 32 2C 31 65 2A 31 46 0D 0A 
[Rx][12:43:10.728] 24 47 4E 47 47 41 2C 30 34 34 33 30 39 2E 33 30 2C 34 30 30 39 2E 39 31 37 35 39 33 39 33 2C 4E 2C 31 31 36 31 36 2E 39 30 32 31 38 31 30 37 2C 45 2C 34 2C 34 34 2C 30 2E 34 2C 34 39 2E 39 36 30 33 2C 4D 2C 2D 38 2E 33 34 31 32 2C 4D 2C 31 2E 33 2C 30 2A 34 34 0D 0A 24 47 4E 52 4D 43 2C 30 34 34 33 30 39 2E 33 30 2C 44 2C 34 30 30 39 2E 39 31 37 35 39 33 39 33 2C 4E 2C 31 31 36 31 36 2E 39 30 32 31 38 31 30 37 2C 45 2C 35 2E 37 31 38 2C 31 36 32 2E 38 2C 32 36 30 33 32 34 2C 37 2E 31 2C 57 2C 52 2C 53 2A 35 41 0D 0A 24 50 53 41 54 2C 48 50 52 2C 30 34 34 33 30 39 2E 33 30 2C 32 35 33 2E 30 38 2C 2D 30 2E 33 33 2C 30 2E 33 30 2C 31 65 2A 31 33 0D 0A 
[Rx][12:43:10.828] 24 47 4E 47 47 41 2C 30 34 34 33 30 39 2E 34 30 2C 34 30 30 39 2E 39 31 37 34 34 30 38 35 2C 4E 2C 31 31 36 31 36 2E 39 30 32 32 34 32 39 31 2C 45 2C 34 2C 34 34 2C 30 2E 34 2C 34 39 2E 39 35 34 34 2C 4D 2C 2D 38 2E 33 34 31 32 2C 4D 2C 31 2E 34 2C 30 2A 34 46 0D 0A 24 47 4E 52 4D 43 2C 30 34 34 33 30 39 2E 34 30 2C 44 2C 34 30 30 39 2E 39 31 37 34 34 30 38 35 2C 4E 2C 31 31 36 31 36 2E 39 30 32 32 34 32 39 31 2C 45 2C 35 2E 37 35 38 2C 31 36 32 2E 38 2C 32 36 30 33 32 34 2C 37 2E 31 2C 57 2C 52 2C 53 2A 35 32 0D 0A 24 50 53 41 54 2C 48 50 52 2C 30 34 34 33 30 39 2E 34 30 2C 32 35 33 2E 31 30 2C 2D 30 2E 33 30 2C 30 2E 33 32 2C 31 65 2A 31 43 0D 0A 
[Rx][12:43:10.929] 24 47 4E 47 47 41 2C 30 34 34 33 30 39 2E 35 30 2C 34 30 30 39 2E 39 31 37 32 38 38 37 37 2C 4E 2C 31 31 36 31 36 2E 39 30 32 33 30 35 30 30 2C 45 2C 34 2C 34 34 2C 30 2E 34 2C 34 39 2E 39 35 36 33 2C 4D 2C 2D 38 2E 33 34 31 32 2C 4D 2C 31 2E 35 2C 30 2A 34 46 0D 0A 24 47 4E 52 4D 43 2C 30 34 34 33 30 39 2E 35 30 2C 44 2C 34 30 30 39 2E 39 31 37 32 38 38 37 37 2C 4E 2C 31 31 36 31 36 2E 39 30 32 33 30 35 30 30 2C 45 2C 35 2E 37 39 39 2C 31 36 32 2E 37 2C 32 36 30 33 32 34 2C 37 2E 31 2C 57 2C 52 2C 53 2A 35 34 0D 0A 24 50 53 41 54 2C 48 50 52 2C 30 34 34 33 30 39 2E 35 30 2C 32 35 33 2E 31 32 2C 2D 30 2E 32 39 2C 30 2E 33 34 2C 31 65 2A 31 31 0D 0A 
[Rx][12:43:11.028] 24 47 4E 47 47 41 2C 30 34 34 33 30 39 2E 36 30 2C 34 30 30 39 2E 39 31 37 31 33 36 30 31 2C 4E 2C 31 31 36 31 36 2E 39 30 32 33 36 36 32 31 2C 45 2C 34 2C 34 34 2C 30 2E 34 2C 34 39 2E 39 35 30 33 2C 4D 2C 2D 38 2E 33 34 31 32 2C 4D 2C 31 2E 36 2C 30 2A 34 38 0D 0A 24 47 4E 52 4D 43 2C 30 34 34 33 30 39 2E 36 30 2C 44 2C 34 30 30 39 2E 39 31 37 31 33 36 30 31 2C 4E 2C 31 31 36 31 36 2E 39 30 32 33 36 36 32 31 2C 45 2C 35 2E 37 38 35 2C 31 36 32 2E 37 2C 32 36 30 33 32 34 2C 37 2E 31 2C 57 2C 52 2C 53 2A 35 42 0D 0A 24 50 53 41 54 2C 48 50 52 2C 30 34 34 33 30 39 2E 36 30 2C 32 35 33 2E 31 32 2C 2D 30 2E 32 38 2C 30 2E 33 34 2C 31 65 2A 31 33 0D 0A 
[Rx][12:43:11.128] 24 47 4E 47 47 41 2C 30 34 34 33 30 39 2E 37 30 2C 34 30 30 39 2E 39 31 36 39 38 31 39 35 2C 4E 2C 31 31 36 31 36 2E 39 30 32 34 32 38 33 39 2C 45 2C 34 2C 34 34 2C 30 2E 34 2C 34 39 2E 39 35 35 32 2C 4D 2C 2D 38 2E 33 34 31 32 2C 4D 2C 31 2E 37 2C 30 2A 34 30 0D 0A 24 47 4E 52 4D 43 2C 30 34 34 33 30 39 2E 37 30 2C 44 2C 34 30 30 39 2E 39 31 36 39 38 31 39 35 2C 4E 2C 31 31 36 31 36 2E 39 30 32 34 32 38 33 39 2C 45 2C 35 2E 37 37 34 2C 31 36 32 2E 36 2C 32 36 30 33 32 34 2C 37 2E 31 2C 57 2C 52 2C 53 2A 35 39 0D 0A 24 50 53 41 54 2C 48 50 52 2C 30 34 34 33 30 39 2E 37 30 2C 32 35 33 2E 31 33 2C 2D 30 2E 32 38 2C 30 2E 33 35 2C 31 65 2A 31 32 0D 0A 
[Rx][12:43:11.228] 24 47 4E 47 47 41 2C 30 34 34 33 30 39 2E 38 30 2C 34 30 30 39 2E 39 31 36 38 32 37 37 39 2C 4E 2C 31 31 36 31 36 2E 39 30 32 34 39 32 39 32 2C 45 2C 34 2C 34 34 2C 30 2E 34 2C 34 39 2E 39 35 33 30 2C 4D 2C 2D 38 2E 33 34 31 32 2C 4D 2C 30 2E 38 2C 30 2A 34 41 0D 0A 24 47 4E 52 4D 43 2C 30 34 34 33 30 39 2E 38 30 2C 44 2C 34 30 30 39 2E 39 31 36 38 32 37 37 39 2C 4E 2C 31 31 36 31 36 2E 39 30 32 34 39 32 39 32 2C 45 2C 35 2E 37 39 30 2C 31 36 32 2E 36 2C 32 36 30 33 32 34 2C 37 2E 31 2C 57 2C 52 2C 53 2A 35 33 0D 0A 24 50 53 41 54 2C 48 50 52 2C 30 34 34 33 30 39 2E 38 30 2C 32 35 33 2E 31 34 2C 2D 30 2E 32 38 2C 30 2E 33 35 2C 31 65 2A 31 41 0D 0A 
[Rx][12:43:11.328] 24 47 4E 47 47 41 2C 30 34 34 33 30 39 2E 39 30 2C 34 30 30 39 2E 39 31 36 36 37 32 36 39 2C 4E 2C 31 31 36 31 36 2E 39 30 32 35 35 37 37 35 2C 45 2C 34 2C 34 34 2C 30 2E 34 2C 34 39 2E 39 35 32 37 2C 4D 2C 2D 38 2E 33 34 31 32 2C 4D 2C 30 2E 39 2C 30 2A 34 32 0D 0A 24 47 4E 52 4D 43 2C 30 34 34 33 30 39 2E 39 30 2C 44 2C 34 30 30 39 2E 39 31 36 36 37 32 36 39 2C 4E 2C 31 31 36 31 36 2E 39 30 32 35 35 37 37 35 2C 45 2C 35 2E 38 33 37 2C 31 36 32 2E 34 2C 32 36 30 33 32 34 2C 37 2E 31 2C 57 2C 52 2C 53 2A 35 43 0D 0A 24 50 53 41 54 2C 48 50 52 2C 30 34 34 33 30 39 2E 39 30 2C 32 35 33 2E 31 32 2C 2D 30 2E 32 39 2C 30 2E 33 36 2C 31 65 2A 31 46 0D 0A 
[Rx][12:43:11.428] 24 47 4E 47 47 41 2C 30 34 34 33 31 30 2E 30 30 2C 34 30 30 39 2E 39 31 36 35 31 36 36 30 2C 4E 2C 31 31 36 31 36 2E 39 30 32 36 31 39 35 36 2C 45 2C 34 2C 34 34 2C 30 2E 34 2C 34 39 2E 39 35 34 33 2C 4D 2C 2D 38 2E 33 34 31 32 2C 4D 2C 31 2E 30 2C 30 2A 34 39 0D 0A 24 47 4E 52 4D 43 2C 30 34 34 33 31 30 2E 30 30 2C 44 2C 34 30 30 39 2E 39 31 36 35 31 36 36 30 2C 4E 2C 31 31 36 31 36 2E 39 30 32 36 31 39 35 36 2C 45 2C 35 2E 38 39 38 2C 31 36 32 2E 37 2C 32 36 30 33 32 34 2C 37 2E 31 2C 57 2C 52 2C 53 2A 35 42 0D 0A 24 50 53 41 54 2C 48 50 52 2C 30 34 34 33 31 30 2E 30 30 2C 32 35 33 2E 30 39 2C 2D 30 2E 32 36 2C 30 2E 33 38 2C 31 65 2A 31 35 0D 0A 
[Rx][12:43:11.528] 24 47 4E 47 47 41 2C 30 34 34 33 31 30 2E 31 30 2C 34 30 30 39 2E 39 31 36 33 36 31 34 34 2C 4E 2C 31 31 36 31 36 2E 39 30 32 36 38 32 37 39 2C 45 2C 34 2C 34 34 2C 30 2E 34 2C 34 39 2E 39 35 33 39 2C 4D 2C 2D 38 2E 33 34 31 32 2C 4D 2C 31 2E 31 2C 30 2A 34 42 0D 0A 24 47 4E 52 4D 43 2C 30 34 34 33 31 30 2E 31 30 2C 44 2C 34 30 30 39 2E 39 31 36 33 36 31 34 34 2C 4E 2C 31 31 36 31 36 2E 39 30 32 36 38 32 37 39 2C 45 2C 35 2E 39 31 33 2C 31 36 32 2E 37 2C 32 36 30 33 32 34 2C 37 2E 31 2C 57 2C 52 2C 53 2A 35 37 0D 0A 24 50 53 41 54 2C 48 50 52 2C 30 34 34 33 31 30 2E 31 30 2C 32 35 33 2E 30 37 2C 2D 30 2E 32 39 2C 30 2E 34 32 2C 31 65 2A 31 38 0D 0A 
[Rx][12:43:11.628] 24 47 4E 47 47 41 2C 30 34 34 33 31 30 2E 32 30 2C 34 30 30 39 2E 39 31 36 32 30 35 30 35 2C 4E 2C 31 31 36 31 36 2E 39 30 32 37 34 37 37 30 2C 45 2C 34 2C 34 34 2C 30 2E 34 2C 34 39 2E 39 35 32 38 2C 4D 2C 2D 38 2E 33 34 31 32 2C 4D 2C 31 2E 32 2C 30 2A 34 43 0D 0A 24 47 4E 52 4D 43 2C 30 34 34 33 31 30 2E 32 30 2C 44 2C 34 30 30 39 2E 39 31 36 32 30 35 30 35 2C 4E 2C 31 31 36 31 36 2E 39 30 32 37 34 37 37 30 2C 45 2C 35 2E 38 39 32 2C 31 36 32 2E 37 2C 32 36 30 33 32 34 2C 37 2E 31 2C 57 2C 52 2C 53 2A 35 42 0D 0A 24 50 53 41 54 2C 48 50 52 2C 30 34 34 33 31 30 2E 32 30 2C 32 35 33 2E 30 33 2C 2D 30 2E 32 39 2C 30 2E 34 34 2C 31 65 2A 31 39 0D 0A 
[Rx][12:43:11.729] 24 47 4E 47 47 41 2C 30 34 34 33 31 30 2E 33 30 2C 34 30 30 39 2E 39 31 36 30 34 37 36 36 2C 4E 2C 31 31 36 31 36 2E 39 30 32 38 31 31 33 39 2C 45 2C 34 2C 34 34 2C 30 2E 34 2C 34 39 2E 39 35 33 33 2C 4D 2C 2D 38 2E 33 34 31 32 2C 4D 2C 31 2E 33 2C 30 2A 34 36 0D 0A 24 47 4E 52 4D 43 2C 30 34 34 33 31 30 2E 33 30 2C 44 2C 34 30 30 39 2E 39 31 36 30 34 37 36 36 2C 4E 2C 31 31 36 31 36 2E 39 30 32 38 31 31 33 39 2C 45 2C 35 2E 38 38 35 2C 31 36 32 2E 36 2C 32 36 30 33 32 34 2C 37 2E 31 2C 57 2C 52 2C 53 2A 35 44 0D 0A 24 50 53 41 54 2C 48 50 52 2C 30 34 34 33 31 30 2E 33 30 2C 32 35 33 2E 30 31 2C 2D 30 2E 32 38 2C 30 2E 34 39 2C 31 65 2A 31 36 0D 0A 
[Rx][12:43:11.829] 24 47 4E 47 47 41 2C 30 34 34 33 31 30 2E 34 30 2C 34 30 30 39 2E 39 31 35 38 39 31 32 35 2C 4E 2C 31 31 36 31 36 2E 39 30 32 38 37 34 30 38 2C 45 2C 34 2C 34 34 2C 30 2E 34 2C 34 39 2E 39 35 33 35 2C 4D 2C 2D 38 2E 33 34 31 32 2C 4D 2C 31 2E 34 2C 30 2A 34 36 0D 0A 24 47 4E 52 4D 43 2C 30 34 34 33 31 30 2E 34 30 2C 44 2C 34 30 30 39 2E 39 31 35 38 39 31 32 35 2C 4E 2C 31 31 36 31 36 2E 39 30 32 38 37 34 30 38 2C 45 2C 35 2E 38 38 39 2C 31 36 32 2E 36 2C 32 36 30 33 32 34 2C 37 2E 31 2C 57 2C 52 2C 53 2A 35 30 0D 0A 24 50 53 41 54 2C 48 50 52 2C 30 34 34 33 31 30 2E 34 30 2C 32 35 32 2E 39 38 2C 2D 30 2E 32 39 2C 30 2E 35 30 2C 31 65 2A 31 39 0D 0A 
[Rx][12:43:11.928] 24 47 4E 47 47 41 2C 30 34 34 33 31 30 2E 35 30 2C 34 30 30 39 2E 39 31 35 37 33 33 37 36 2C 4E 2C 31 31 36 31 36 2E 39 30 32 39 33 37 38 33 2C 45 2C 34 2C 34 34 2C 30 2E 34 2C 34 39 2E 39 35 34 34 2C 4D 2C 2D 38 2E 33 34 31 32 2C 4D 2C 31 2E 35 2C 30 2A 34 34 0D 0A 24 47 4E 52 4D 43 2C 30 34 34 33 31 30 2E 35 30 2C 44 2C 34 30 30 39 2E 39 31 35 37 33 33 37 36 2C 4E 2C 31 31 36 31 36 2E 39 30 32 39 33 37 38 33 2C 45 2C 35 2E 39 32 31 2C 31 36 32 2E 37 2C 32 36 30 33 32 34 2C 37 2E 31 2C 57 2C 52 2C 53 2A 35 37 0D 0A 24 50 53 41 54 2C 48 50 52 2C 30 34 34 33 31 30 2E 35 30 2C 32 35 32 2E 39 36 2C 2D 30 2E 33 30 2C 30 2E 35 33 2C 31 65 2A 31 44 0D 0A 
[Rx][12:43:12.028] 24 47 4E 47 47 41 2C 30 34 34 33 31 30 2E 36 30 2C 34 30 30 39 2E 39 31 35 35 37 36 39 37 2C 4E 2C 31 31 36 31 36 2E 39 30 33 30 30 31 30 38 2C 45 2C 34 2C 34 34 2C 30 2E 34 2C 34 39 2E 39 34 39 35 2C 4D 2C 2D 38 2E 33 34 31 32 2C 4D 2C 31 2E 36 2C 30 2A 34 42 0D 0A 24 47 4E 52 4D 43 2C 30 34 34 33 31 30 2E 36 30 2C 44 2C 34 30 30 39 2E 39 31 35 35 37 36 39 37 2C 4E 2C 31 31 36 31 36 2E 39 30 33 30 30 31 30 38 2C 45 2C 35 2E 39 31 38 2C 31 36 32 2E 37 2C 32 36 30 33 32 34 2C 37 2E 31 2C 57 2C 52 2C 53 2A 35 43 0D 0A 24 50 53 41 54 2C 48 50 52 2C 30 34 34 33 31 30 2E 36 30 2C 32 35 32 2E 39 32 2C 2D 30 2E 33 31 2C 30 2E 35 34 2C 31 65 2A 31 43 0D 0A 
[Rx][12:43:12.128] 24 47 4E 47 47 41 2C 30 34 34 33 31 30 2E 37 30 2C 34 30 30 39 2E 39 31 35 34 31 38 31 37 2C 4E 2C 31 31 36 31 36 2E 39 30 33 30 36 34 39 39 2C 45 2C 34 2C 34 34 2C 30 2E 34 2C 34 39 2E 39 34 39 39 2C 4D 2C 2D 38 2E 33 34 31 32 2C 4D 2C 31 2E 37 2C 30 2A 34 44 0D 0A 24 47 4E 52 4D 43 2C 30 34 34 33 31 30 2E 37 30 2C 44 2C 34 30 30 39 2E 39 31 35 34 31 38 31 37 2C 4E 2C 31 31 36 31 36 2E 39 30 33 30 36 34 39 39 2C 45 2C 35 2E 39 36 32 2C 31 36 32 2E 35 2C 32 36 30 33 32 34 2C 37 2E 31 2C 57 2C 52 2C 53 2A 35 38 0D 0A 24 50 53 41 54 2C 48 50 52 2C 30 34 34 33 31 30 2E 37 30 2C 32 35 32 2E 39 30 2C 2D 30 2E 33 30 2C 30 2E 35 35 2C 31 65 2A 31 46 0D 0A 
[Rx][12:43:12.228] 24 47 4E 47 47 41 2C 30 34 34 33 31 30 2E 38 30 2C 34 30 30 39 2E 39 31 35 32 35 39 33 37 2C 4E 2C 31 31 36 31 36 2E 39 30 33 31 33 30 34 39 2C 45 2C 34 2C 34 34 2C 30 2E 34 2C 34 39 2E 39 35 32 39 2C 4D 2C 2D 38 2E 33 34 31 32 2C 4D 2C 30 2E 38 2C 30 2A 34 41 0D 0A 24 47 4E 52 4D 43 2C 30 34 34 33 31 30 2E 38 30 2C 44 2C 34 30 30 39 2E 39 31 35 32 35 39 33 37 2C 4E 2C 31 31 36 31 36 2E 39 30 33 31 33 30 34 39 2C 45 2C 35 2E 39 38 32 2C 31 36 32 2E 35 2C 32 36 30 33 32 34 2C 37 2E 31 2C 57 2C 52 2C 53 2A 35 35 0D 0A 24 50 53 41 54 2C 48 50 52 2C 30 34 34 33 31 30 2E 38 30 2C 32 35 32 2E 38 38 2C 2D 30 2E 33 31 2C 30 2E 35 35 2C 31 65 2A 31 38 0D 0A 
[Rx][12:43:12.328] 24 47 4E 47 47 41 2C 30 34 34 33 31 30 2E 39 30 2C 34 30 30 39 2E 39 31 35 31 30 30 35 31 2C 4E 2C 31 31 36 31 36 2E 39 30 33 31 39 36 35 33 2C 45 2C 34 2C 34 34 2C 30 2E 34 2C 34 39 2E 39 34 38 32 2C 4D 2C 2D 38 2E 33 34 31 32 2C 4D 2C 30 2E 39 2C 30 2A 34 32 0D 0A 24 47 4E 52 4D 43 2C 30 34 34 33 31 30 2E 39 30 2C 44 2C 34 30 30 39 2E 39 31 35 31 30 30 35 31 2C 4E 2C 31 31 36 31 36 2E 39 30 33 31 39 36 35 33 2C 45 2C 35 2E 39 39 33 2C 31 36 32 2E 36 2C 32 36 30 33 32 34 2C 37 2E 31 2C 57 2C 52 2C 53 2A 35 46 0D 0A 24 50 53 41 54 2C 48 50 52 2C 30 34 34 33 31 30 2E 39 30 2C 32 35 32 2E 38 37 2C 2D 30 2E 33 32 2C 30 2E 35 34 2C 31 65 2A 31 34 0D 0A 
[Rx][12:43:12.428] 24 47 4E 47 47 41 2C 30 34 34 33 31 31 2E 30 30 2C 34 30 30 39 2E 39 31 34 39 34 31 33 33 2C 4E 2C 31 31 36 31 36 2E 39 30 33 32 36 31 38 34 2C 45 2C 34 2C 34 34 2C 30 2E 34 2C 34 39 2E 39 34 39 34 2C 4D 2C 2D 38 2E 33 34 31 32 2C 4D 2C 31 2E 30 2C 30 2A 34 43 0D 0A 24 47 4E 52 4D 43 2C 30 34 34 33 31 31 2E 30 30 2C 44 2C 34 30 30 39 2E 39 31 34 39 34 31 33 33 2C 4E 2C 31 31 36 31 36 2E 39 30 33 32 36 31 38 34 2C 45 2C 36 2E 30 31 34 2C 31 36 32 2E 34 2C 32 36 30 33 32 34 2C 37 2E 31 2C 57 2C 52 2C 53 2A 35 39 0D 0A 24 50 53 41 54 2C 48 50 52 2C 30 34 34 33 31 31 2E 30 30 2C 32 35 32 2E 38 36 2C 2D 30 2E 33 31 2C 30 2E 35 32 2C 31 65 2A 31 38 0D 0A 
[Rx][12:43:12.528] 24 47 4E 47 47 41 2C 30 34 34 33 31 31 2E 31 30 2C 34 30 30 39 2E 39 31 34 37 38 31 31 32 2C 4E 2C 31 31 36 31 36 2E 39 30 33 33 32 38 30 37 2C 45 2C 34 2C 34 34 2C 30 2E 34 2C 34 39 2E 39 34 39 32 2C 4D 2C 2D 38 2E 33 34 31 32 2C 4D 2C 31 2E 31 2C 30 2A 34 43 0D 0A 24 47 4E 52 4D 43 2C 30 34 34 33 31 31 2E 31 30 2C 44 2C 34 30 30 39 2E 39 31 34 37 38 31 31 32 2C 4E 2C 31 31 36 31 36 2E 39 30 33 33 32 38 30 37 2C 45 2C 36 2E 30 33 31 2C 31 36 32 2E 34 2C 32 36 30 33 32 34 2C 37 2E 31 2C 57 2C 52 2C 53 2A 35 39 0D 0A 24 50 53 41 54 2C 48 50 52 2C 30 34 34 33 31 31 2E 31 30 2C 32 35 32 2E 38 36 2C 2D 30 2E 33 30 2C 30 2E 35 32 2C 31 65 2A 31 38 0D 0A 
[Rx][12:43:12.629] 24 47 4E 47 47 41 2C 30 34 34 33 31 31 2E 32 30 2C 34 30 30 39 2E 39 31 34 36 32 31 39 32 2C 4E 2C 31 31 36 31 36 2E 39 30 33 33 39 34 37 36 2C 45 2C 34 2C 34 34 2C 30 2E 34 2C 34 39 2E 39 34 38 34 2C 4D 2C 2D 38 2E 33 34 31 32 2C 4D 2C 31 2E 32 2C 30 2A 34 39 0D 0A 24 47 4E 52 4D 43 2C 30 34 34 33 31 31 2E 32 30 2C 44 2C 34 30 30 39 2E 39 31 34 36 32 31 39 32 2C 4E 2C 31 31 36 31 36 2E 39 30 33 33 39 34 37 36 2C 45 2C 36 2E 30 33 32 2C 31 36 32 2E 34 2C 32 36 30 33 32 34 2C 37 2E 31 2C 57 2C 52 2C 53 2A 35 42 0D 0A 24 50 53 41 54 2C 48 50 52 2C 30 34 34 33 31 31 2E 32 30 2C 32 35 32 2E 38 36 2C 2D 30 2E 33 31 2C 30 2E 35 32 2C 31 65 2A 31 41 0D 0A 
[Rx][12:43:12.729] 24 47 4E 47 47 41 2C 30 34 34 33 31 31 2E 33 30 2C 34 30 30 39 2E 39 31 34 34 36 31 38 32 2C 4E 2C 31 31 36 31 36 2E 39 30 33 34 36 32 31 39 2C 45 2C 34 2C 34 34 2C 30 2E 34 2C 34 39 2E 39 34 37 37 2C 4D 2C 2D 38 2E 33 34 31 32 2C 4D 2C 31 2E 33 2C 30 2A 34 35 0D 0A 24 47 4E 52 4D 43 2C 30 34 34 33 31 31 2E 33 30 2C 44 2C 34 30 30 39 2E 39 31 34 34 36 31 38 32 2C 4E 2C 31 31 36 31 36 2E 39 30 33 34 36 32 31 39 2C 45 2C 36 2E 30 35 38 2C 31 36 32 2E 34 2C 32 36 30 33 32 34 2C 37 2E 31 2C 57 2C 52 2C 53 2A 35 36 0D 0A 24 50 53 41 54 2C 48 50 52 2C 30 34 34 33 31 31 2E 33 30 2C 32 35 32 2E 38 37 2C 2D 30 2E 32 35 2C 30 2E 34 39 2C 31 65 2A 31 35 0D 0A 
[Rx][12:43:12.829] 24 47 4E 47 47 41 2C 30 34 34 33 31 31 2E 34 30 2C 34 30 30 39 2E 39 31 34 33 30 32 34 30 2C 4E 2C 31 31 36 31 36 2E 39 30 33 35 32 34 34 39 2C 45 2C 34 2C 34 34 2C 30 2E 34 2C 34 39 2E 39 34 34 30 2C 4D 2C 2D 38 2E 33 34 31 32 2C 4D 2C 31 2E 34 2C 30 2A 34 42 0D 0A 24 47 4E 52 4D 43 2C 30 34 34 33 31 31 2E 34 30 2C 44 2C 34 30 30 39 2E 39 31 34 33 30 32 34 30 2C 4E 2C 31 31 36 31 36 2E 39 30 33 35 32 34 34 39 2C 45 2C 36 2E 30 34 31 2C 31 36 32 2E 36 2C 32 36 30 33 32 34 2C 37 2E 31 2C 57 2C 52 2C 53 2A 35 31 0D 0A 24 50 53 41 54 2C 48 50 52 2C 30 34 34 33 31 31 2E 34 30 2C 32 35 32 2E 38 37 2C 2D 30 2E 32 36 2C 30 2E 35 31 2C 31 65 2A 31 38 0D 0A 
[Rx][12:43:12.929] 24 47 4E 47 47 41 2C 30 34 34 33 31 31 2E 35 30 2C 34 30 30 39 2E 39 31 34 31 34 31 39 37 2C 4E 2C 31 31 36 31 36 2E 39 30 33 35 38 39 39 36 2C 45 2C 34 2C 34 34 2C 30 2E 34 2C 34 39 2E 39 34 33 35 2C 4D 2C 2D 38 2E 33 34 31 32 2C 4D 2C 31 2E 35 2C 30 2A 34 33 0D 0A 24 47 4E 52 4D 43 2C 30 34 34 33 31 31 2E 35 30 2C 44 2C 34 30 30 39 2E 39 31 34 31 34 31 39 37 2C 4E 2C 31 31 36 31 36 2E 39 30 33 35 38 39 39 36 2C 45 2C 36 2E 30 31 39 2C 31 36 32 2E 37 2C 32 36 30 33 32 34 2C 37 2E 31 2C 57 2C 52 2C 53 2A 35 36 0D 0A 24 50 53 41 54 2C 48 50 52 2C 30 34 34 33 31 31 2E 35 30 2C 32 35 32 2E 38 38 2C 2D 30 2E 32 37 2C 30 2E 34 37 2C 31 65 2A 31 30 0D 0A 
[Rx][12:43:13.029] 24 47 4E 47 47 41 2C 30 34 34 33 31 31 2E 36 30 2C 34 30 30 39 2E 39 31 33 39 38 30 39 38 2C 4E 2C 31 31 36 31 36 2E 39 30 33 36 35 34 37 34 2C 45 2C 34 2C 34 34 2C 30 2E 34 2C 34 39 2E 39 34 33 33 2C 4D 2C 2D 38 2E 33 34 31 32 2C 4D 2C 31 2E 36 2C 30 2A 34 37 0D 0A 24 47 4E 52 4D 43 2C 30 34 34 33 31 31 2E 36 30 2C 44 2C 34 30 30 39 2E 39 31 33 39 38 30 39 38 2C 4E 2C 31 31 36 31 36 2E 39 30 33 36 35 34 37 34 2C 45 2C 36 2E 30 32 31 2C 31 36 32 2E 38 2C 32 36 30 33 32 34 2C 37 2E 31 2C 57 2C 52 2C 53 2A 35 33 0D 0A 24 50 53 41 54 2C 48 50 52 2C 30 34 34 33 31 31 2E 36 30 2C 32 35 32 2E 38 37 2C 2D 30 2E 32 37 2C 30 2E 34 36 2C 31 65 2A 31 44 0D 0A 
[Rx][12:43:13.128] 24 47 4E 47 47 41 2C 30 34 34 33 31 31 2E 37 30 2C 34 30 30 39 2E 39 31 33 38 32 30 34 34 2C 4E 2C 31 31 36 31 36 2E 39 30 33 37 32 30 36 36 2C 45 2C 34 2C 34 34 2C 30 2E 34 2C 34 39 2E 39 34 34 34 2C 4D 2C 2D 38 2E 33 34 31 32 2C 4D 2C 31 2E 37 2C 30 2A 34 43 0D 0A 24 47 4E 52 4D 43 2C 30 34 34 33 31 31 2E 37 30 2C 44 2C 34 30 30 39 2E 39 31 33 38 32 30 34 34 2C 4E 2C 31 31 36 31 36 2E 39 30 33 37 32 30 36 36 2C 45 2C 36 2E 30 34 35 2C 31 36 32 2E 37 2C 32 36 30 33 32 34 2C 37 2E 31 2C 57 2C 52 2C 53 2A 35 34 0D 0A 24 50 53 41 54 2C 48 50 52 2C 30 34 34 33 31 31 2E 37 30 2C 32 35 32 2E 38 36 2C 2D 30 2E 32 37 2C 30 2E 34 34 2C 31 65 2A 31 46 0D 0A 
[Rx][12:43:13.229] 24 47 4E 47 47 41 2C 30 34 34 33 31 31 2E 38 30 2C 34 30 30 39 2E 39 31 33 36 36 30 39 37 2C 4E 2C 31 31 36 31 36 2E 39 30 33 37 38 35 35 38 2C 45 2C 34 2C 34 34 2C 30 2E 34 2C 34 39 2E 39 34 33 32 2C 4D 2C 2D 38 2E 33 34 31 32 2C 4D 2C 30 2E 38 2C 30 2A 34 41 0D 0A 24 47 4E 52 4D 43 2C 30 34 34 33 31 31 2E 38 30 2C 44 2C 34 30 30 39 2E 39 31 33 36 36 30 39 37 2C 4E 2C 31 31 36 31 36 2E 39 30 33 37 38 35 35 38 2C 45 2C 36 2E 30 34 37 2C 31 36 32 2E 36 2C 32 36 30 33 32 34 2C 37 2E 31 2C 57 2C 52 2C 53 2A 35 45 0D 0A 24 50 53 41 54 2C 48 50 52 2C 30 34 34 33 31 31 2E 38 30 2C 32 35 32 2E 38 38 2C 2D 30 2E 32 36 2C 30 2E 34 33 2C 31 65 2A 31 38 0D 0A 
[Rx][12:43:13.329] 24 47 4E 47 47 41 2C 30 34 34 33 31 31 2E 39 30 2C 34 30 30 39 2E 39 31 33 34 39 39 37 37 2C 4E 2C 31 31 36 31 36 2E 39 30 33 38 35 30 31 39 2C 45 2C 34 2C 34 34 2C 30 2E 34 2C 34 39 2E 39 34 33 35 2C 4D 2C 2D 38 2E 33 34 31 32 2C 4D 2C 30 2E 39 2C 30 2A 34 35 0D 0A 24 47 4E 52 4D 43 2C 30 34 34 33 31 31 2E 39 30 2C 44 2C 34 30 30 39 2E 39 31 33 34 39 39 37 37 2C 4E 2C 31 31 36 31 36 2E 39 30 33 38 35 30 31 39 2C 45 2C 36 2E 30 34 33 2C 31 36 32 2E 36 2C 32 36 30 33 32 34 2C 37 2E 31 2C 57 2C 52 2C 53 2A 35 33 0D 0A 24 50 53 41 54 2C 48 50 52 2C 30 34 34 33 31 31 2E 39 30 2C 32 35 32 2E 38 38 2C 2D 30 2E 32 38 2C 30 2E 34 30 2C 31 65 2A 31 34 0D 0A 
[Rx][12:43:13.429] 24 47 4E 47 47 41 2C 30 34 34 33 31 32 2E 30 30 2C 34 30 30 39 2E 39 31 33 33 33 39 34 33 2C 4E 2C 31 31 36 31 36 2E 39 30 33 39 31 36 39 34 2C 45 2C 34 2C 34 34 2C 30 2E 34 2C 34 39 2E 39 34 33 35 2C 4D 2C 2D 38 2E 33 34 31 32 2C 4D 2C 31 2E 30 2C 30 2A 34 42 0D 0A 24 47 4E 52 4D 43 2C 30 34 34 33 31 32 2E 30 30 2C 44 2C 34 30 30 39 2E 39 31 33 33 33 39 34 33 2C 4E 2C 31 31 36 31 36 2E 39 30 33 39 31 36 39 34 2C 45 2C 36 2E 30 34 38 2C 31 36 32 2E 35 2C 32 36 30 33 32 34 2C 37 2E 31 2C 57 2C 52 2C 53 2A 35 44 0D 0A 24 50 53 41 54 2C 48 50 52 2C 30 34 34 33 31 32 2E 30 30 2C 32 35 32 2E 38 38 2C 2D 30 2E 32 37 2C 30 2E 34 33 2C 31 65 2A 31 32 0D 0A 
[Rx][12:43:13.529] 24 47 4E 47 47 41 2C 30 34 34 33 31 32 2E 31 30 2C 34 30 30 39 2E 39 31 33 31 37 38 33 33 2C 4E 2C 31 31 36 31 36 2E 39 30 33 39 38 31 39 32 2C 45 2C 34 2C 34 34 2C 30 2E 34 2C 34 39 2E 39 34 35 34 2C 4D 2C 2D 38 2E 33 34 31 32 2C 4D 2C 31 2E 31 2C 30 2A 34 34 0D 0A 24 47 4E 52 4D 43 2C 30 34 34 33 31 32 2E 31 30 2C 44 2C 34 30 30 39 2E 39 31 33 31 37 38 33 33 2C 4E 2C 31 31 36 31 36 2E 39 30 33 39 38 31 39 32 2C 45 2C 36 2E 30 34 31 2C 31 36 32 2E 38 2C 32 36 30 33 32 34 2C 37 2E 31 2C 57 2C 52 2C 53 2A 35 30 0D 0A 24 50 53 41 54 2C 48 50 52 2C 30 34 34 33 31 32 2E 31 30 2C 32 35 32 2E 38 38 2C 2D 30 2E 32 34 2C 30 2E 34 33 2C 31 65 2A 31 30 0D 0A 
[Rx][12:43:13.628] 24 47 4E 47 47 41 2C 30 34 34 33 31 32 2E 32 30 2C 34 30 30 39 2E 39 31 33 30 31 39 35 36 2C 4E 2C 31 31 36 31 36 2E 39 30 34 30 34 35 33 36 2C 45 2C 34 2C 34 34 2C 30 2E 34 2C 34 39 2E 39 34 34 39 2C 4D 2C 2D 38 2E 33 34 31 32 2C 4D 2C 31 2E 32 2C 30 2A 34 35 0D 0A 24 47 4E 52 4D 43 2C 30 34 34 33 31 32 2E 32 30 2C 44 2C 34 30 30 39 2E 39 31 33 30 31 39 35 36 2C 4E 2C 31 31 36 31 36 2E 39 30 34 30 34 35 33 36 2C 45 2C 36 2E 30 33 39 2C 31 36 32 2E 39 2C 32 36 30 33 32 34 2C 37 2E 31 2C 57 2C 52 2C 53 2A 35 30 0D 0A 24 50 53 41 54 2C 48 50 52 2C 30 34 34 33 31 32 2E 32 30 2C 32 35 32 2E 38 37 2C 2D 30 2E 32 37 2C 30 2E 34 37 2C 31 65 2A 31 42 0D 0A 
[Rx][12:43:13.729] 24 47 4E 47 47 41 2C 30 34 34 33 31 32 2E 33 30 2C 34 30 30 39 2E 39 31 32 38 36 30 36 39 2C 4E 2C 31 31 36 31 36 2E 39 30 34 31 30 38 35 39 2C 45 2C 34 2C 34 34 2C 30 2E 34 2C 34 39 2E 39 34 33 33 2C 4D 2C 2D 38 2E 33 34 31 32 2C 4D 2C 31 2E 33 2C 30 2A 34 32 0D 0A 24 47 4E 52 4D 43 2C 30 34 34 33 31 32 2E 33 30 2C 44 2C 34 30 30 39 2E 39 31 32 38 36 30 36 39 2C 4E 2C 31 31 36 31 36 2E 39 30 34 31 30 38 35 39 2C 45 2C 36 2E 30 32 30 2C 31 36 33 2E 31 2C 32 36 30 33 32 34 2C 37 2E 31 2C 57 2C 52 2C 53 2A 35 41 0D 0A 24 50 53 41 54 2C 48 50 52 2C 30 34 34 33 31 32 2E 33 30 2C 32 35 32 2E 38 37 2C 2D 30 2E 32 38 2C 30 2E 34 39 2C 31 65 2A 31 42 0D 0A 
[Rx][12:43:13.828] 24 47 4E 47 47 41 2C 30 34 34 33 31 32 2E 34 30 2C 34 30 30 39 2E 39 31 32 37 30 30 37 30 2C 4E 2C 31 31 36 31 36 2E 39 30 34 31 37 33 34 30 2C 45 2C 34 2C 34 34 2C 30 2E 34 2C 34 39 2E 39 34 31 32 2C 4D 2C 2D 38 2E 33 34 31 32 2C 4D 2C 31 2E 34 2C 30 2A 34 34 0D 0A 24 47 4E 52 4D 43 2C 30 34 34 33 31 32 2E 34 30 2C 44 2C 34 30 30 39 2E 39 31 32 37 30 30 37 30 2C 4E 2C 31 31 36 31 36 2E 39 30 34 31 37 33 34 30 2C 45 2C 36 2E 30 31 33 2C 31 36 32 2E 39 2C 32 36 30 33 32 34 2C 37 2E 31 2C 57 2C 52 2C 53 2A 35 31 0D 0A 24 50 53 41 54 2C 48 50 52 2C 30 34 34 33 31 32 2E 34 30 2C 32 35 32 2E 38 36 2C 2D 30 2E 32 36 2C 30 2E 35 33 2C 31 65 2A 31 38 0D 0A 
[Rx][12:43:13.928] 24 47 4E 47 47 41 2C 30 34 34 33 31 32 2E 35 30 2C 34 30 30 39 2E 39 31 32 35 34 31 38 39 2C 4E 2C 31 31 36 31 36 2E 39 30 34 32 33 37 34 34 2C 45 2C 34 2C 34 34 2C 30 2E 34 2C 34 39 2E 39 34 30 30 2C 4D 2C 2D 38 2E 33 34 31 32 2C 4D 2C 31 2E 35 2C 30 2A 34 31 0D 0A 24 47 4E 52 4D 43 2C 30 34 34 33 31 32 2E 35 30 2C 44 2C 34 30 30 39 2E 39 31 32 35 34 31 38 39 2C 4E 2C 31 31 36 31 36 2E 39 30 34 32 33 37 34 34 2C 45 2C 36 2E 30 30 33 2C 31 36 32 2E 36 2C 32 36 30 33 32 34 2C 37 2E 31 2C 57 2C 52 2C 53 2A 35 38 0D 0A 24 50 53 41 54 2C 48 50 52 2C 30 34 34 33 31 32 2E 35 30 2C 32 35 32 2E 38 35 2C 2D 30 2E 32 37 2C 30 2E 35 35 2C 31 65 2A 31 44 0D 0A 
[Rx][12:43:14.028] 24 47 4E 47 47 41 2C 30 34 34 33 31 32 2E 36 30 2C 34 30 30 39 2E 39 31 32 33 38 32 34 30 2C 4E 2C 31 31 36 31 36 2E 39 30 34 33 30 33 33 37 2C 45 2C 34 2C 34 34 2C 30 2E 34 2C 34 39 2E 39 34 30 38 2C 4D 2C 2D 38 2E 33 34 31 32 2C 4D 2C 31 2E 36 2C 30 2A 34 37 0D 0A 24 47 4E 52 4D 43 2C 30 34 34 33 31 32 2E 36 30 2C 44 2C 34 30 30 39 2E 39 31 32 33 38 32 34 30 2C 4E 2C 31 31 36 31 36 2E 39 30 34 33 30 33 33 37 2C 45 2C 36 2E 30 32 32 2C 31 36 32 2E 36 2C 32 36 30 33 32 34 2C 37 2E 31 2C 57 2C 52 2C 53 2A 35 36 0D 0A 24 50 53 41 54 2C 48 50 52 2C 30 34 34 33 31 32 2E 36 30 2C 32 35 32 2E 38 35 2C 2D 30 2E 32 39 2C 30 2E 35 38 2C 31 65 2A 31 44 0D 0A 
[Rx][12:43:14.128] 24 47 4E 47 47 41 2C 30 34 34 33 31 32 2E 37 30 2C 34 30 30 39 2E 39 31 32 32 32 32 36 35 2C 4E 2C 31 31 36 31 36 2E 39 30 34 33 36 36 38 30 2C 45 2C 34 2C 34 34 2C 30 2E 34 2C 34 39 2E 39 34 34 30 2C 4D 2C 2D 38 2E 33 34 31 32 2C 4D 2C 31 2E 37 2C 30 2A 34 38 0D 0A 24 47 4E 52 4D 43 2C 30 34 34 33 31 32 2E 37 30 2C 44 2C 34 30 30 39 2E 39 31 32 32 32 32 36 35 2C 4E 2C 31 31 36 31 36 2E 39 30 34 33 36 36 38 30 2C 45 2C 36 2E 30 31 38 2C 31 36 32 2E 35 2C 32 36 30 33 32 34 2C 37 2E 31 2C 57 2C 52 2C 53 2A 35 45 0D 0A 24 50 53 41 54 2C 48 50 52 2C 30 34 34 33 31 32 2E 37 30 2C 32 35 32 2E 38 33 2C 2D 30 2E 32 38 2C 30 2E 35 38 2C 31 65 2A 31 42 0D 0A 
[Rx][12:43:14.228] 24 47 4E 47 47 41 2C 30 34 34 33 31 32 2E 38 30 2C 34 30 30 39 2E 39 31 32 30 36 32 38 39 2C 4E 2C 31 31 36 31 36 2E 39 30 34 34 33 32 39 39 2C 45 2C 34 2C 34 34 2C 30 2E 34 2C 34 39 2E 39 34 31 33 2C 4D 2C 2D 38 2E 33 34 31 32 2C 4D 2C 31 2E 38 2C 30 2A 34 34 0D 0A 24 47 4E 52 4D 43 2C 30 34 34 33 31 32 2E 38 30 2C 44 2C 34 30 30 39 2E 39 31 32 30 36 32 38 39 2C 4E 2C 31 31 36 31 36 2E 39 30 34 34 33 32 39 39 2C 45 2C 36 2E 30 32 37 2C 31 36 32 2E 36 2C 32 36 30 33 32 34 2C 37 2E 31 2C 57 2C 52 2C 53 2A 35 34 0D 0A 24 50 53 41 54 2C 48 50 52 2C 30 34 34 33 31 32 2E 38 30 2C 32 35 32 2E 38 34 2C 2D 30 2E 32 37 2C 30 2E 36 32 2C 31 65 2A 31 35 0D 0A 
[Rx][12:43:14.328] 24 47 4E 47 47 41 2C 30 34 34 33 31 32 2E 39 30 2C 34 30 30 39 2E 39 31 31 39 30 34 33 32 2C 4E 2C 31 31 36 31 36 2E 39 30 34 34 39 37 31 30 2C 45 2C 34 2C 34 34 2C 30 2E 34 2C 34 39 2E 39 34 31 38 2C 4D 2C 2D 38 2E 33 34 31 32 2C 4D 2C 30 2E 39 2C 30 2A 34 41 0D 0A 24 47 4E 52 4D 43 2C 30 34 34 33 31 32 2E 39 30 2C 44 2C 34 30 30 39 2E 39 31 31 39 30 34 33 32 2C 4E 2C 31 31 36 31 36 2E 39 30 34 34 39 37 31 30 2C 45 2C 35 2E 39 37 35 2C 31 36 32 2E 39 2C 32 36 30 33 32 34 2C 37 2E 31 2C 57 2C 52 2C 53 2A 35 33 0D 0A 24 50 53 41 54 2C 48 50 52 2C 30 34 34 33 31 32 2E 39 30 2C 32 35 32 2E 38 36 2C 2D 30 2E 32 39 2C 30 2E 35 39 2C 31 65 2A 31 30 0D 0A 
[Rx][12:43:14.428] 24 47 4E 47 47 41 2C 30 34 34 33 31 33 2E 30 30 2C 34 30 30 39 2E 39 31 31 37 34 34 34 35 2C 4E 2C 31 31 36 31 36 2E 39 30 34 35 36 32 31 36 2C 45 2C 34 2C 34 34 2C 30 2E 34 2C 34 39 2E 39 33 37 33 2C 4D 2C 2D 38 2E 33 34 31 32 2C 4D 2C 31 2E 30 2C 30 2A 34 37 0D 0A 24 47 4E 52 4D 43 2C 30 34 34 33 31 33 2E 30 30 2C 44 2C 34 30 30 39 2E 39 31 31 37 34 34 34 35 2C 4E 2C 31 31 36 31 36 2E 39 30 34 35 36 32 31 36 2C 45 2C 35 2E 39 38 39 2C 31 36 32 2E 38 2C 32 36 30 33 32 34 2C 37 2E 31 2C 57 2C 52 2C 53 2A 35 45 0D 0A 24 50 53 41 54 2C 48 50 52 2C 30 34 34 33 31 33 2E 30 30 2C 32 35 32 2E 38 36 2C 2D 30 2E 32 36 2C 30 2E 36 30 2C 31 65 2A 31 44 0D 0A 
[Rx][12:43:14.529] 24 47 4E 47 47 41 2C 30 34 34 33 31 33 2E 31 30 2C 34 30 30 39 2E 39 31 31 35 38 34 31 36 2C 4E 2C 31 31 36 31 36 2E 39 30 34 36 32 37 36 37 2C 45 2C 34 2C 34 34 2C 30 2E 34 2C 34 39 2E 39 33 38 30 2C 4D 2C 2D 38 2E 33 34 31 32 2C 4D 2C 31 2E 31 2C 30 2A 34 37 0D 0A 24 47 4E 52 4D 43 2C 30 34 34 33 31 33 2E 31 30 2C 44 2C 34 30 30 39 2E 39 31 31 35 38 34 31 36 2C 4E 2C 31 31 36 31 36 2E 39 30 34 36 32 37 36 37 2C 45 2C 35 2E 39 39 34 2C 31 36 32 2E 37 2C 32 36 30 33 32 34 2C 37 2E 31 2C 57 2C 52 2C 53 2A 35 30 0D 0A 24 50 53 41 54 2C 48 50 52 2C 30 34 34 33 31 33 2E 31 30 2C 32 35 32 2E 38 36 2C 2D 30 2E 32 38 2C 30 2E 35 39 2C 31 65 2A 31 38 0D 0A 
[Rx][12:43:14.629] 24 47 4E 47 47 41 2C 30 34 34 33 31 33 2E 32 30 2C 34 30 30 39 2E 39 31 31 34 32 33 37 34 2C 4E 2C 31 31 36 31 36 2E 39 30 34 36 39 30 30 37 2C 45 2C 34 2C 34 34 2C 30 2E 34 2C 34 39 2E 39 33 38 39 2C 4D 2C 2D 38 2E 33 34 31 32 2C 4D 2C 31 2E 32 2C 30 2A 34 43 0D 0A 24 47 4E 52 4D 43 2C 30 34 34 33 31 33 2E 32 30 2C 44 2C 34 30 30 39 2E 39 31 31 34 32 33 37 34 2C 4E 2C 31 31 36 31 36 2E 39 30 34 36 39 30 30 37 2C 45 2C 36 2E 30 34 37 2C 31 36 32 2E 36 2C 32 36 30 33 32 34 2C 37 2E 31 2C 57 2C 52 2C 53 2A 35 34 0D 0A 24 50 53 41 54 2C 48 50 52 2C 30 34 34 33 31 33 2E 32 30 2C 32 35 32 2E 38 36 2C 2D 30 2E 32 38 2C 30 2E 35 35 2C 31 65 2A 31 37 0D 0A 
[Rx][12:43:14.729] 24 47 4E 47 47 41 2C 30 34 34 33 31 33 2E 33 30 2C 34 30 30 39 2E 39 31 31 32 36 34 31 34 2C 4E 2C 31 31 36 31 36 2E 39 30 34 37 35 34 37 35 2C 45 2C 34 2C 34 34 2C 30 2E 34 2C 34 39 2E 39 33 36 39 2C 4D 2C 2D 38 2E 33 34 31 32 2C 4D 2C 31 2E 33 2C 30 2A 34 44 0D 0A 24 47 4E 52 4D 43 2C 30 34 34 33 31 33 2E 33 30 2C 44 2C 34 30 30 39 2E 39 31 31 32 36 34 31 34 2C 4E 2C 31 31 36 31 36 2E 39 30 34 37 35 34 37 35 2C 45 2C 36 2E 30 36 30 2C 31 36 32 2E 36 2C 32 36 30 33 32 34 2C 37 2E 31 2C 57 2C 52 2C 53 2A 35 46 0D 0A 24 50 53 41 54 2C 48 50 52 2C 30 34 34 33 31 33 2E 33 30 2C 32 35 32 2E 38 38 2C 2D 30 2E 32 33 2C 30 2E 35 37 2C 31 65 2A 31 31 0D 0A 
[Rx][12:43:14.829] 24 47 4E 47 47 41 2C 30 34 34 33 31 33 2E 34 30 2C 34 30 30 39 2E 39 31 31 31 30 34 30 34 2C 4E 2C 31 31 36 31 36 2E 39 30 34 38 32 31 36 36 2C 45 2C 34 2C 34 34 2C 30 2E 34 2C 34 39 2E 39 33 39 34 2C 4D 2C 2D 38 2E 33 34 31 32 2C 4D 2C 31 2E 34 2C 30 2A 34 34 0D 0A 24 47 4E 52 4D 43 2C 30 34 34 33 31 33 2E 34 30 2C 44 2C 34 30 30 39 2E 39 31 31 31 30 34 30 34 2C 4E 2C 31 31 36 31 36 2E 39 30 34 38 32 31 36 36 2C 45 2C 36 2E 30 34 39 2C 31 36 32 2E 36 2C 32 36 30 33 32 34 2C 37 2E 31 2C 57 2C 52 2C 53 2A 35 38 0D 0A 24 50 53 41 54 2C 48 50 52 2C 30 34 34 33 31 33 2E 34 30 2C 32 35 32 2E 39 30 2C 2D 30 2E 32 32 2C 30 2E 35 36 2C 31 65 2A 31 46 0D 0A 
[Rx][12:43:14.928] 24 47 4E 47 47 41 2C 30 34 34 33 31 33 2E 35 30 2C 34 30 30 39 2E 39 31 30 39 34 33 36 35 2C 4E 2C 31 31 36 31 36 2E 39 30 34 38 38 37 33 35 2C 45 2C 34 2C 34 34 2C 30 2E 34 2C 34 39 2E 39 33 37 36 2C 4D 2C 2D 38 2E 33 34 31 32 2C 4D 2C 31 2E 35 2C 30 2A 34 46 0D 0A 24 47 4E 52 4D 43 2C 30 34 34 33 31 33 2E 35 30 2C 44 2C 34 30 30 39 2E 39 31 30 39 34 33 36 35 2C 4E 2C 31 31 36 31 36 2E 39 30 34 38 38 37 33 35 2C 45 2C 36 2E 30 34 34 2C 31 36 32 2E 36 2C 32 36 30 33 32 34 2C 37 2E 31 2C 57 2C 52 2C 53 2A 35 33 0D 0A 24 50 53 41 54 2C 48 50 52 2C 30 34 34 33 31 33 2E 35 30 2C 32 35 32 2E 39 33 2C 2D 30 2E 32 33 2C 30 2E 35 36 2C 31 65 2A 31 43 0D 0A 
[Rx][12:43:15.029] 24 47 4E 47 47 41 2C 30 34 34 33 31 33 2E 36 30 2C 34 30 30 39 2E 39 31 30 37 38 33 36 39 2C 4E 2C 31 31 36 31 36 2E 39 30 34 39 35 32 34 32 2C 45 2C 34 2C 34 34 2C 30 2E 34 2C 34 39 2E 39 33 36 39 2C 4D 2C 2D 38 2E 33 34 31 32 2C 4D 2C 31 2E 36 2C 30 2A 34 36 0D 0A 24 47 4E 52 4D 43 2C 30 34 34 33 31 33 2E 36 30 2C 44 2C 34 30 30 39 2E 39 31 30 37 38 33 36 39 2C 4E 2C 31 31 36 31 36 2E 39 30 34 39 35 32 34 32 2C 45 2C 36 2E 30 33 35 2C 31 36 32 2E 36 2C 32 36 30 33 32 34 2C 37 2E 31 2C 57 2C 52 2C 53 2A 35 31 0D 0A 24 50 53 41 54 2C 48 50 52 2C 30 34 34 33 31 33 2E 36 30 2C 32 35 32 2E 39 35 2C 2D 30 2E 32 30 2C 30 2E 35 33 2C 31 65 2A 31 46 0D 0A 
[Rx][12:43:15.129] 24 47 4E 47 47 41 2C 30 34 34 33 31 33 2E 37 30 2C 34 30 30 39 2E 39 31 30 36 32 34 31 31 2C 4E 2C 31 31 36 31 36 2E 39 30 35 30 31 36 34 39 2C 45 2C 34 2C 34 34 2C 30 2E 34 2C 34 39 2E 39 33 36 34 2C 4D 2C 2D 38 2E 33 34 31 32 2C 4D 2C 31 2E 37 2C 30 2A 34 42 0D 0A 24 47 4E 52 4D 43 2C 30 34 34 33 31 33 2E 37 30 2C 44 2C 34 30 30 39 2E 39 31 30 36 32 34 31 31 2C 4E 2C 31 31 36 31 36 2E 39 30 35 30 31 36 34 39 2C 45 2C 36 2E 30 33 31 2C 31 36 32 2E 36 2C 32 36 30 33 32 34 2C 37 2E 31 2C 57 2C 52 2C 53 2A 35 34 0D 0A 24 50 53 41 54 2C 48 50 52 2C 30 34 34 33 31 33 2E 37 30 2C 32 35 32 2E 39 37 2C 2D 30 2E 31 39 2C 30 2E 35 34 2C 31 65 2A 31 31 0D 0A 
[Rx][12:43:15.229] 24 47 4E 47 47 41 2C 30 34 34 33 31 33 2E 38 30 2C 34 30 30 39 2E 39 31 30 34 36 33 38 35 2C 4E 2C 31 31 36 31 36 2E 39 30 35 30 37 39 39 37 2C 45 2C 34 2C 34 34 2C 30 2E 34 2C 34 39 2E 39 33 36 36 2C 4D 2C 2D 38 2E 33 34 31 32 2C 4D 2C 30 2E 38 2C 30 2A 34 45 0D 0A 24 47 4E 52 4D 43 2C 30 34 34 33 31 33 2E 38 30 2C 44 2C 34 30 30 39 2E 39 31 30 34 36 33 38 35 2C 4E 2C 31 31 36 31 36 2E 39 30 35 30 37 39 39 37 2C 45 2C 36 2E 30 32 38 2C 31 36 32 2E 37 2C 32 36 30 33 32 34 2C 37 2E 31 2C 57 2C 52 2C 53 2A 35 34 0D 0A 24 50 53 41 54 2C 48 50 52 2C 30 34 34 33 31 33 2E 38 30 2C 32 35 32 2E 39 37 2C 2D 30 2E 31 39 2C 30 2E 35 34 2C 31 65 2A 31 45 0D 0A 
[Rx][12:43:15.329] 24 47 4E 47 47 41 2C 30 34 34 33 31 33 2E 39 30 2C 34 30 30 39 2E 39 31 30 33 30 34 33 33 2C 4E 2C 31 31 36 31 36 2E 39 30 35 31 34 36 32 37 2C 45 2C 34 2C 34 34 2C 30 2E 34 2C 34 39 2E 39 33 38 35 2C 4D 2C 2D 38 2E 33 34 31 32 2C 4D 2C 30 2E 39 2C 30 2A 34 45 0D 0A 24 47 4E 52 4D 43 2C 30 34 34 33 31 33 2E 39 30 2C 44 2C 34 30 30 39 2E 39 31 30 33 30 34 33 33 2C 4E 2C 31 31 36 31 36 2E 39 30 35 31 34 36 32 37 2C 45 2C 36 2E 30 31 39 2C 31 36 32 2E 37 2C 32 36 30 33 32 34 2C 37 2E 31 2C 57 2C 52 2C 53 2A 35 41 0D 0A 24 50 53 41 54 2C 48 50 52 2C 30 34 34 33 31 33 2E 39 30 2C 32 35 32 2E 39 39 2C 2D 30 2E 31 39 2C 30 2E 35 33 2C 31 65 2A 31 36 0D 0A 
[Rx][12:43:15.429] 24 47 4E 47 47 41 2C 30 34 34 33 31 34 2E 30 30 2C 34 30 30 39 2E 39 31 30 31 34 33 39 33 2C 4E 2C 31 31 36 31 36 2E 39 30 35 32 30 39 37 31 2C 45 2C 34 2C 34 34 2C 30 2E 34 2C 34 39 2E 39 34 31 39 2C 4D 2C 2D 38 2E 33 34 31 32 2C 4D 2C 31 2E 30 2C 30 2A 34 41 0D 0A 24 47 4E 52 4D 43 2C 30 34 34 33 31 34 2E 30 30 2C 44 2C 34 30 30 39 2E 39 31 30 31 34 33 39 33 2C 4E 2C 31 31 36 31 36 2E 39 30 35 32 30 39 37 31 2C 45 2C 36 2E 30 31 32 2C 31 36 32 2E 39 2C 32 36 30 33 32 34 2C 37 2E 31 2C 57 2C 52 2C 53 2A 35 31 0D 0A 24 50 53 41 54 2C 48 50 52 2C 30 34 34 33 31 34 2E 30 30 2C 32 35 32 2E 39 39 2C 2D 30 2E 31 38 2C 30 2E 35 30 2C 31 65 2A 31 41 0D 0A 
[Rx][12:43:15.529] 24 47 4E 47 47 41 2C 30 34 34 33 31 34 2E 31 30 2C 34 30 30 39 2E 39 30 39 39 38 34 30 39 2C 4E 2C 31 31 36 31 36 2E 39 30 35 32 37 35 34 33 2C 45 2C 34 2C 34 34 2C 30 2E 34 2C 34 39 2E 39 33 39 34 2C 4D 2C 2D 38 2E 33 34 31 32 2C 4D 2C 31 2E 31 2C 30 2A 34 41 0D 0A 24 47 4E 52 4D 43 2C 30 34 34 33 31 34 2E 31 30 2C 44 2C 34 30 30 39 2E 39 30 39 39 38 34 30 39 2C 4E 2C 31 31 36 31 36 2E 39 30 35 32 37 35 34 33 2C 45 2C 36 2E 30 32 31 2C 31 36 32 2E 38 2C 32 36 30 33 32 34 2C 37 2E 31 2C 57 2C 52 2C 53 2A 35 33 0D 0A 24 50 53 41 54 2C 48 50 52 2C 30 34 34 33 31 34 2E 31 30 2C 32 35 33 2E 30 32 2C 2D 30 2E 31 37 2C 30 2E 35 33 2C 31 65 2A 31 34 0D 0A 
[Rx][12:43:15.628] 24 47 4E 47 47 41 2C 30 34 34 33 31 34 2E 32 30 2C 34 30 30 39 2E 39 30 39 38 32 34 33 33 2C 4E 2C 31 31 36 31 36 2E 39 30 35 33 33 37 38 33 2C 45 2C 34 2C 34 34 2C 30 2E 34 2C 34 39 2E 39 33 39 39 2C 4D 2C 2D 38 2E 33 34 31 32 2C 4D 2C 31 2E 32 2C 30 2A 34 45 0D 0A 24 47 4E 52 4D 43 2C 30 34 34 33 31 34 2E 32 30 2C 44 2C 34 30 30 39 2E 39 30 39 38 32 34 33 33 2C 4E 2C 31 31 36 31 36 2E 39 30 35 33 33 37 38 33 2C 45 2C 36 2E 30 31 38 2C 31 36 32 2E 39 2C 32 36 30 33 32 34 2C 37 2E 31 2C 57 2C 52 2C 53 2A 35 32 0D 0A 24 50 53 41 54 2C 48 50 52 2C 30 34 34 33 31 34 2E 32 30 2C 32 35 33 2E 30 34 2C 2D 30 2E 31 37 2C 30 2E 35 33 2C 31 65 2A 31 31 0D 0A 
[Rx][12:43:15.729] 24 47 4E 47 47 41 2C 30 34 34 33 31 34 2E 33 30 2C 34 30 30 39 2E 39 30 39 36 36 34 36 39 2C 4E 2C 31 31 36 31 36 2E 39 30 35 34 30 32 35 35 2C 45 2C 34 2C 34 34 2C 30 2E 34 2C 34 39 2E 39 34 30 33 2C 4D 2C 2D 38 2E 33 34 31 32 2C 4D 2C 31 2E 33 2C 30 2A 34 35 0D 0A 24 47 4E 52 4D 43 2C 30 34 34 33 31 34 2E 33 30 2C 44 2C 34 30 30 39 2E 39 30 39 36 36 34 36 39 2C 4E 2C 31 31 36 31 36 2E 39 30 35 34 30 32 35 35 2C 45 2C 36 2E 30 31 33 2C 31 36 32 2E 39 2C 32 36 30 33 32 34 2C 37 2E 31 2C 57 2C 52 2C 53 2A 35 37 0D 0A 24 50 53 41 54 2C 48 50 52 2C 30 34 34 33 31 34 2E 33 30 2C 32 35 33 2E 30 34 2C 2D 30 2E 31 37 2C 30 2E 35 35 2C 31 65 2A 31 36 0D 0A 
[Rx][12:43:15.829] 24 47 4E 47 47 41 2C 30 34 34 33 31 34 2E 34 30 2C 34 30 30 39 2E 39 30 39 35 30 35 32 36 2C 4E 2C 31 31 36 31 36 2E 39 30 35 34 36 36 32 37 2C 45 2C 34 2C 34 34 2C 30 2E 34 2C 34 39 2E 39 34 32 39 2C 4D 2C 2D 38 2E 33 34 31 32 2C 4D 2C 31 2E 34 2C 30 2A 34 35 0D 0A 24 47 4E 52 4D 43 2C 30 34 34 33 31 34 2E 34 30 2C 44 2C 34 30 30 39 2E 39 30 39 35 30 35 32 36 2C 4E 2C 31 31 36 31 36 2E 39 30 35 34 36 36 32 37 2C 45 2C 36 2E 30 30 30 2C 31 36 33 2E 30 2C 32 36 30 33 32 34 2C 37 2E 31 2C 57 2C 52 2C 53 2A 35 32 0D 0A 24 50 53 41 54 2C 48 50 52 2C 30 34 34 33 31 34 2E 34 30 2C 32 35 33 2E 30 35 2C 2D 30 2E 31 36 2C 30 2E 35 35 2C 31 65 2A 31 31 0D 0A 
[Rx][12:43:15.928] 24 47 4E 47 47 41 2C 30 34 34 33 31 34 2E 35 30 2C 34 30 30 39 2E 39 30 39 33 34 35 34 38 2C 4E 2C 31 31 36 31 36 2E 39 30 35 35 33 30 37 30 2C 45 2C 34 2C 34 34 2C 30 2E 34 2C 34 39 2E 39 34 30 30 2C 4D 2C 2D 38 2E 33 34 31 32 2C 4D 2C 31 2E 35 2C 30 2A 34 34 0D 0A 24 47 4E 52 4D 43 2C 30 34 34 33 31 34 2E 35 30 2C 44 2C 34 30 30 39 2E 39 30 39 33 34 35 34 38 2C 4E 2C 31 31 36 31 36 2E 39 30 35 35 33 30 37 30 2C 45 2C 35 2E 39 39 33 2C 31 36 32 2E 39 2C 32 36 30 33 32 34 2C 37 2E 31 2C 57 2C 52 2C 53 2A 35 31 0D 0A 24 50 53 41 54 2C 48 50 52 2C 30 34 34 33 31 34 2E 35 30 2C 32 35 33 2E 30 37 2C 2D 30 2E 31 33 2C 30 2E 35 38 2C 31 65 2A 31 41 0D 0A 
[Rx][12:43:16.028] 24 47 4E 47 47 41 2C 30 34 34 33 31 34 2E 36 30 2C 34 30 30 39 2E 39 30 39 31 38 35 32 30 2C 4E 2C 31 31 36 31 36 2E 39 30 35 35 39 34 35 34 2C 45 2C 34 2C 34 34 2C 30 2E 34 2C 34 39 2E 39 34 30 38 2C 4D 2C 2D 38 2E 33 34 31 32 2C 4D 2C 31 2E 36 2C 30 2A 34 34 0D 0A 24 47 4E 52 4D 43 2C 30 34 34 33 31 34 2E 36 30 2C 44 2C 34 30 30 39 2E 39 30 39 31 38 35 32 30 2C 4E 2C 31 31 36 31 36 2E 39 30 35 35 39 34 35 34 2C 45 2C 35 2E 39 39 35 2C 31 36 32 2E 39 2C 32 36 30 33 32 34 2C 37 2E 31 2C 57 2C 52 2C 53 2A 35 43 0D 0A 24 50 53 41 54 2C 48 50 52 2C 30 34 34 33 31 34 2E 36 30 2C 32 35 33 2E 30 37 2C 2D 30 2E 31 34 2C 30 2E 35 39 2C 31 65 2A 31 46 0D 0A 
[Rx][12:43:16.129] 24 47 4E 47 47 41 2C 30 34 34 33 31 34 2E 37 30 2C 34 30 30 39 2E 39 30 39 30 32 34 37 36 2C 4E 2C 31 31 36 31 36 2E 39 30 35 36 35 37 38 33 2C 45 2C 34 2C 34 34 2C 30 2E 34 2C 34 39 2E 39 33 38 32 2C 4D 2C 2D 38 2E 33 34 31 32 2C 4D 2C 31 2E 37 2C 30 2A 34 45 0D 0A 24 47 4E 52 4D 43 2C 30 34 34 33 31 34 2E 37 30 2C 44 2C 34 30 30 39 2E 39 30 39 30 32 34 37 36 2C 4E 2C 31 31 36 31 36 2E 39 30 35 36 35 37 38 33 2C 45 2C 36 2E 30 33 35 2C 31 36 33 2E 30 2C 32 36 30 33 32 34 2C 37 2E 31 2C 57 2C 52 2C 53 2A 35 41 0D 0A 24 50 53 41 54 2C 48 50 52 2C 30 34 34 33 31 34 2E 37 30 2C 32 35 33 2E 30 38 2C 2D 30 2E 31 31 2C 30 2E 35 37 2C 31 65 2A 31 41 0D 0A 
[Rx][12:43:16.229] 24 47 4E 47 47 41 2C 30 34 34 33 31 34 2E 38 30 2C 34 30 30 39 2E 39 30 38 38 36 34 32 38 2C 4E 2C 31 31 36 31 36 2E 39 30 35 37 32 31 34 32 2C 45 2C 34 2C 34 34 2C 30 2E 34 2C 34 39 2E 39 34 33 31 2C 4D 2C 2D 38 2E 33 34 31 32 2C 4D 2C 30 2E 38 2C 30 2A 34 42 0D 0A 24 47 4E 52 4D 43 2C 30 34 34 33 31 34 2E 38 30 2C 44 2C 34 30 30 39 2E 39 30 38 38 36 34 32 38 2C 4E 2C 31 31 36 31 36 2E 39 30 35 37 32 31 34 32 2C 45 2C 36 2E 30 35 33 2C 31 36 33 2E 30 2C 32 36 30 33 32 34 2C 37 2E 31 2C 57 2C 52 2C 53 2A 35 45 0D 0A 24 50 53 41 54 2C 48 50 52 2C 30 34 34 33 31 34 2E 38 30 2C 32 35 33 2E 30 38 2C 2D 30 2E 31 33 2C 30 2E 35 37 2C 31 65 2A 31 37 0D 0A 
[Rx][12:43:16.328] 24 47 4E 47 47 41 2C 30 34 34 33 31 34 2E 39 30 2C 34 30 30 39 2E 39 30 38 37 30 33 32 31 2C 4E 2C 31 31 36 31 36 2E 39 30 35 37 38 36 32 31 2C 45 2C 34 2C 34 34 2C 30 2E 34 2C 34 39 2E 39 33 38 37 2C 4D 2C 2D 38 2E 33 34 31 32 2C 4D 2C 30 2E 39 2C 30 2A 34 45 0D 0A 24 47 4E 52 4D 43 2C 30 34 34 33 31 34 2E 39 30 2C 44 2C 34 30 30 39 2E 39 30 38 37 30 33 32 31 2C 4E 2C 31 31 36 31 36 2E 39 30 35 37 38 36 32 31 2C 45 2C 36 2E 30 38 31 2C 31 36 33 2E 30 2C 32 36 30 33 32 34 2C 37 2E 31 2C 57 2C 52 2C 53 2A 35 46 0D 0A 24 50 53 41 54 2C 48 50 52 2C 30 34 34 33 31 34 2E 39 30 2C 32 35 33 2E 30 39 2C 2D 30 2E 30 39 2C 30 2E 35 35 2C 31 65 2A 31 45 0D 0A 
[Rx][12:43:16.428] 24 47 4E 47 47 41 2C 30 34 34 33 31 35 2E 30 30 2C 34 30 30 39 2E 39 30 38 35 34 32 36 36 2C 4E 2C 31 31 36 31 36 2E 39 30 35 38 35 31 34 32 2C 45 2C 34 2C 34 34 2C 30 2E 34 2C 34 39 2E 39 33 38 32 2C 4D 2C 2D 38 2E 33 34 31 32 2C 4D 2C 31 2E 30 2C 30 2A 34 46 0D 0A 24 47 4E 52 4D 43 2C 30 34 34 33 31 35 2E 30 30 2C 44 2C 34 30 30 39 2E 39 30 38 35 34 32 36 36 2C 4E 2C 31 31 36 31 36 2E 39 30 35 38 35 31 34 32 2C 45 2C 36 2E 30 38 39 2C 31 36 32 2E 38 2C 32 36 30 33 32 34 2C 37 2E 31 2C 57 2C 52 2C 53 2A 35 32 0D 0A 24 50 53 41 54 2C 48 50 52 2C 30 34 34 33 31 35 2E 30 30 2C 32 35 33 2E 31 30 2C 2D 30 2E 30 39 2C 30 2E 35 34 2C 31 65 2A 31 46 0D 0A 
[Rx][12:43:16.529] 24 47 4E 47 47 41 2C 30 34 34 33 31 35 2E 31 30 2C 34 30 30 39 2E 39 30 38 33 38 31 33 34 2C 4E 2C 31 31 36 31 36 2E 39 30 35 39 31 36 32 38 2C 45 2C 34 2C 34 34 2C 30 2E 34 2C 34 39 2E 39 33 35 35 2C 4D 2C 2D 38 2E 33 34 31 32 2C 4D 2C 31 2E 31 2C 30 2A 34 35 0D 0A 24 47 4E 52 4D 43 2C 30 34 34 33 31 35 2E 31 30 2C 44 2C 34 30 30 39 2E 39 30 38 33 38 31 33 34 2C 4E 2C 31 31 36 31 36 2E 39 30 35 39 31 36 32 38 2C 45 2C 36 2E 30 37 39 2C 31 36 32 2E 38 2C 32 36 30 33 32 34 2C 37 2E 31 2C 57 2C 52 2C 53 2A 35 43 0D 0A 24 50 53 41 54 2C 48 50 52 2C 30 34 34 33 31 35 2E 31 30 2C 32 35 33 2E 31 31 2C 2D 30 2E 30 37 2C 30 2E 35 30 2C 31 65 2A 31 35 0D 0A 
[Rx][12:43:16.628] 24 47 4E 47 47 41 2C 30 34 34 33 31 35 2E 32 30 2C 34 30 30 39 2E 39 30 38 32 32 30 33 30 2C 4E 2C 31 31 36 31 36 2E 39 30 35 39 38 31 31 34 2C 45 2C 34 2C 34 34 2C 30 2E 34 2C 34 39 2E 39 33 34 30 2C 4D 2C 2D 38 2E 33 34 31 32 2C 4D 2C 31 2E 32 2C 30 2A 34 45 0D 0A 24 47 4E 52 4D 43 2C 30 34 34 33 31 35 2E 32 30 2C 44 2C 34 30 30 39 2E 39 30 38 32 32 30 33 30 2C 4E 2C 31 31 36 31 36 2E 39 30 35 39 38 31 31 34 2C 45 2C 36 2E 30 38 36 2C 31 36 32 2E 37 2C 32 36 30 33 32 34 2C 37 2E 31 2C 57 2C 52 2C 53 2A 35 46 0D 0A 24 50 53 41 54 2C 48 50 52 2C 30 34 34 33 31 35 2E 32 30 2C 32 35 33 2E 31 33 2C 2D 30 2E 30 37 2C 30 2E 35 31 2C 31 65 2A 31 35 0D 0A 
[Rx][12:43:16.728] 24 47 4E 47 47 41 2C 30 34 34 33 31 35 2E 33 30 2C 34 30 30 39 2E 39 30 38 30 35 39 33 36 2C 4E 2C 31 31 36 31 36 2E 39 30 36 30 34 35 37 34 2C 45 2C 34 2C 34 34 2C 30 2E 34 2C 34 39 2E 39 33 33 36 2C 4D 2C 2D 38 2E 33 34 31 32 2C 4D 2C 31 2E 33 2C 30 2A 34 31 0D 0A 24 47 4E 52 4D 43 2C 30 34 34 33 31 35 2E 33 30 2C 44 2C 34 30 30 39 2E 39 30 38 30 35 39 33 36 2C 4E 2C 31 31 36 31 36 2E 39 30 36 30 34 35 37 34 2C 45 2C 36 2E 30 37 36 2C 31 36 32 2E 37 2C 32 36 30 33 32 34 2C 37 2E 31 2C 57 2C 52 2C 53 2A 35 46 0D 0A 24 50 53 41 54 2C 48 50 52 2C 30 34 34 33 31 35 2E 33 30 2C 32 35 33 2E 31 35 2C 2D 30 2E 30 37 2C 30 2E 34 36 2C 31 65 2A 31 34 0D 0A 
[Rx][12:43:16.828] 24 47 4E 47 47 41 2C 30 34 34 33 31 35 2E 34 30 2C 34 30 30 39 2E 39 30 37 38 39 36 36 37 2C 4E 2C 31 31 36 31 36 2E 39 30 36 31 31 31 31 36 2C 45 2C 34 2C 34 34 2C 30 2E 34 2C 34 39 2E 39 33 31 35 2C 4D 2C 2D 38 2E 33 34 31 32 2C 4D 2C 31 2E 34 2C 30 2A 34 34 0D 0A 24 47 4E 52 4D 43 2C 30 34 34 33 31 35 2E 34 30 2C 44 2C 34 30 30 39 2E 39 30 37 38 39 36 36 37 2C 4E 2C 31 31 36 31 36 2E 39 30 36 31 31 31 31 36 2C 45 2C 36 2E 30 36 38 2C 31 36 32 2E 38 2C 32 36 30 33 32 34 2C 37 2E 31 2C 57 2C 52 2C 53 2A 35 43 0D 0A 24 50 53 41 54 2C 48 50 52 2C 30 34 34 33 31 35 2E 34 30 2C 32 35 33 2E 31 37 2C 2D 30 2E 30 36 2C 30 2E 34 37 2C 31 65 2A 31 31 0D 0A 
[Rx][12:43:16.929] 24 47 4E 47 47 41 2C 30 34 34 33 31 35 2E 35 30 2C 34 30 30 39 2E 39 30 37 37 33 35 34 33 2C 4E 2C 31 31 36 31 36 2E 39 30 36 31 37 33 36 36 2C 45 2C 34 2C 34 34 2C 30 2E 34 2C 34 39 2E 39 33 31 30 2C 4D 2C 2D 38 2E 33 34 31 32 2C 4D 2C 31 2E 35 2C 30 2A 34 32 0D 0A 24 47 4E 52 4D 43 2C 30 34 34 33 31 35 2E 35 30 2C 44 2C 34 30 30 39 2E 39 30 37 37 33 35 34 33 2C 4E 2C 31 31 36 31 36 2E 39 30 36 31 37 33 36 36 2C 45 2C 36 2E 30 35 35 2C 31 36 32 2E 39 2C 32 36 30 33 32 34 2C 37 2E 31 2C 57 2C 52 2C 53 2A 35 31 0D 0A 24 50 53 41 54 2C 48 50 52 2C 30 34 34 33 31 35 2E 35 30 2C 32 35 33 2E 32 31 2C 2D 30 2E 30 35 2C 30 2E 34 37 2C 31 65 2A 31 36 0D 0A 
[Rx][12:43:17.029] 24 47 4E 47 47 41 2C 30 34 34 33 31 35 2E 36 30 2C 34 30 30 39 2E 39 30 37 35 37 34 32 39 2C 4E 2C 31 31 36 31 36 2E 39 30 36 32 33 39 32 39 2C 45 2C 34 2C 34 34 2C 30 2E 34 2C 34 39 2E 39 33 31 36 2C 4D 2C 2D 38 2E 33 34 31 32 2C 4D 2C 31 2E 36 2C 30 2A 34 39 0D 0A 24 47 4E 52 4D 43 2C 30 34 34 33 31 35 2E 36 30 2C 44 2C 34 30 30 39 2E 39 30 37 35 37 34 32 39 2C 4E 2C 31 31 36 31 36 2E 39 30 36 32 33 39 32 39 2C 45 2C 36 2E 30 34 36 2C 31 36 32 2E 39 2C 32 36 30 33 32 34 2C 37 2E 31 2C 57 2C 52 2C 53 2A 35 44 0D 0A 24 50 53 41 54 2C 48 50 52 2C 30 34 34 33 31 35 2E 36 30 2C 32 35 33 2E 32 33 2C 2D 30 2E 30 34 2C 30 2E 34 37 2C 31 65 2A 31 36 0D 0A 
[Rx][12:43:17.129] 24 47 4E 47 47 41 2C 30 34 34 33 31 35 2E 37 30 2C 34 30 30 39 2E 39 30 37 34 31 32 39 35 2C 4E 2C 31 31 36 31 36 2E 39 30 36 33 30 33 32 32 2C 45 2C 34 2C 34 34 2C 30 2E 34 2C 34 39 2E 39 33 34 31 2C 4D 2C 2D 38 2E 33 34 31 32 2C 4D 2C 31 2E 37 2C 30 2A 34 45 0D 0A 24 47 4E 52 4D 43 2C 30 34 34 33 31 35 2E 37 30 2C 44 2C 34 30 30 39 2E 39 30 37 34 31 32 39 35 2C 4E 2C 31 31 36 31 36 2E 39 30 36 33 30 33 32 32 2C 45 2C 36 2E 30 36 30 2C 31 36 32 2E 38 2C 32 36 30 33 32 34 2C 37 2E 31 2C 57 2C 52 2C 53 2A 35 43 0D 0A 24 50 53 41 54 2C 48 50 52 2C 30 34 34 33 31 35 2E 37 30 2C 32 35 33 2E 32 34 2C 2D 30 2E 30 34 2C 30 2E 34 38 2C 31 65 2A 31 46 0D 0A 
[Rx][12:43:17.229] 24 47 4E 47 47 41 2C 30 34 34 33 31 35 2E 38 30 2C 34 30 30 39 2E 39 30 37 32 35 32 35 35 2C 4E 2C 31 31 36 31 36 2E 39 30 36 33 36 36 33 39 2C 45 2C 34 2C 34 34 2C 30 2E 34 2C 34 39 2E 39 33 34 39 2C 4D 2C 2D 38 2E 33 34 31 32 2C 4D 2C 30 2E 38 2C 30 2A 34 30 0D 0A 24 47 4E 52 4D 43 2C 30 34 34 33 31 35 2E 38 30 2C 44 2C 34 30 30 39 2E 39 30 37 32 35 32 35 35 2C 4E 2C 31 31 36 31 36 2E 39 30 36 33 36 36 33 39 2C 45 2C 36 2E 30 36 31 2C 31 36 33 2E 30 2C 32 36 30 33 32 34 2C 37 2E 31 2C 57 2C 52 2C 53 2A 35 43 0D 0A 24 50 53 41 54 2C 48 50 52 2C 30 34 34 33 31 35 2E 38 30 2C 32 35 33 2E 32 34 2C 2D 30 2E 30 35 2C 30 2E 35 31 2C 31 65 2A 31 39 0D 0A 
[Rx][12:43:17.329] 24 47 4E 47 47 41 2C 30 34 34 33 31 35 2E 39 30 2C 34 30 30 39 2E 39 30 37 30 39 31 33 35 2C 4E 2C 31 31 36 31 36 2E 39 30 36 34 33 30 36 38 2C 45 2C 34 2C 34 34 2C 30 2E 34 2C 34 39 2E 39 33 36 39 2C 4D 2C 2D 38 2E 33 34 31 32 2C 4D 2C 30 2E 39 2C 30 2A 34 39 0D 0A 24 47 4E 52 4D 43 2C 30 34 34 33 31 35 2E 39 30 2C 44 2C 34 30 30 39 2E 39 30 37 30 39 31 33 35 2C 4E 2C 31 31 36 31 36 2E 39 30 36 34 33 30 36 38 2C 45 2C 36 2E 30 35 39 2C 31 36 33 2E 31 2C 32 36 30 33 32 34 2C 37 2E 31 2C 57 2C 52 2C 53 2A 35 43 0D 0A 24 50 53 41 54 2C 48 50 52 2C 30 34 34 33 31 35 2E 39 30 2C 32 35 33 2E 32 34 2C 2D 30 2E 30 31 2C 30 2E 35 33 2C 31 65 2A 31 45 0D 0A 
[Rx][12:43:17.429] 24 47 4E 47 47 41 2C 30 34 34 33 31 36 2E 30 30 2C 34 30 30 39 2E 39 30 36 39 33 31 31 38 2C 4E 2C 31 31 36 31 36 2E 39 30 36 34 39 35 33 34 2C 45 2C 34 2C 34 34 2C 30 2E 34 2C 34 39 2E 39 33 36 30 2C 4D 2C 2D 38 2E 33 34 31 32 2C 4D 2C 31 2E 30 2C 30 2A 34 39 0D 0A 24 47 4E 52 4D 43 2C 30 34 34 33 31 36 2E 30 30 2C 44 2C 34 30 30 39 2E 39 30 36 39 33 31 31 38 2C 4E 2C 31 31 36 31 36 2E 39 30 36 34 39 35 33 34 2C 45 2C 36 2E 30 34 35 2C 31 36 33 2E 32 2C 32 36 30 33 32 34 2C 37 2E 31 2C 57 2C 52 2C 53 2A 35 33 0D 0A 24 50 53 41 54 2C 48 50 52 2C 30 34 34 33 31 36 2E 30 30 2C 32 35 33 2E 32 33 2C 2D 30 2E 30 33 2C 30 2E 35 34 2C 31 65 2A 31 36 0D 0A 
[Rx][12:43:17.529] 24 47 4E 47 47 41 2C 30 34 34 33 31 36 2E 31 30 2C 34 30 30 39 2E 39 30 36 37 37 30 39 37 2C 4E 2C 31 31 36 31 36 2E 39 30 36 35 35 39 31 37 2C 45 2C 34 2C 34 34 2C 30 2E 34 2C 34 39 2E 39 33 36 30 2C 4D 2C 2D 38 2E 33 34 31 32 2C 4D 2C 31 2E 31 2C 30 2A 34 35 0D 0A 24 47 4E 52 4D 43 2C 30 34 34 33 31 36 2E 31 30 2C 44 2C 34 30 30 39 2E 39 30 36 37 37 30 39 37 2C 4E 2C 31 31 36 31 36 2E 39 30 36 35 35 39 31 37 2C 45 2C 36 2E 30 34 37 2C 31 36 33 2E 31 2C 32 36 30 33 32 34 2C 37 2E 31 2C 57 2C 52 2C 53 2A 35 46 0D 0A 24 50 53 41 54 2C 48 50 52 2C 30 34 34 33 31 36 2E 31 30 2C 32 35 33 2E 32 33 2C 2D 30 2E 30 34 2C 30 2E 35 34 2C 31 65 2A 31 30 0D 0A 
[Rx][12:43:17.629] 24 47 4E 47 47 41 2C 30 34 34 33 31 36 2E 32 30 2C 34 30 30 39 2E 39 30 36 36 31 30 39 38 2C 4E 2C 31 31 36 31 36 2E 39 30 36 36 32 31 31 30 2C 45 2C 34 2C 34 34 2C 30 2E 34 2C 34 39 2E 39 33 35 39 2C 4D 2C 2D 38 2E 33 34 31 32 2C 4D 2C 31 2E 32 2C 30 2A 34 43 0D 0A 24 47 4E 52 4D 43 2C 30 34 34 33 31 36 2E 32 30 2C 44 2C 34 30 30 39 2E 39 30 36 36 31 30 39 38 2C 4E 2C 31 31 36 31 36 2E 39 30 36 36 32 31 31 30 2C 45 2C 36 2E 30 34 37 2C 31 36 33 2E 31 2C 32 36 30 33 32 34 2C 37 2E 31 2C 57 2C 52 2C 53 2A 35 46 0D 0A 24 50 53 41 54 2C 48 50 52 2C 30 34 34 33 31 36 2E 32 30 2C 32 35 33 2E 32 33 2C 2D 30 2E 30 33 2C 30 2E 35 37 2C 31 65 2A 31 37 0D 0A 
[Rx][12:43:17.728] 24 47 4E 47 47 41 2C 30 34 34 33 31 36 2E 33 30 2C 34 30 30 39 2E 39 30 36 34 34 39 36 37 2C 4E 2C 31 31 36 31 36 2E 39 30 36 36 38 33 30 39 2C 45 2C 34 2C 34 34 2C 30 2E 34 2C 34 39 2E 39 33 36 38 2C 4D 2C 2D 38 2E 33 34 31 32 2C 4D 2C 31 2E 33 2C 30 2A 34 30 0D 0A 24 47 4E 52 4D 43 2C 30 34 34 33 31 36 2E 33 30 2C 44 2C 34 30 30 39 2E 39 30 36 34 34 39 36 37 2C 4E 2C 31 31 36 31 36 2E 39 30 36 36 38 33 30 39 2C 45 2C 36 2E 30 34 33 2C 31 36 33 2E 34 2C 32 36 30 33 32 34 2C 37 2E 31 2C 57 2C 52 2C 53 2A 35 31 0D 0A 24 50 53 41 54 2C 48 50 52 2C 30 34 34 33 31 36 2E 33 30 2C 32 35 33 2E 32 33 2C 2D 30 2E 30 34 2C 30 2E 35 37 2C 31 65 2A 31 31 0D 0A 
[Rx][12:43:17.828] 24 47 4E 47 47 41 2C 30 34 34 33 31 36 2E 34 30 2C 34 30 30 39 2E 39 30 36 32 38 38 39 38 2C 4E 2C 31 31 36 31 36 2E 39 30 36 37 34 37 30 31 2C 45 2C 34 2C 34 34 2C 30 2E 34 2C 34 39 2E 39 33 34 30 2C 4D 2C 2D 38 2E 33 34 31 32 2C 4D 2C 31 2E 34 2C 30 2A 34 30 0D 0A 24 47 4E 52 4D 43 2C 30 34 34 33 31 36 2E 34 30 2C 44 2C 34 30 30 39 2E 39 30 36 32 38 38 39 38 2C 4E 2C 31 31 36 31 36 2E 39 30 36 37 34 37 30 31 2C 45 2C 36 2E 30 32 34 2C 31 36 33 2E 32 2C 32 36 30 33 32 34 2C 37 2E 31 2C 57 2C 52 2C 53 2A 35 42 0D 0A 24 50 53 41 54 2C 48 50 52 2C 30 34 34 33 31 36 2E 34 30 2C 32 35 33 2E 32 31 2C 2D 30 2E 30 34 2C 30 2E 36 30 2C 31 65 2A 31 30 0D 0A 
[Rx][12:43:17.928] 24 47 4E 47 47 41 2C 30 34 34 33 31 36 2E 35 30 2C 34 30 30 39 2E 39 30 36 31 32 38 31 32 2C 4E 2C 31 31 36 31 36 2E 39 30 36 38 31 30 34 31 2C 45 2C 34 2C 34 34 2C 30 2E 34 2C 34 39 2E 39 33 32 37 2C 4D 2C 2D 38 2E 33 34 31 32 2C 4D 2C 31 2E 35 2C 30 2A 34 33 0D 0A 24 47 4E 52 4D 43 2C 30 34 34 33 31 36 2E 35 30 2C 44 2C 34 30 30 39 2E 39 30 36 31 32 38 31 32 2C 4E 2C 31 31 36 31 36 2E 39 30 36 38 31 30 34 31 2C 45 2C 36 2E 30 33 30 2C 31 36 33 2E 32 2C 32 36 30 33 32 34 2C 37 2E 31 2C 57 2C 52 2C 53 2A 35 44 0D 0A 24 50 53 41 54 2C 48 50 52 2C 30 34 34 33 31 36 2E 35 30 2C 32 35 33 2E 32 30 2C 2D 30 2E 30 36 2C 30 2E 35 38 2C 31 65 2A 31 39 0D 0A 
[Rx][12:43:18.028] 24 47 4E 47 47 41 2C 30 34 34 33 31 36 2E 36 30 2C 34 30 30 39 2E 39 30 35 39 36 36 34 33 2C 4E 2C 31 31 36 31 36 2E 39 30 36 38 37 33 39 32 2C 45 2C 34 2C 34 34 2C 30 2E 34 2C 34 39 2E 39 33 32 34 2C 4D 2C 2D 38 2E 33 34 31 32 2C 4D 2C 31 2E 36 2C 30 2A 34 45 0D 0A 24 47 4E 52 4D 43 2C 30 34 34 33 31 36 2E 36 30 2C 44 2C 34 30 30 39 2E 39 30 35 39 36 36 34 33 2C 4E 2C 31 31 36 31 36 2E 39 30 36 38 37 33 39 32 2C 45 2C 36 2E 30 34 38 2C 31 36 33 2E 32 2C 32 36 30 33 32 34 2C 37 2E 31 2C 57 2C 52 2C 53 2A 35 46 0D 0A 24 50 53 41 54 2C 48 50 52 2C 30 34 34 33 31 36 2E 36 30 2C 32 35 33 2E 31 39 2C 2D 30 2E 30 35 2C 30 2E 35 38 2C 31 65 2A 31 33 0D 0A 
[Rx][12:43:18.128] 24 47 4E 47 47 41 2C 30 34 34 33 31 36 2E 37 30 2C 34 30 30 39 2E 39 30 35 38 30 35 30 38 2C 4E 2C 31 31 36 31 36 2E 39 30 36 39 33 38 31 33 2C 45 2C 34 2C 34 34 2C 30 2E 34 2C 34 39 2E 39 33 30 33 2C 4D 2C 2D 38 2E 33 34 31 32 2C 4D 2C 31 2E 37 2C 30 2A 34 37 0D 0A 24 47 4E 52 4D 43 2C 30 34 34 33 31 36 2E 37 30 2C 44 2C 34 30 30 39 2E 39 30 35 38 30 35 30 38 2C 4E 2C 31 31 36 31 36 2E 39 30 36 39 33 38 31 33 2C 45 2C 36 2E 30 36 32 2C 31 36 33 2E 32 2C 32 36 30 33 32 34 2C 37 2E 31 2C 57 2C 52 2C 53 2A 35 41 0D 0A 24 50 53 41 54 2C 48 50 52 2C 30 34 34 33 31 36 2E 37 30 2C 32 35 33 2E 31 39 2C 2D 30 2E 30 38 2C 30 2E 35 35 2C 31 65 2A 31 32 0D 0A 
[Rx][12:43:18.228] 24 47 4E 47 47 41 2C 30 34 34 33 31 36 2E 38 30 2C 34 30 30 39 2E 39 30 35 36 34 32 30 36 2C 4E 2C 31 31 36 31 36 2E 39 30 37 30 30 31 30 32 2C 45 2C 34 2C 34 34 2C 30 2E 34 2C 34 39 2E 39 32 38 32 2C 4D 2C 2D 38 2E 33 34 31 32 2C 4D 2C 30 2E 38 2C 30 2A 34 46 0D 0A 24 47 4E 52 4D 43 2C 30 34 34 33 31 36 2E 38 30 2C 44 2C 34 30 30 39 2E 39 30 35 36 34 32 30 36 2C 4E 2C 31 31 36 31 36 2E 39 30 37 30 30 31 30 32 2C 45 2C 36 2E 31 31 33 2C 31 36 33 2E 33 2C 32 36 30 33 32 34 2C 37 2E 31 2C 57 2C 52 2C 53 2A 35 32 0D 0A 24 50 53 41 54 2C 48 50 52 2C 30 34 34 33 31 36 2E 38 30 2C 32 35 33 2E 32 30 2C 2D 30 2E 30 37 2C 30 2E 35 34 2C 31 65 2A 31 39 0D 0A 
[Rx][12:43:18.328] 24 47 4E 47 47 41 2C 30 34 34 33 31 36 2E 39 30 2C 34 30 30 39 2E 39 30 35 34 38 30 31 32 2C 4E 2C 31 31 36 31 36 2E 39 30 37 30 36 33 39 30 2C 45 2C 34 2C 34 34 2C 30 2E 34 2C 34 39 2E 39 32 36 35 2C 4D 2C 2D 38 2E 33 34 31 32 2C 4D 2C 30 2E 39 2C 30 2A 34 30 0D 0A 24 47 4E 52 4D 43 2C 30 34 34 33 31 36 2E 39 30 2C 44 2C 34 30 30 39 2E 39 30 35 34 38 30 31 32 2C 4E 2C 31 31 36 31 36 2E 39 30 37 30 36 33 39 30 2C 45 2C 36 2E 31 31 35 2C 31 36 33 2E 33 2C 32 36 30 33 32 34 2C 37 2E 31 2C 57 2C 52 2C 53 2A 35 33 0D 0A 24 50 53 41 54 2C 48 50 52 2C 30 34 34 33 31 36 2E 39 30 2C 32 35 33 2E 31 39 2C 2D 30 2E 31 30 2C 30 2E 35 31 2C 31 65 2A 31 31 0D 0A 
[Rx][12:43:18.428] 24 47 4E 47 47 41 2C 30 34 34 33 31 37 2E 30 30 2C 34 30 30 39 2E 39 30 35 33 31 36 36 36 2C 4E 2C 31 31 36 31 36 2E 39 30 37 31 32 37 35 37 2C 45 2C 34 2C 34 34 2C 30 2E 34 2C 34 39 2E 39 32 34 32 2C 4D 2C 2D 38 2E 33 34 31 32 2C 4D 2C 31 2E 30 2C 30 2A 34 34 0D 0A 24 47 4E 52 4D 43 2C 30 34 34 33 31 37 2E 30 30 2C 44 2C 34 30 30 39 2E 39 30 35 33 31 36 36 36 2C 4E 2C 31 31 36 31 36 2E 39 30 37 31 32 37 35 37 2C 45 2C 36 2E 31 32 34 2C 31 36 33 2E 33 2C 32 36 30 33 32 34 2C 37 2E 31 2C 57 2C 52 2C 53 2A 35 38 0D 0A 24 50 53 41 54 2C 48 50 52 2C 30 34 34 33 31 37 2E 30 30 2C 32 35 33 2E 32 30 2C 2D 30 2E 31 30 2C 30 2E 34 38 2C 31 65 2A 31 42 0D 0A 
[Rx][12:43:18.528] 24 47 4E 47 47 41 2C 30 34 34 33 31 37 2E 31 30 2C 34 30 30 39 2E 39 30 35 31 35 33 38 32 2C 4E 2C 31 31 36 31 36 2E 39 30 37 31 39 32 34 37 2C 45 2C 34 2C 34 34 2C 30 2E 34 2C 34 39 2E 39 32 35 36 2C 4D 2C 2D 38 2E 33 34 31 32 2C 4D 2C 31 2E 31 2C 30 2A 34 37 0D 0A 24 47 4E 52 4D 43 2C 30 34 34 33 31 37 2E 31 30 2C 44 2C 34 30 30 39 2E 39 30 35 31 35 33 38 32 2C 4E 2C 31 31 36 31 36 2E 39 30 37 31 39 32 34 37 2C 45 2C 36 2E 31 31 39 2C 31 36 33 2E 33 2C 32 36 30 33 32 34 2C 37 2E 31 2C 57 2C 52 2C 53 2A 35 31 0D 0A 24 50 53 41 54 2C 48 50 52 2C 30 34 34 33 31 37 2E 31 30 2C 32 35 33 2E 32 31 2C 2D 30 2E 31 31 2C 30 2E 34 37 2C 31 65 2A 31 35 0D 0A 
[Rx][12:43:18.628] 24 47 4E 47 47 41 2C 30 34 34 33 31 37 2E 32 30 2C 34 30 30 39 2E 39 30 34 39 39 31 30 38 2C 4E 2C 31 31 36 31 36 2E 39 30 37 32 35 36 34 35 2C 45 2C 34 2C 34 34 2C 30 2E 34 2C 34 39 2E 39 32 32 34 2C 4D 2C 2D 38 2E 33 34 31 32 2C 4D 2C 31 2E 32 2C 30 2A 34 45 0D 0A 24 47 4E 52 4D 43 2C 30 34 34 33 31 37 2E 32 30 2C 44 2C 34 30 30 39 2E 39 30 34 39 39 31 30 38 2C 4E 2C 31 31 36 31 36 2E 39 30 37 32 35 36 34 35 2C 45 2C 36 2E 31 30 33 2C 31 36 33 2E 32 2C 32 36 30 33 32 34 2C 37 2E 31 2C 57 2C 52 2C 53 2A 35 34 0D 0A 24 50 53 41 54 2C 48 50 52 2C 30 34 34 33 31 37 2E 32 30 2C 32 35 33 2E 32 32 2C 2D 30 2E 31 31 2C 30 2E 34 35 2C 31 65 2A 31 37 0D 0A 
[Rx][12:43:18.728] 24 47 4E 47 47 41 2C 30 34 34 33 31 37 2E 33 30 2C 34 30 30 39 2E 39 30 34 38 32 37 39 35 2C 4E 2C 31 31 36 31 36 2E 39 30 37 33 32 32 37 31 2C 45 2C 34 2C 34 34 2C 30 2E 34 2C 34 39 2E 39 32 31 39 2C 4D 2C 2D 38 2E 33 34 31 32 2C 4D 2C 31 2E 33 2C 30 2A 34 44 0D 0A 24 47 4E 52 4D 43 2C 30 34 34 33 31 37 2E 33 30 2C 44 2C 34 30 30 39 2E 39 30 34 38 32 37 39 35 2C 4E 2C 31 31 36 31 36 2E 39 30 37 33 32 32 37 31 2C 45 2C 36 2E 31 32 30 2C 31 36 33 2E 31 2C 32 36 30 33 32 34 2C 37 2E 31 2C 57 2C 52 2C 53 2A 35 41 0D 0A 24 50 53 41 54 2C 48 50 52 2C 30 34 34 33 31 37 2E 33 30 2C 32 35 33 2E 32 34 2C 2D 30 2E 31 30 2C 30 2E 34 33 2C 31 65 2A 31 37 0D 0A 
[Rx][12:43:18.828] 24 47 4E 47 47 41 2C 30 34 34 33 31 37 2E 34 30 2C 34 30 30 39 2E 39 30 34 36 36 35 32 34 2C 4E 2C 31 31 36 31 36 2E 39 30 37 33 38 34 37 30 2C 45 2C 34 2C 34 34 2C 30 2E 34 2C 34 39 2E 39 32 33 39 2C 4D 2C 2D 38 2E 33 34 31 32 2C 4D 2C 31 2E 34 2C 30 2A 34 30 0D 0A 24 47 4E 52 4D 43 2C 30 34 34 33 31 37 2E 34 30 2C 44 2C 34 30 30 39 2E 39 30 34 36 36 35 32 34 2C 4E 2C 31 31 36 31 36 2E 39 30 37 33 38 34 37 30 2C 45 2C 36 2E 31 32 38 2C 31 36 33 2E 30 2C 32 36 30 33 32 34 2C 37 2E 31 2C 57 2C 52 2C 53 2A 35 42 0D 0A 24 50 53 41 54 2C 48 50 52 2C 30 34 34 33 31 37 2E 34 30 2C 32 35 33 2E 32 37 2C 2D 30 2E 30 38 2C 30 2E 34 36 2C 31 65 2A 31 46 0D 0A 
[Rx][12:43:18.928] 24 47 4E 47 47 41 2C 30 34 34 33 31 37 2E 35 30 2C 34 30 30 39 2E 39 30 34 35 30 32 39 36 2C 4E 2C 31 31 36 31 36 2E 39 30 37 34 34 39 36 37 2C 45 2C 34 2C 34 34 2C 30 2E 34 2C 34 39 2E 39 32 33 31 2C 4D 2C 2D 38 2E 33 34 31 32 2C 4D 2C 31 2E 35 2C 30 2A 34 33 0D 0A 24 47 4E 52 4D 43 2C 30 34 34 33 31 37 2E 35 30 2C 44 2C 34 30 30 39 2E 39 30 34 35 30 32 39 36 2C 4E 2C 31 31 36 31 36 2E 39 30 37 34 34 39 36 37 2C 45 2C 36 2E 31 33 35 2C 31 36 33 2E 31 2C 32 36 30 33 32 34 2C 37 2E 31 2C 57 2C 52 2C 53 2A 35 43 0D 0A 24 50 53 41 54 2C 48 50 52 2C 30 34 34 33 31 37 2E 35 30 2C 32 35 33 2E 32 39 2C 2D 30 2E 30 38 2C 30 2E 34 33 2C 31 65 2A 31 35 0D 0A 
[Rx][12:43:19.029] 24 47 4E 47 47 41 2C 30 34 34 33 31 37 2E 36 30 2C 34 30 30 39 2E 39 30 34 33 34 30 35 39 2C 4E 2C 31 31 36 31 36 2E 39 30 37 35 31 34 32 35 2C 45 2C 34 2C 34 34 2C 30 2E 34 2C 34 39 2E 39 32 34 32 2C 4D 2C 2D 38 2E 33 34 31 32 2C 4D 2C 31 2E 36 2C 30 2A 34 42 0D 0A 24 47 4E 52 4D 43 2C 30 34 34 33 31 37 2E 36 30 2C 44 2C 34 30 30 39 2E 39 30 34 33 34 30 35 39 2C 4E 2C 31 31 36 31 36 2E 39 30 37 35 31 34 32 35 2C 45 2C 36 2E 31 32 37 2C 31 36 33 2E 32 2C 32 36 30 33 32 34 2C 37 2E 31 2C 57 2C 52 2C 53 2A 35 33 0D 0A 24 50 53 41 54 2C 48 50 52 2C 30 34 34 33 31 37 2E 36 30 2C 32 35 33 2E 33 34 2C 2D 30 2E 30 37 2C 30 2E 34 37 2C 31 65 2A 31 31 0D 0A 
[Rx][12:43:19.129] 24 47 4E 47 47 41 2C 30 34 34 33 31 37 2E 37 30 2C 34 30 30 39 2E 39 30 34 31 37 38 35 37 2C 4E 2C 31 31 36 31 36 2E 39 30 37 35 37 35 37 30 2C 45 2C 34 2C 34 34 2C 30 2E 34 2C 34 39 2E 39 32 35 38 2C 4D 2C 2D 38 2E 33 34 31 32 2C 4D 2C 31 2E 37 2C 30 2A 34 30 0D 0A 24 47 4E 52 4D 43 2C 30 34 34 33 31 37 2E 37 30 2C 44 2C 34 30 30 39 2E 39 30 34 31 37 38 35 37 2C 4E 2C 31 31 36 31 36 2E 39 30 37 35 37 35 37 30 2C 45 2C 36 2E 31 30 35 2C 31 36 33 2E 34 2C 32 36 30 33 32 34 2C 37 2E 31 2C 57 2C 52 2C 53 2A 35 34 0D 0A 24 50 53 41 54 2C 48 50 52 2C 30 34 34 33 31 37 2E 37 30 2C 32 35 33 2E 33 38 2C 2D 30 2E 30 35 2C 30 2E 34 39 2C 31 65 2A 31 30 0D 0A 
[Rx][12:43:19.229] 24 47 4E 47 47 41 2C 30 34 34 33 31 37 2E 38 30 2C 34 30 30 39 2E 39 30 34 30 31 36 34 33 2C 4E 2C 31 31 36 31 36 2E 39 30 37 36 33 39 36 30 2C 45 2C 34 2C 34 34 2C 30 2E 34 2C 34 39 2E 39 32 35 36 2C 4D 2C 2D 38 2E 33 34 31 32 2C 4D 2C 30 2E 38 2C 30 2A 34 39 0D 0A 24 47 4E 52 4D 43 2C 30 34 34 33 31 37 2E 38 30 2C 44 2C 34 30 30 39 2E 39 30 34 30 31 36 34 33 2C 4E 2C 31 31 36 31 36 2E 39 30 37 36 33 39 36 30 2C 45 2C 36 2E 30 37 30 2C 31 36 33 2E 34 2C 32 36 30 33 32 34 2C 37 2E 31 2C 57 2C 52 2C 53 2A 35 45 0D 0A 24 50 53 41 54 2C 48 50 52 2C 30 34 34 33 31 37 2E 38 30 2C 32 35 33 2E 34 32 2C 2D 30 2E 30 36 2C 30 2E 34 39 2C 31 65 2A 31 31 0D 0A 
[Rx][12:43:19.329] 24 47 4E 47 47 41 2C 30 34 34 33 31 37 2E 39 30 2C 34 30 30 39 2E 39 30 33 38 35 34 33 38 2C 4E 2C 31 31 36 31 36 2E 39 30 37 37 30 31 32 31 2C 45 2C 34 2C 34 34 2C 30 2E 34 2C 34 39 2E 39 32 37 30 2C 4D 2C 2D 38 2E 33 34 31 32 2C 4D 2C 30 2E 39 2C 30 2A 34 37 0D 0A 24 47 4E 52 4D 43 2C 30 34 34 33 31 37 2E 39 30 2C 44 2C 34 30 30 39 2E 39 30 33 38 35 34 33 38 2C 4E 2C 31 31 36 31 36 2E 39 30 37 37 30 31 32 31 2C 45 2C 36 2E 30 36 38 2C 31 36 33 2E 36 2C 32 36 30 33 32 34 2C 37 2E 31 2C 57 2C 52 2C 53 2A 35 45 0D 0A 24 50 53 41 54 2C 48 50 52 2C 30 34 34 33 31 37 2E 39 30 2C 32 35 33 2E 34 34 2C 2D 30 2E 30 37 2C 30 2E 35 33 2C 31 65 2A 31 43 0D 0A 
[Rx][12:43:19.429] 24 47 4E 47 47 41 2C 30 34 34 33 31 38 2E 30 30 2C 34 30 30 39 2E 39 30 33 36 39 31 36 31 2C 4E 2C 31 31 36 31 36 2E 39 30 37 37 36 32 39 34 2C 45 2C 34 2C 34 34 2C 30 2E 34 2C 34 39 2E 39 32 37 31 2C 4D 2C 2D 38 2E 33 34 31 32 2C 4D 2C 31 2E 30 2C 30 2A 34 38 0D 0A 24 47 4E 52 4D 43 2C 30 34 34 33 31 38 2E 30 30 2C 44 2C 34 30 30 39 2E 39 30 33 36 39 31 36 31 2C 4E 2C 31 31 36 31 36 2E 39 30 37 37 36 32 39 34 2C 45 2C 36 2E 31 30 32 2C 31 36 33 2E 37 2C 32 36 30 33 32 34 2C 37 2E 31 2C 57 2C 52 2C 53 2A 35 34 0D 0A 24 50 53 41 54 2C 48 50 52 2C 30 34 34 33 31 38 2E 30 30 2C 32 35 33 2E 34 35 2C 2D 30 2E 30 36 2C 30 2E 35 32 2C 31 65 2A 31 42 0D 0A 
[Rx][12:43:19.529] 24 47 4E 47 47 41 2C 30 34 34 33 31 38 2E 31 30 2C 34 30 30 39 2E 39 30 33 35 32 39 33 30 2C 4E 2C 31 31 36 31 36 2E 39 30 37 38 32 37 39 38 2C 45 2C 34 2C 34 34 2C 30 2E 34 2C 34 39 2E 39 32 37 37 2C 4D 2C 2D 38 2E 33 34 31 32 2C 4D 2C 31 2E 31 2C 30 2A 34 38 0D 0A 24 47 4E 52 4D 43 2C 30 34 34 33 31 38 2E 31 30 2C 44 2C 34 30 30 39 2E 39 30 33 35 32 39 33 30 2C 4E 2C 31 31 36 31 36 2E 39 30 37 38 32 37 39 38 2C 45 2C 36 2E 31 30 34 2C 31 36 33 2E 35 2C 32 36 30 33 32 34 2C 37 2E 31 2C 57 2C 52 2C 53 2A 35 37 0D 0A 24 50 53 41 54 2C 48 50 52 2C 30 34 34 33 31 38 2E 31 30 2C 32 35 33 2E 34 36 2C 2D 30 2E 30 34 2C 30 2E 35 37 2C 31 65 2A 31 45 0D 0A 
[Rx][12:43:19.629] 24 47 4E 47 47 41 2C 30 34 34 33 31 38 2E 32 30 2C 34 30 30 39 2E 39 30 33 33 36 37 37 38 2C 4E 2C 31 31 36 31 36 2E 39 30 37 38 38 39 32 37 2C 45 2C 34 2C 34 34 2C 30 2E 34 2C 34 39 2E 39 33 30 35 2C 4D 2C 2D 38 2E 33 34 31 32 2C 4D 2C 31 2E 32 2C 30 2A 34 43 0D 0A 24 47 4E 52 4D 43 2C 30 34 34 33 31 38 2E 32 30 2C 44 2C 34 30 30 39 2E 39 30 33 33 36 37 37 38 2C 4E 2C 31 31 36 31 36 2E 39 30 37 38 38 39 32 37 2C 45 2C 36 2E 30 39 37 2C 31 36 33 2E 33 2C 32 36 30 33 32 34 2C 37 2E 31 2C 57 2C 52 2C 53 2A 35 39 0D 0A 24 50 53 41 54 2C 48 50 52 2C 30 34 34 33 31 38 2E 32 30 2C 32 35 33 2E 34 36 2C 2D 30 2E 30 38 2C 30 2E 35 38 2C 31 65 2A 31 45 0D 0A 
[Rx][12:43:19.729] 24 47 4E 47 47 41 2C 30 34 34 33 31 38 2E 33 30 2C 34 30 30 39 2E 39 30 33 32 30 35 39 35 2C 4E 2C 31 31 36 31 36 2E 39 30 37 39 35 33 33 39 2C 45 2C 34 2C 34 34 2C 30 2E 34 2C 34 39 2E 39 32 39 38 2C 4D 2C 2D 38 2E 33 34 31 32 2C 4D 2C 31 2E 33 2C 30 2A 34 36 0D 0A 24 47 4E 52 4D 43 2C 30 34 34 33 31 38 2E 33 30 2C 44 2C 34 30 30 39 2E 39 30 33 32 30 35 39 35 2C 4E 2C 31 31 36 31 36 2E 39 30 37 39 35 33 33 39 2C 45 2C 36 2E 30 39 36 2C 31 36 33 2E 34 2C 32 36 30 33 32 34 2C 37 2E 31 2C 57 2C 52 2C 53 2A 35 31 0D 0A 24 50 53 41 54 2C 48 50 52 2C 30 34 34 33 31 38 2E 33 30 2C 32 35 33 2E 34 34 2C 2D 30 2E 30 37 2C 30 2E 36 32 2C 31 65 2A 31 42 0D 0A 
[Rx][12:43:19.829] 24 47 4E 47 47 41 2C 30 34 34 33 31 38 2E 34 30 2C 34 30 30 39 2E 39 30 33 30 34 32 37 30 2C 4E 2C 31 31 36 31 36 2E 39 30 38 30 31 33 33 35 2C 45 2C 34 2C 34 34 2C 30 2E 34 2C 34 39 2E 39 32 38 39 2C 4D 2C 2D 38 2E 33 34 31 32 2C 4D 2C 31 2E 34 2C 30 2A 34 32 0D 0A 24 47 4E 52 4D 43 2C 30 34 34 33 31 38 2E 34 30 2C 44 2C 34 30 30 39 2E 39 30 33 30 34 32 37 30 2C 4E 2C 31 31 36 31 36 2E 39 30 38 30 31 33 33 35 2C 45 2C 36 2E 31 30 33 2C 31 36 33 2E 37 2C 32 36 30 33 32 34 2C 37 2E 31 2C 57 2C 52 2C 53 2A 35 43 0D 0A 24 50 53 41 54 2C 48 50 52 2C 30 34 34 33 31 38 2E 34 30 2C 32 35 33 2E 34 33 2C 2D 30 2E 31 31 2C 30 2E 36 33 2C 31 65 2A 31 44 0D 0A 
[Rx][12:43:19.929] 24 47 4E 47 47 41 2C 30 34 34 33 31 38 2E 35 30 2C 34 30 30 39 2E 39 30 32 38 37 39 34 31 2C 4E 2C 31 31 36 31 36 2E 39 30 38 30 37 35 36 31 2C 45 2C 34 2C 34 34 2C 30 2E 34 2C 34 39 2E 39 32 39 32 2C 4D 2C 2D 38 2E 33 34 31 32 2C 4D 2C 31 2E 35 2C 30 2A 34 41 0D 0A 24 47 4E 52 4D 43 2C 30 34 34 33 31 38 2E 35 30 2C 44 2C 34 30 30 39 2E 39 30 32 38 37 39 34 31 2C 4E 2C 31 31 36 31 36 2E 39 30 38 30 37 35 36 31 2C 45 2C 36 2E 31 30 36 2C 31 36 33 2E 38 2C 32 36 30 33 32 34 2C 37 2E 31 2C 57 2C 52 2C 53 2A 35 35 0D 0A 24 50 53 41 54 2C 48 50 52 2C 30 34 34 33 31 38 2E 35 30 2C 32 35 33 2E 34 34 2C 2D 30 2E 30 39 2C 30 2E 36 36 2C 31 65 2A 31 37 0D 0A 
[Rx][12:43:20.029] 24 47 4E 47 47 41 2C 30 34 34 33 31 38 2E 36 30 2C 34 30 30 39 2E 39 30 32 37 31 36 37 36 2C 4E 2C 31 31 36 31 36 2E 39 30 38 31 33 38 35 31 2C 45 2C 34 2C 34 34 2C 30 2E 34 2C 34 39 2E 39 32 35 37 2C 4D 2C 2D 38 2E 33 34 31 32 2C 4D 2C 31 2E 36 2C 30 2A 34 41 0D 0A 24 47 4E 52 4D 43 2C 30 34 34 33 31 38 2E 36 30 2C 44 2C 34 30 30 39 2E 39 30 32 37 31 36 37 36 2C 4E 2C 31 31 36 31 36 2E 39 30 38 31 33 38 35 31 2C 45 2C 36 2E 31 30 37 2C 31 36 33 2E 36 2C 32 36 30 33 32 34 2C 37 2E 31 2C 57 2C 52 2C 53 2A 35 30 0D 0A 24 50 53 41 54 2C 48 50 52 2C 30 34 34 33 31 38 2E 36 30 2C 32 35 33 2E 34 36 2C 2D 30 2E 31 31 2C 30 2E 36 37 2C 31 65 2A 31 45 0D 0A 
[Rx][12:43:20.129] 24 47 4E 47 47 41 2C 30 34 34 33 31 38 2E 37 30 2C 34 30 30 39 2E 39 30 32 35 35 32 31 37 2C 4E 2C 31 31 36 31 36 2E 39 30 38 32 30 31 34 39 2C 45 2C 34 2C 34 34 2C 30 2E 34 2C 34 39 2E 39 32 33 35 2C 4D 2C 2D 38 2E 33 34 31 32 2C 4D 2C 31 2E 37 2C 30 2A 34 42 0D 0A 24 47 4E 52 4D 43 2C 30 34 34 33 31 38 2E 37 30 2C 44 2C 34 30 30 39 2E 39 30 32 35 35 32 31 37 2C 4E 2C 31 31 36 31 36 2E 39 30 38 32 30 31 34 39 2C 45 2C 36 2E 31 34 34 2C 31 36 33 2E 36 2C 32 36 30 33 32 34 2C 37 2E 31 2C 57 2C 52 2C 53 2A 35 33 0D 0A 24 50 53 41 54 2C 48 50 52 2C 30 34 34 33 31 38 2E 37 30 2C 32 35 33 2E 34 39 2C 2D 30 2E 31 32 2C 30 2E 36 36 2C 31 65 2A 31 32 0D 0A 
[Rx][12:43:20.229] 24 47 4E 47 47 41 2C 30 34 34 33 31 38 2E 38 30 2C 34 30 30 39 2E 39 30 32 33 38 38 30 36 2C 4E 2C 31 31 36 31 36 2E 39 30 38 32 36 34 39 35 2C 45 2C 34 2C 34 34 2C 30 2E 34 2C 34 39 2E 39 32 35 36 2C 4D 2C 2D 38 2E 33 34 31 32 2C 4D 2C 30 2E 38 2C 30 2A 34 43 0D 0A 24 47 4E 52 4D 43 2C 30 34 34 33 31 38 2E 38 30 2C 44 2C 34 30 30 39 2E 39 30 32 33 38 38 30 36 2C 4E 2C 31 31 36 31 36 2E 39 30 38 32 36 34 39 35 2C 45 2C 36 2E 31 35 39 2C 31 36 33 2E 37 2C 32 36 30 33 32 34 2C 37 2E 31 2C 57 2C 52 2C 53 2A 35 32 0D 0A 24 50 53 41 54 2C 48 50 52 2C 30 34 34 33 31 38 2E 38 30 2C 32 35 33 2E 35 31 2C 2D 30 2E 31 31 2C 30 2E 36 33 2C 31 65 2A 31 32 0D 0A 
[Rx][12:43:20.329] 24 47 4E 47 47 41 2C 30 34 34 33 31 38 2E 39 30 2C 34 30 30 39 2E 39 30 32 32 32 33 39 35 2C 4E 2C 31 31 36 31 36 2E 39 30 38 33 32 36 39 33 2C 45 2C 34 2C 34 34 2C 30 2E 34 2C 34 39 2E 39 32 34 32 2C 4D 2C 2D 38 2E 33 34 31 32 2C 4D 2C 30 2E 39 2C 30 2A 34 32 0D 0A 24 47 4E 52 4D 43 2C 30 34 34 33 31 38 2E 39 30 2C 44 2C 34 30 30 39 2E 39 30 32 32 32 33 39 35 2C 4E 2C 31 31 36 31 36 2E 39 30 38 33 32 36 39 33 2C 45 2C 36 2E 31 36 32 2C 31 36 33 2E 37 2C 32 36 30 33 32 34 2C 37 2E 31 2C 57 2C 52 2C 53 2A 35 30 0D 0A 24 50 53 41 54 2C 48 50 52 2C 30 34 34 33 31 38 2E 39 30 2C 32 35 33 2E 35 34 2C 2D 30 2E 30 39 2C 30 2E 36 33 2C 31 65 2A 31 46 0D 0A 
[Rx][12:43:20.429] 24 47 4E 47 47 41 2C 30 34 34 33 31 39 2E 30 30 2C 34 30 30 39 2E 39 30 32 30 35 39 34 34 2C 4E 2C 31 31 36 31 36 2E 39 30 38 33 38 39 37 31 2C 45 2C 34 2C 34 34 2C 30 2E 34 2C 34 39 2E 39 32 32 35 2C 4D 2C 2D 38 2E 33 34 31 32 2C 4D 2C 31 2E 30 2C 30 2A 34 39 0D 0A 24 47 4E 52 4D 43 2C 30 34 34 33 31 39 2E 30 30 2C 44 2C 34 30 30 39 2E 39 30 32 30 35 39 34 34 2C 4E 2C 31 31 36 31 36 2E 39 30 38 33 38 39 37 31 2C 45 2C 36 2E 31 36 36 2C 31 36 33 2E 36 2C 32 36 30 33 32 34 2C 37 2E 31 2C 57 2C 52 2C 53 2A 35 37 0D 0A 24 50 53 41 54 2C 48 50 52 2C 30 34 34 33 31 39 2E 30 30 2C 32 35 33 2E 35 37 2C 2D 30 2E 30 39 2C 30 2E 36 31 2C 31 65 2A 31 36 0D 0A 
[Rx][12:43:20.528] 24 47 4E 47 47 41 2C 30 34 34 33 31 39 2E 31 30 2C 34 30 30 39 2E 39 30 31 38 39 36 33 31 2C 4E 2C 31 31 36 31 36 2E 39 30 38 34 35 31 38 39 2C 45 2C 34 2C 34 34 2C 30 2E 34 2C 34 39 2E 39 32 35 30 2C 4D 2C 2D 38 2E 33 34 31 32 2C 4D 2C 31 2E 31 2C 30 2A 34 34 0D 0A 24 47 4E 52 4D 43 2C 30 34 34 33 31 39 2E 31 30 2C 44 2C 34 30 30 39 2E 39 30 31 38 39 36 33 31 2C 4E 2C 31 31 36 31 36 2E 39 30 38 34 35 31 38 39 2C 45 2C 36 2E 31 33 34 2C 31 36 33 2E 35 2C 32 36 30 33 32 34 2C 37 2E 31 2C 57 2C 52 2C 53 2A 35 44 0D 0A 24 50 53 41 54 2C 48 50 52 2C 30 34 34 33 31 39 2E 31 30 2C 32 35 33 2E 35 38 2C 2D 30 2E 31 30 2C 30 2E 36 35 2C 31 65 2A 31 34 0D 0A 
[Rx][12:43:20.628] 24 47 4E 47 47 41 2C 30 34 34 33 31 39 2E 32 30 2C 34 30 30 39 2E 39 30 31 37 33 32 36 33 2C 4E 2C 31 31 36 31 36 2E 39 30 38 35 31 33 30 38 2C 45 2C 34 2C 34 34 2C 30 2E 34 2C 34 39 2E 39 32 35 30 2C 4D 2C 2D 38 2E 33 34 31 32 2C 4D 2C 31 2E 32 2C 30 2A 34 43 0D 0A 24 47 4E 52 4D 43 2C 30 34 34 33 31 39 2E 32 30 2C 44 2C 34 30 30 39 2E 39 30 31 37 33 32 36 33 2C 4E 2C 31 31 36 31 36 2E 39 30 38 35 31 33 30 38 2C 45 2C 36 2E 31 34 34 2C 31 36 33 2E 35 2C 32 36 30 33 32 34 2C 37 2E 31 2C 57 2C 52 2C 53 2A 35 31 0D 0A 24 50 53 41 54 2C 48 50 52 2C 30 34 34 33 31 39 2E 32 30 2C 32 35 33 2E 36 30 2C 2D 30 2E 30 39 2C 30 2E 35 39 2C 31 65 2A 31 42 0D 0A 
[Rx][12:43:20.728] 24 47 4E 47 47 41 2C 30 34 34 33 31 39 2E 33 30 2C 34 30 30 39 2E 39 30 31 35 36 37 39 35 2C 4E 2C 31 31 36 31 36 2E 39 30 38 35 37 35 37 34 2C 45 2C 34 2C 34 34 2C 30 2E 34 2C 34 39 2E 39 32 34 38 2C 4D 2C 2D 38 2E 33 34 31 32 2C 4D 2C 31 2E 33 2C 30 2A 34 35 0D 0A 24 47 4E 52 4D 43 2C 30 34 34 33 31 39 2E 33 30 2C 44 2C 34 30 30 39 2E 39 30 31 35 36 37 39 35 2C 4E 2C 31 31 36 31 36 2E 39 30 38 35 37 35 37 34 2C 45 2C 36 2E 31 37 32 2C 31 36 33 2E 35 2C 32 36 30 33 32 34 2C 37 2E 31 2C 57 2C 52 2C 53 2A 35 35 0D 0A 24 50 53 41 54 2C 48 50 52 2C 30 34 34 33 31 39 2E 33 30 2C 32 35 33 2E 36 32 2C 2D 30 2E 31 30 2C 30 2E 35 39 2C 31 65 2A 31 30 0D 0A 
[Rx][12:43:20.828] 24 47 4E 47 47 41 2C 30 34 34 33 31 39 2E 34 30 2C 34 30 30 39 2E 39 30 31 34 30 34 30 31 2C 4E 2C 31 31 36 31 36 2E 39 30 38 36 33 39 35 36 2C 45 2C 34 2C 34 34 2C 30 2E 34 2C 34 39 2E 39 32 34 39 2C 4D 2C 2D 38 2E 33 34 31 32 2C 4D 2C 31 2E 34 2C 30 2A 34 36 0D 0A 24 47 4E 52 4D 43 2C 30 34 34 33 31 39 2E 34 30 2C 44 2C 34 30 30 39 2E 39 30 31 34 30 34 30 31 2C 4E 2C 31 31 36 31 36 2E 39 30 38 36 33 39 35 36 2C 45 2C 36 2E 31 38 32 2C 31 36 33 2E 35 2C 32 36 30 33 32 34 2C 37 2E 31 2C 57 2C 52 2C 53 2A 35 46 0D 0A 24 50 53 41 54 2C 48 50 52 2C 30 34 34 33 31 39 2E 34 30 2C 32 35 33 2E 36 34 2C 2D 30 2E 31 30 2C 30 2E 35 34 2C 31 65 2A 31 43 0D 0A 
[Rx][12:43:20.928] 24 47 4E 47 47 41 2C 30 34 34 33 31 39 2E 35 30 2C 34 30 30 39 2E 39 30 31 32 33 38 30 32 2C 4E 2C 31 31 36 31 36 2E 39 30 38 37 30 30 38 32 2C 45 2C 34 2C 34 34 2C 30 2E 34 2C 34 39 2E 39 32 33 34 2C 4D 2C 2D 38 2E 33 34 31 32 2C 4D 2C 31 2E 35 2C 30 2A 34 34 0D 0A 24 47 4E 52 4D 43 2C 30 34 34 33 31 39 2E 35 30 2C 44 2C 34 30 30 39 2E 39 30 31 32 33 38 30 32 2C 4E 2C 31 31 36 31 36 2E 39 30 38 37 30 30 38 32 2C 45 2C 36 2E 31 39 35 2C 31 36 33 2E 35 2C 32 36 30 33 32 34 2C 37 2E 31 2C 57 2C 52 2C 53 2A 35 30 0D 0A 24 50 53 41 54 2C 48 50 52 2C 30 34 34 33 31 39 2E 35 30 2C 32 35 33 2E 36 38 2C 2D 30 2E 31 30 2C 30 2E 35 37 2C 31 65 2A 31 32 0D 0A 
[Rx][12:43:21.028] 24 47 4E 47 47 41 2C 30 34 34 33 31 39 2E 36 30 2C 34 30 30 39 2E 39 30 31 30 37 33 39 34 2C 4E 2C 31 31 36 31 36 2E 39 30 38 37 36 36 35 39 2C 45 2C 34 2C 34 34 2C 30 2E 34 2C 34 39 2E 39 32 34 30 2C 4D 2C 2D 38 2E 33 34 31 32 2C 4D 2C 31 2E 36 2C 30 2A 34 33 0D 0A 24 47 4E 52 4D 43 2C 30 34 34 33 31 39 2E 36 30 2C 44 2C 34 30 30 39 2E 39 30 31 30 37 33 39 34 2C 4E 2C 31 31 36 31 36 2E 39 30 38 37 36 36 35 39 2C 45 2C 36 2E 31 37 31 2C 31 36 33 2E 34 2C 32 36 30 33 32 34 2C 37 2E 31 2C 57 2C 52 2C 53 2A 35 43 0D 0A 24 50 53 41 54 2C 48 50 52 2C 30 34 34 33 31 39 2E 36 30 2C 32 35 33 2E 37 34 2C 2D 30 2E 30 36 2C 30 2E 35 32 2C 31 65 2A 31 45 0D 0A 
[Rx][12:43:21.128] 24 47 4E 47 47 41 2C 30 34 34 33 31 39 2E 37 30 2C 34 30 30 39 2E 39 30 30 39 30 39 30 34 2C 4E 2C 31 31 36 31 36 2E 39 30 38 38 32 39 31 37 2C 45 2C 34 2C 34 34 2C 30 2E 34 2C 34 39 2E 39 32 36 32 2C 4D 2C 2D 38 2E 33 34 31 32 2C 4D 2C 31 2E 37 2C 30 2A 34 31 0D 0A 24 47 4E 52 4D 43 2C 30 34 34 33 31 39 2E 37 30 2C 44 2C 34 30 30 39 2E 39 30 30 39 30 39 30 34 2C 4E 2C 31 31 36 31 36 2E 39 30 38 38 32 39 31 37 2C 45 2C 36 2E 31 37 37 2C 31 36 33 2E 34 2C 32 36 30 33 32 34 2C 37 2E 31 2C 57 2C 52 2C 53 2A 35 39 0D 0A 24 50 53 41 54 2C 48 50 52 2C 30 34 34 33 31 39 2E 37 30 2C 32 35 33 2E 37 37 2C 2D 30 2E 30 37 2C 30 2E 35 35 2C 31 65 2A 31 41 0D 0A 
[Rx][12:43:21.228] 24 47 4E 47 47 41 2C 30 34 34 33 31 39 2E 38 30 2C 34 30 30 39 2E 39 30 30 37 34 34 34 32 2C 4E 2C 31 31 36 31 36 2E 39 30 38 38 39 33 34 35 2C 45 2C 34 2C 34 34 2C 30 2E 34 2C 34 39 2E 39 32 37 31 2C 4D 2C 2D 38 2E 33 34 31 32 2C 4D 2C 30 2E 38 2C 30 2A 34 31 0D 0A 24 47 4E 52 4D 43 2C 30 34 34 33 31 39 2E 38 30 2C 44 2C 34 30 30 39 2E 39 30 30 37 34 34 34 32 2C 4E 2C 31 31 36 31 36 2E 39 30 38 38 39 33 34 35 2C 45 2C 36 2E 31 36 38 2C 31 36 33 2E 36 2C 32 36 30 33 32 34 2C 37 2E 31 2C 57 2C 52 2C 53 2A 35 39 0D 0A 24 50 53 41 54 2C 48 50 52 2C 30 34 34 33 31 39 2E 38 30 2C 32 35 33 2E 38 30 2C 2D 30 2E 30 39 2C 30 2E 35 31 2C 31 65 2A 31 37 0D 0A 
[Rx][12:43:21.328] 24 47 4E 47 47 41 2C 30 34 34 33 31 39 2E 39 30 2C 34 30 30 39 2E 39 30 30 35 37 39 38 34 2C 4E 2C 31 31 36 31 36 2E 39 30 38 39 35 34 37 39 2C 45 2C 34 2C 34 34 2C 30 2E 34 2C 34 39 2E 39 32 35 38 2C 4D 2C 2D 38 2E 33 34 31 32 2C 4D 2C 30 2E 39 2C 30 2A 34 39 0D 0A 24 47 4E 52 4D 43 2C 30 34 34 33 31 39 2E 39 30 2C 44 2C 34 30 30 39 2E 39 30 30 35 37 39 38 34 2C 4E 2C 31 31 36 31 36 2E 39 30 38 39 35 34 37 39 2C 45 2C 36 2E 31 37 38 2C 31 36 33 2E 39 2C 32 36 30 33 32 34 2C 37 2E 31 2C 57 2C 52 2C 53 2A 35 35 0D 0A 24 50 53 41 54 2C 48 50 52 2C 30 34 34 33 31 39 2E 39 30 2C 32 35 33 2E 38 32 2C 2D 30 2E 31 30 2C 30 2E 35 32 2C 31 65 2A 31 46 0D 0A 
[Rx][12:43:21.428] 24 47 4E 47 47 41 2C 30 34 34 33 32 30 2E 30 30 2C 34 30 30 39 2E 39 30 30 34 31 34 36 31 2C 4E 2C 31 31 36 31 36 2E 39 30 39 30 31 36 33 37 2C 45 2C 34 2C 34 34 2C 30 2E 34 2C 34 39 2E 39 32 34 37 2C 4D 2C 2D 38 2E 33 34 31 32 2C 4D 2C 31 2E 30 2C 30 2A 34 39 0D 0A 24 47 4E 52 4D 43 2C 30 34 34 33 32 30 2E 30 30 2C 44 2C 34 30 30 39 2E 39 30 30 34 31 34 36 31 2C 4E 2C 31 31 36 31 36 2E 39 30 39 30 31 36 33 37 2C 45 2C 36 2E 31 38 36 2C 31 36 34 2E 30 2C 32 36 30 33 32 34 2C 37 2E 31 2C 57 2C 52 2C 53 2A 35 43 0D 0A 24 50 53 41 54 2C 48 50 52 2C 30 34 34 33 32 30 2E 30 30 2C 32 35 33 2E 38 35 2C 2D 30 2E 30 36 2C 30 2E 35 32 2C 31 65 2A 31 43 0D 0A 
[Rx][12:43:21.528] 24 47 4E 47 47 41 2C 30 34 34 33 32 30 2E 31 30 2C 34 30 30 39 2E 39 30 30 32 34 39 37 30 2C 4E 2C 31 31 36 31 36 2E 39 30 39 30 37 37 31 33 2C 45 2C 34 2C 34 34 2C 30 2E 34 2C 34 39 2E 39 32 38 39 2C 4D 2C 2D 38 2E 33 34 31 32 2C 4D 2C 31 2E 31 2C 30 2A 34 34 0D 0A 24 47 4E 52 4D 43 2C 30 34 34 33 32 30 2E 31 30 2C 44 2C 34 30 30 39 2E 39 30 30 32 34 39 37 30 2C 4E 2C 31 31 36 31 36 2E 39 30 39 30 37 37 31 33 2C 45 2C 36 2E 31 37 36 2C 31 36 34 2E 31 2C 32 36 30 33 32 34 2C 37 2E 31 2C 57 2C 52 2C 53 2A 35 43 0D 0A 24 50 53 41 54 2C 48 50 52 2C 30 34 34 33 32 30 2E 31 30 2C 32 35 33 2E 38 37 2C 2D 30 2E 31 31 2C 30 2E 35 30 2C 31 65 2A 31 42 0D 0A 
[Rx][12:43:21.628] 24 47 4E 47 47 41 2C 30 34 34 33 32 30 2E 32 30 2C 34 30 30 39 2E 39 30 30 30 38 36 30 36 2C 4E 2C 31 31 36 31 36 2E 39 30 39 31 33 37 37 37 2C 45 2C 34 2C 34 34 2C 30 2E 34 2C 34 39 2E 39 32 31 32 2C 4D 2C 2D 38 2E 33 34 31 32 2C 4D 2C 31 2E 32 2C 30 2A 34 31 0D 0A 24 47 4E 52 4D 43 2C 30 34 34 33 32 30 2E 32 30 2C 44 2C 34 30 30 39 2E 39 30 30 30 38 36 30 36 2C 4E 2C 31 31 36 31 36 2E 39 30 39 31 33 37 37 37 2C 45 2C 36 2E 31 36 35 2C 31 36 34 2E 30 2C 32 36 30 33 32 34 2C 37 2E 31 2C 57 2C 52 2C 53 2A 35 42 0D 0A 24 50 53 41 54 2C 48 50 52 2C 30 34 34 33 32 30 2E 32 30 2C 32 35 33 2E 38 39 2C 2D 30 2E 30 39 2C 30 2E 34 38 2C 31 65 2A 31 36 0D 0A 
[Rx][12:43:21.728] 24 47 4E 47 47 41 2C 30 34 34 33 32 30 2E 33 30 2C 34 30 30 39 2E 38 39 39 39 32 30 37 33 2C 4E 2C 31 31 36 31 36 2E 39 30 39 32 30 31 35 33 2C 45 2C 34 2C 34 34 2C 30 2E 34 2C 34 39 2E 39 32 31 32 2C 4D 2C 2D 38 2E 33 34 31 32 2C 4D 2C 31 2E 33 2C 30 2A 34 37 0D 0A 24 47 4E 52 4D 43 2C 30 34 34 33 32 30 2E 33 30 2C 44 2C 34 30 30 39 2E 38 39 39 39 32 30 37 33 2C 4E 2C 31 31 36 31 36 2E 39 30 39 32 30 31 35 33 2C 45 2C 36 2E 31 36 38 2C 31 36 33 2E 37 2C 32 36 30 33 32 34 2C 37 2E 31 2C 57 2C 52 2C 53 2A 35 31 0D 0A 24 50 53 41 54 2C 48 50 52 2C 30 34 34 33 32 30 2E 33 30 2C 32 35 33 2E 39 31 2C 2D 30 2E 30 35 2C 30 2E 34 36 2C 31 65 2A 31 43 0D 0A 
[Rx][12:43:21.829] 24 47 4E 47 47 41 2C 30 34 34 33 32 30 2E 34 30 2C 34 30 30 39 2E 38 39 39 37 35 34 39 34 2C 4E 2C 31 31 36 31 36 2E 39 30 39 32 36 33 31 30 2C 45 2C 34 2C 34 34 2C 30 2E 34 2C 34 39 2E 39 32 30 34 2C 4D 2C 2D 38 2E 33 34 31 32 2C 4D 2C 31 2E 34 2C 30 2A 34 37 0D 0A 24 47 4E 52 4D 43 2C 30 34 34 33 32 30 2E 34 30 2C 44 2C 34 30 30 39 2E 38 39 39 37 35 34 39 34 2C 4E 2C 31 31 36 31 36 2E 39 30 39 32 36 33 31 30 2C 45 2C 36 2E 32 30 31 2C 31 36 33 2E 35 2C 32 36 30 33 32 34 2C 37 2E 31 2C 57 2C 52 2C 53 2A 35 46 0D 0A 24 50 53 41 54 2C 48 50 52 2C 30 34 34 33 32 30 2E 34 30 2C 32 35 33 2E 39 33 2C 2D 30 2E 30 33 2C 30 2E 34 34 2C 31 65 2A 31 44 0D 0A 
[Rx][12:43:21.929] 24 47 4E 47 47 41 2C 30 34 34 33 32 30 2E 35 30 2C 34 30 30 39 2E 38 39 39 35 38 39 37 38 2C 4E 2C 31 31 36 31 36 2E 39 30 39 33 32 36 37 37 2C 45 2C 34 2C 34 34 2C 30 2E 34 2C 34 39 2E 39 31 39 32 2C 4D 2C 2D 38 2E 33 34 31 32 2C 4D 2C 31 2E 35 2C 30 2A 34 41 0D 0A 24 47 4E 52 4D 43 2C 30 34 34 33 32 30 2E 35 30 2C 44 2C 34 30 30 39 2E 38 39 39 35 38 39 37 38 2C 4E 2C 31 31 36 31 36 2E 39 30 39 33 32 36 37 37 2C 45 2C 36 2E 31 39 37 2C 31 36 33 2E 37 2C 32 36 30 33 32 34 2C 37 2E 31 2C 57 2C 52 2C 53 2A 35 31 0D 0A 24 50 53 41 54 2C 48 50 52 2C 30 34 34 33 32 30 2E 35 30 2C 32 35 33 2E 39 32 2C 2D 30 2E 30 34 2C 30 2E 34 36 2C 31 65 2A 31 38 0D 0A 
[Rx][12:43:22.029] 24 47 4E 47 47 41 2C 30 34 34 33 32 30 2E 36 30 2C 34 30 30 39 2E 38 39 39 34 32 34 34 35 2C 4E 2C 31 31 36 31 36 2E 39 30 39 33 39 30 35 39 2C 45 2C 34 2C 34 34 2C 30 2E 34 2C 34 39 2E 39 31 38 36 2C 4D 2C 2D 38 2E 33 34 31 32 2C 4D 2C 31 2E 36 2C 30 2A 34 36 0D 0A 24 47 4E 52 4D 43 2C 30 34 34 33 32 30 2E 36 30 2C 44 2C 34 30 30 39 2E 38 39 39 34 32 34 34 35 2C 4E 2C 31 31 36 31 36 2E 39 30 39 33 39 30 35 39 2C 45 2C 36 2E 31 39 37 2C 31 36 33 2E 38 2C 32 36 30 33 32 34 2C 37 2E 31 2C 57 2C 52 2C 53 2A 35 34 0D 0A 24 50 53 41 54 2C 48 50 52 2C 30 34 34 33 32 30 2E 36 30 2C 32 35 33 2E 39 32 2C 2D 30 2E 30 35 2C 30 2E 34 35 2C 31 65 2A 31 39 0D 0A 
[Rx][12:43:22.128] 24 47 4E 47 47 41 2C 30 34 34 33 32 30 2E 37 30 2C 34 30 30 39 2E 38 39 39 32 35 38 32 37 2C 4E 2C 31 31 36 31 36 2E 39 30 39 34 35 30 36 34 2C 45 2C 34 2C 34 34 2C 30 2E 34 2C 34 39 2E 39 31 35 32 2C 4D 2C 2D 38 2E 33 34 31 32 2C 4D 2C 31 2E 37 2C 30 2A 34 33 0D 0A 24 47 4E 52 4D 43 2C 30 34 34 33 32 30 2E 37 30 2C 44 2C 34 30 30 39 2E 38 39 39 32 35 38 32 37 2C 4E 2C 31 31 36 31 36 2E 39 30 39 34 35 30 36 34 2C 45 2C 36 2E 32 30 31 2C 31 36 34 2E 30 2C 32 36 30 33 32 34 2C 37 2E 31 2C 57 2C 52 2C 53 2A 35 41 0D 0A 24 50 53 41 54 2C 48 50 52 2C 30 34 34 33 32 30 2E 37 30 2C 32 35 33 2E 39 33 2C 2D 30 2E 30 38 2C 30 2E 34 37 2C 31 65 2A 31 36 0D 0A 
[Rx][12:43:22.229] 24 47 4E 47 47 41 2C 30 34 34 33 32 30 2E 38 30 2C 34 30 30 39 2E 38 39 39 30 39 33 35 31 2C 4E 2C 31 31 36 31 36 2E 39 30 39 35 31 32 36 34 2C 45 2C 34 2C 34 34 2C 30 2E 34 2C 34 39 2E 39 31 34 35 2C 4D 2C 2D 38 2E 33 34 31 32 2C 4D 2C 30 2E 38 2C 30 2A 34 37 0D 0A 24 47 4E 52 4D 43 2C 30 34 34 33 32 30 2E 38 30 2C 44 2C 34 30 30 39 2E 38 39 39 30 39 33 35 31 2C 4E 2C 31 31 36 31 36 2E 39 30 39 35 31 32 36 34 2C 45 2C 36 2E 32 30 30 2C 31 36 34 2E 32 2C 32 36 30 33 32 34 2C 37 2E 31 2C 57 2C 52 2C 53 2A 35 35 0D 0A 24 50 53 41 54 2C 48 50 52 2C 30 34 34 33 32 30 2E 38 30 2C 32 35 33 2E 39 34 2C 2D 30 2E 30 37 2C 30 2E 34 35 2C 31 65 2A 31 33 0D 0A 
[Rx][12:43:22.329] 24 47 4E 47 47 41 2C 30 34 34 33 32 30 2E 39 30 2C 34 30 30 39 2E 38 39 38 39 32 37 32 38 2C 4E 2C 31 31 36 31 36 2E 39 30 39 35 37 33 35 31 2C 45 2C 34 2C 34 34 2C 30 2E 34 2C 34 39 2E 39 31 34 31 2C 4D 2C 2D 38 2E 33 34 31 32 2C 4D 2C 30 2E 39 2C 30 2A 34 42 0D 0A 24 47 4E 52 4D 43 2C 30 34 34 33 32 30 2E 39 30 2C 44 2C 34 30 30 39 2E 38 39 38 39 32 37 32 38 2C 4E 2C 31 31 36 31 36 2E 39 30 39 35 37 33 35 31 2C 45 2C 36 2E 31 38 37 2C 31 36 34 2E 32 2C 32 36 30 33 32 34 2C 37 2E 31 2C 57 2C 52 2C 53 2A 35 30 0D 0A 24 50 53 41 54 2C 48 50 52 2C 30 34 34 33 32 30 2E 39 30 2C 32 35 33 2E 39 33 2C 2D 30 2E 30 38 2C 30 2E 34 35 2C 31 65 2A 31 41 0D 0A 
[Rx][12:43:22.429] 24 47 4E 47 47 41 2C 30 34 34 33 32 31 2E 30 30 2C 34 30 30 39 2E 38 39 38 37 36 31 38 34 2C 4E 2C 31 31 36 31 36 2E 39 30 39 36 33 35 32 31 2C 45 2C 34 2C 34 34 2C 30 2E 34 2C 34 39 2E 39 31 30 31 2C 4D 2C 2D 38 2E 33 34 31 32 2C 4D 2C 31 2E 30 2C 30 2A 34 33 0D 0A 24 47 4E 52 4D 43 2C 30 34 34 33 32 31 2E 30 30 2C 44 2C 34 30 30 39 2E 38 39 38 37 36 31 38 34 2C 4E 2C 31 31 36 31 36 2E 39 30 39 36 33 35 32 31 2C 45 2C 36 2E 31 38 34 2C 31 36 34 2E 30 2C 32 36 30 33 32 34 2C 37 2E 31 2C 57 2C 52 2C 53 2A 35 35 0D 0A 24 50 53 41 54 2C 48 50 52 2C 30 34 34 33 32 31 2E 30 30 2C 32 35 33 2E 39 31 2C 2D 30 2E 30 37 2C 30 2E 34 33 2C 31 65 2A 31 39 0D 0A 
[Rx][12:43:22.529] 24 47 4E 47 47 41 2C 30 34 34 33 32 31 2E 31 30 2C 34 30 30 39 2E 38 39 38 35 39 35 33 38 2C 4E 2C 31 31 36 31 36 2E 39 30 39 36 39 38 36 30 2C 45 2C 34 2C 34 34 2C 30 2E 34 2C 34 39 2E 39 31 31 39 2C 4D 2C 2D 38 2E 33 34 31 32 2C 4D 2C 31 2E 31 2C 30 2A 34 36 0D 0A 24 47 4E 52 4D 43 2C 30 34 34 33 32 31 2E 31 30 2C 44 2C 34 30 30 39 2E 38 39 38 35 39 35 33 38 2C 4E 2C 31 31 36 31 36 2E 39 30 39 36 39 38 36 30 2C 45 2C 36 2E 31 39 38 2C 31 36 33 2E 37 2C 32 36 30 33 32 34 2C 37 2E 31 2C 57 2C 52 2C 53 2A 35 35 0D 0A 24 50 53 41 54 2C 48 50 52 2C 30 34 34 33 32 31 2E 31 30 2C 32 35 33 2E 39 31 2C 2D 30 2E 30 37 2C 30 2E 34 32 2C 31 65 2A 31 39 0D 0A 
[Rx][12:43:22.628] 24 47 4E 47 47 41 2C 30 34 34 33 32 31 2E 32 30 2C 34 30 30 39 2E 38 39 38 34 33 30 32 35 2C 4E 2C 31 31 36 31 36 2E 39 30 39 37 36 30 39 36 2C 45 2C 34 2C 34 34 2C 30 2E 34 2C 34 39 2E 39 30 39 35 2C 4D 2C 2D 38 2E 33 34 31 32 2C 4D 2C 31 2E 32 2C 30 2A 34 45 0D 0A 24 47 4E 52 4D 43 2C 30 34 34 33 32 31 2E 32 30 2C 44 2C 34 30 30 39 2E 38 39 38 34 33 30 32 35 2C 4E 2C 31 31 36 31 36 2E 39 30 39 37 36 30 39 36 2C 45 2C 36 2E 32 30 34 2C 31 36 33 2E 37 2C 32 36 30 33 32 34 2C 37 2E 31 2C 57 2C 52 2C 53 2A 35 44 0D 0A 24 50 53 41 54 2C 48 50 52 2C 30 34 34 33 32 31 2E 32 30 2C 32 35 33 2E 39 31 2C 2D 30 2E 30 36 2C 30 2E 34 30 2C 31 65 2A 31 39 0D 0A 
[Rx][12:43:22.728] 24 47 4E 47 47 41 2C 30 34 34 33 32 31 2E 33 30 2C 34 30 30 39 2E 38 39 38 32 36 33 38 37 2C 4E 2C 31 31 36 31 36 2E 39 30 39 38 32 33 38 31 2C 45 2C 34 2C 34 34 2C 30 2E 34 2C 34 39 2E 39 30 38 35 2C 4D 2C 2D 38 2E 33 34 31 32 2C 4D 2C 31 2E 33 2C 30 2A 34 39 0D 0A 24 47 4E 52 4D 43 2C 30 34 34 33 32 31 2E 33 30 2C 44 2C 34 30 30 39 2E 38 39 38 32 36 33 38 37 2C 4E 2C 31 31 36 31 36 2E 39 30 39 38 32 33 38 31 2C 45 2C 36 2E 32 32 31 2C 31 36 33 2E 39 2C 32 36 30 33 32 34 2C 37 2E 31 2C 57 2C 52 2C 53 2A 35 33 0D 0A 24 50 53 41 54 2C 48 50 52 2C 30 34 34 33 32 31 2E 33 30 2C 32 35 33 2E 39 31 2C 2D 30 2E 30 37 2C 30 2E 33 39 2C 31 65 2A 31 37 0D 0A 
[Rx][12:43:22.829] 24 47 4E 47 47 41 2C 30 34 34 33 32 31 2E 34 30 2C 34 30 30 39 2E 38 39 38 30 39 38 34 31 2C 4E 2C 31 31 36 31 36 2E 39 30 39 38 38 35 35 35 2C 45 2C 34 2C 34 34 2C 30 2E 34 2C 34 39 2E 39 30 36 37 2C 4D 2C 2D 38 2E 33 34 31 32 2C 4D 2C 31 2E 34 2C 30 2A 34 43 0D 0A 24 47 4E 52 4D 43 2C 30 34 34 33 32 31 2E 34 30 2C 44 2C 34 30 30 39 2E 38 39 38 30 39 38 34 31 2C 4E 2C 31 31 36 31 36 2E 39 30 39 38 38 35 35 35 2C 45 2C 36 2E 32 32 33 2C 31 36 33 2E 39 2C 32 36 30 33 32 34 2C 37 2E 31 2C 57 2C 52 2C 53 2A 35 46 0D 0A 24 50 53 41 54 2C 48 50 52 2C 30 34 34 33 32 31 2E 34 30 2C 32 35 33 2E 39 31 2C 2D 30 2E 31 30 2C 30 2E 33 39 2C 31 65 2A 31 36 0D 0A 
[Rx][12:43:22.929] 24 47 4E 47 47 41 2C 30 34 34 33 32 31 2E 35 30 2C 34 30 30 39 2E 38 39 37 39 33 32 33 38 2C 4E 2C 31 31 36 31 36 2E 39 30 39 39 34 37 39 36 2C 45 2C 34 2C 34 34 2C 30 2E 34 2C 34 39 2E 39 30 36 36 2C 4D 2C 2D 38 2E 33 34 31 32 2C 4D 2C 31 2E 35 2C 30 2A 34 35 0D 0A 24 47 4E 52 4D 43 2C 30 34 34 33 32 31 2E 35 30 2C 44 2C 34 30 30 39 2E 38 39 37 39 33 32 33 38 2C 4E 2C 31 31 36 31 36 2E 39 30 39 39 34 37 39 36 2C 45 2C 36 2E 32 32 38 2C 31 36 33 2E 37 2C 32 36 30 33 32 34 2C 37 2E 31 2C 57 2C 52 2C 53 2A 35 33 0D 0A 24 50 53 41 54 2C 48 50 52 2C 30 34 34 33 32 31 2E 35 30 2C 32 35 33 2E 39 32 2C 2D 30 2E 30 38 2C 30 2E 33 38 2C 31 65 2A 31 43 0D 0A 
[Rx][12:43:23.029] 24 47 4E 47 47 41 2C 30 34 34 33 32 31 2E 36 30 2C 34 30 30 39 2E 38 39 37 37 36 37 34 37 2C 4E 2C 31 31 36 31 36 2E 39 31 30 30 31 30 36 35 2C 45 2C 34 2C 34 34 2C 30 2E 34 2C 34 39 2E 39 30 36 38 2C 4D 2C 2D 38 2E 33 34 31 32 2C 4D 2C 31 2E 36 2C 30 2A 34 32 0D 0A 24 47 4E 52 4D 43 2C 30 34 34 33 32 31 2E 36 30 2C 44 2C 34 30 30 39 2E 38 39 37 37 36 37 34 37 2C 4E 2C 31 31 36 31 36 2E 39 31 30 30 31 30 36 35 2C 45 2C 36 2E 32 30 33 2C 31 36 33 2E 39 2C 32 36 30 33 32 34 2C 37 2E 31 2C 57 2C 52 2C 53 2A 35 45 0D 0A 24 50 53 41 54 2C 48 50 52 2C 30 34 34 33 32 31 2E 36 30 2C 32 35 33 2E 39 31 2C 2D 30 2E 30 39 2C 30 2E 34 31 2C 31 65 2A 31 33 0D 0A 
[Rx][12:43:23.129] 24 47 4E 47 47 41 2C 30 34 34 33 32 31 2E 37 30 2C 34 30 30 39 2E 38 39 37 36 30 31 33 31 2C 4E 2C 31 31 36 31 36 2E 39 31 30 30 37 33 39 36 2C 45 2C 34 2C 34 34 2C 30 2E 34 2C 34 39 2E 39 30 35 34 2C 4D 2C 2D 38 2E 33 34 31 32 2C 4D 2C 31 2E 37 2C 30 2A 34 34 0D 0A 24 47 4E 52 4D 43 2C 30 34 34 33 32 31 2E 37 30 2C 44 2C 34 30 30 39 2E 38 39 37 36 30 31 33 31 2C 4E 2C 31 31 36 31 36 2E 39 31 30 30 37 33 39 36 2C 45 2C 36 2E 31 37 37 2C 31 36 33 2E 39 2C 32 36 30 33 32 34 2C 37 2E 31 2C 57 2C 52 2C 53 2A 35 36 0D 0A 24 50 53 41 54 2C 48 50 52 2C 30 34 34 33 32 31 2E 37 30 2C 32 35 33 2E 39 31 2C 2D 30 2E 30 36 2C 30 2E 34 34 2C 31 65 2A 31 38 0D 0A 
[Rx][12:43:23.228] 24 47 4E 47 47 41 2C 30 34 34 33 32 31 2E 38 30 2C 34 30 30 39 2E 38 39 37 34 33 36 30 30 2C 4E 2C 31 31 36 31 36 2E 39 31 30 31 33 36 32 39 2C 45 2C 34 2C 34 34 2C 30 2E 34 2C 34 39 2E 39 30 34 34 2C 4D 2C 2D 38 2E 33 34 31 32 2C 4D 2C 30 2E 38 2C 30 2A 34 34 0D 0A 24 47 4E 52 4D 43 2C 30 34 34 33 32 31 2E 38 30 2C 44 2C 34 30 30 39 2E 38 39 37 34 33 36 30 30 2C 4E 2C 31 31 36 31 36 2E 39 31 30 31 33 36 32 39 2C 45 2C 36 2E 31 39 30 2C 31 36 33 2E 38 2C 32 36 30 33 32 34 2C 37 2E 31 2C 57 2C 52 2C 53 2A 35 31 0D 0A 24 50 53 41 54 2C 48 50 52 2C 30 34 34 33 32 31 2E 38 30 2C 32 35 33 2E 39 31 2C 2D 30 2E 30 37 2C 30 2E 34 34 2C 31 65 2A 31 36 0D 0A 
[Rx][12:43:23.328] 24 47 4E 47 47 41 2C 30 34 34 33 32 31 2E 39 30 2C 34 30 30 39 2E 38 39 37 32 37 30 33 39 2C 4E 2C 31 31 36 31 36 2E 39 31 30 31 39 37 37 35 2C 45 2C 34 2C 34 34 2C 30 2E 34 2C 34 39 2E 39 30 30 39 2C 4D 2C 2D 38 2E 33 34 31 32 2C 4D 2C 30 2E 39 2C 30 2A 34 31 0D 0A 24 47 4E 52 4D 43 2C 30 34 34 33 32 31 2E 39 30 2C 44 2C 34 30 30 39 2E 38 39 37 32 37 30 33 39 2C 4E 2C 31 31 36 31 36 2E 39 31 30 31 39 37 37 35 2C 45 2C 36 2E 32 31 35 2C 31 36 33 2E 38 2C 32 36 30 33 32 34 2C 37 2E 31 2C 57 2C 52 2C 53 2A 35 32 0D 0A 24 50 53 41 54 2C 48 50 52 2C 30 34 34 33 32 31 2E 39 30 2C 32 35 33 2E 39 31 2C 2D 30 2E 31 30 2C 30 2E 34 32 2C 31 65 2A 31 37 0D 0A 
[Rx][12:43:23.429] 24 47 4E 47 47 41 2C 30 34 34 33 32 32 2E 30 30 2C 34 30 30 39 2E 38 39 37 31 30 33 39 39 2C 4E 2C 31 31 36 31 36 2E 39 31 30 32 36 30 32 33 2C 45 2C 34 2C 34 34 2C 30 2E 34 2C 34 39 2E 39 30 31 36 2C 4D 2C 2D 38 2E 33 34 31 32 2C 4D 2C 31 2E 30 2C 30 2A 34 38 0D 0A 24 47 4E 52 4D 43 2C 30 34 34 33 32 32 2E 30 30 2C 44 2C 34 30 30 39 2E 38 39 37 31 30 33 39 39 2C 4E 2C 31 31 36 31 36 2E 39 31 30 32 36 30 32 33 2C 45 2C 36 2E 32 31 38 2C 31 36 33 2E 38 2C 32 36 30 33 32 34 2C 37 2E 31 2C 57 2C 52 2C 53 2A 35 30 0D 0A 24 50 53 41 54 2C 48 50 52 2C 30 34 34 33 32 32 2E 30 30 2C 32 35 33 2E 38 39 2C 2D 30 2E 31 33 2C 30 2E 34 32 2C 31 65 2A 31 37 0D 0A 
[Rx][12:43:23.529] 24 47 4E 47 47 41 2C 30 34 34 33 32 32 2E 31 30 2C 34 30 30 39 2E 38 39 36 39 33 37 31 34 2C 4E 2C 31 31 36 31 36 2E 39 31 30 33 32 32 38 31 2C 45 2C 34 2C 34 34 2C 30 2E 34 2C 34 39 2E 39 30 31 34 2C 4D 2C 2D 38 2E 33 34 31 32 2C 4D 2C 31 2E 31 2C 30 2A 34 45 0D 0A 24 47 4E 52 4D 43 2C 30 34 34 33 32 32 2E 31 30 2C 44 2C 34 30 30 39 2E 38 39 36 39 33 37 31 34 2C 4E 2C 31 31 36 31 36 2E 39 31 30 33 32 32 38 31 2C 45 2C 36 2E 32 33 35 2C 31 36 33 2E 39 2C 32 36 30 33 32 34 2C 37 2E 31 2C 57 2C 52 2C 53 2A 35 42 0D 0A 24 50 53 41 54 2C 48 50 52 2C 30 34 34 33 32 32 2E 31 30 2C 32 35 33 2E 38 37 2C 2D 30 2E 31 31 2C 30 2E 34 32 2C 31 65 2A 31 41 0D 0A 
[Rx][12:43:23.629] 24 47 4E 47 47 41 2C 30 34 34 33 32 32 2E 32 30 2C 34 30 30 39 2E 38 39 36 37 37 30 30 34 2C 4E 2C 31 31 36 31 36 2E 39 31 30 33 38 36 37 36 2C 45 2C 34 2C 34 34 2C 30 2E 34 2C 34 39 2E 39 30 35 32 2C 4D 2C 2D 38 2E 33 34 31 32 2C 4D 2C 31 2E 32 2C 30 2A 34 36 0D 0A 24 47 4E 52 4D 43 2C 30 34 34 33 32 32 2E 32 30 2C 44 2C 34 30 30 39 2E 38 39 36 37 37 30 30 34 2C 4E 2C 31 31 36 31 36 2E 39 31 30 33 38 36 37 36 2C 45 2C 36 2E 32 33 35 2C 31 36 33 2E 38 2C 32 36 30 33 32 34 2C 37 2E 31 2C 57 2C 52 2C 53 2A 35 33 0D 0A 24 50 53 41 54 2C 48 50 52 2C 30 34 34 33 32 32 2E 32 30 2C 32 35 33 2E 38 36 2C 2D 30 2E 31 31 2C 30 2E 34 32 2C 31 65 2A 31 38 0D 0A 
[Rx][12:43:23.728] 24 47 4E 47 47 41 2C 30 34 34 33 32 32 2E 33 30 2C 34 30 30 39 2E 38 39 36 36 30 33 30 37 2C 4E 2C 31 31 36 31 36 2E 39 31 30 34 34 39 37 32 2C 45 2C 34 2C 34 34 2C 30 2E 34 2C 34 39 2E 39 30 33 37 2C 4D 2C 2D 38 2E 33 34 31 32 2C 4D 2C 31 2E 33 2C 30 2A 34 33 0D 0A 24 47 4E 52 4D 43 2C 30 34 34 33 32 32 2E 33 30 2C 44 2C 34 30 30 39 2E 38 39 36 36 30 33 30 37 2C 4E 2C 31 31 36 31 36 2E 39 31 30 34 34 39 37 32 2C 45 2C 36 2E 32 33 31 2C 31 36 33 2E 38 2C 32 36 30 33 32 34 2C 37 2E 31 2C 57 2C 52 2C 53 2A 35 30 0D 0A 24 50 53 41 54 2C 48 50 52 2C 30 34 34 33 32 32 2E 33 30 2C 32 35 33 2E 38 34 2C 2D 30 2E 31 31 2C 30 2E 34 33 2C 31 65 2A 31 41 0D 0A 
[Rx][12:43:23.829] 24 47 4E 47 47 41 2C 30 34 34 33 32 32 2E 34 30 2C 34 30 30 39 2E 38 39 36 34 33 36 32 31 2C 4E 2C 31 31 36 31 36 2E 39 31 30 35 31 31 38 33 2C 45 2C 34 2C 34 34 2C 30 2E 34 2C 34 39 2E 39 30 32 30 2C 4D 2C 2D 38 2E 33 34 31 32 2C 4D 2C 31 2E 34 2C 30 2A 34 37 0D 0A 24 47 4E 52 4D 43 2C 30 34 34 33 32 32 2E 34 30 2C 44 2C 34 30 30 39 2E 38 39 36 34 33 36 32 31 2C 4E 2C 31 31 36 31 36 2E 39 31 30 35 31 31 38 33 2C 45 2C 36 2E 32 32 37 2C 31 36 33 2E 39 2C 32 36 30 33 32 34 2C 37 2E 31 2C 57 2C 52 2C 53 2A 35 33 0D 0A 24 50 53 41 54 2C 48 50 52 2C 30 34 34 33 32 32 2E 34 30 2C 32 35 33 2E 38 33 2C 2D 30 2E 31 30 2C 30 2E 34 33 2C 31 65 2A 31 42 0D 0A 
[Rx][12:43:23.928] 24 47 4E 47 47 41 2C 30 34 34 33 32 32 2E 35 30 2C 34 30 30 39 2E 38 39 36 32 36 39 34 38 2C 4E 2C 31 31 36 31 36 2E 39 31 30 35 37 32 39 37 2C 45 2C 34 2C 34 34 2C 30 2E 34 2C 34 39 2E 39 30 30 33 2C 4D 2C 2D 38 2E 33 34 31 32 2C 4D 2C 31 2E 35 2C 30 2A 34 35 0D 0A 24 47 4E 52 4D 43 2C 30 34 34 33 32 32 2E 35 30 2C 44 2C 34 30 30 39 2E 38 39 36 32 36 39 34 38 2C 4E 2C 31 31 36 31 36 2E 39 31 30 35 37 32 39 37 2C 45 2C 36 2E 32 33 32 2C 31 36 34 2E 31 2C 32 36 30 33 32 34 2C 37 2E 31 2C 57 2C 52 2C 53 2A 35 41 0D 0A 24 50 53 41 54 2C 48 50 52 2C 30 34 34 33 32 32 2E 35 30 2C 32 35 33 2E 38 32 2C 2D 30 2E 31 34 2C 30 2E 34 32 2C 31 65 2A 31 45 0D 0A 
[Rx][12:43:24.028] 24 47 4E 47 47 41 2C 30 34 34 33 32 32 2E 36 30 2C 34 30 30 39 2E 38 39 36 31 30 33 30 34 2C 4E 2C 31 31 36 31 36 2E 39 31 30 36 33 34 34 35 2C 45 2C 34 2C 34 34 2C 30 2E 34 2C 34 39 2E 38 39 39 37 2C 4D 2C 2D 38 2E 33 34 31 32 2C 4D 2C 31 2E 36 2C 30 2A 34 39 0D 0A 24 47 4E 52 4D 43 2C 30 34 34 33 32 32 2E 36 30 2C 44 2C 34 30 30 39 2E 38 39 36 31 30 33 30 34 2C 4E 2C 31 31 36 31 36 2E 39 31 30 36 33 34 34 35 2C 45 2C 36 2E 32 36 30 2C 31 36 34 2E 33 2C 32 36 30 33 32 34 2C 37 2E 31 2C 57 2C 52 2C 53 2A 35 35 0D 0A 24 50 53 41 54 2C 48 50 52 2C 30 34 34 33 32 32 2E 36 30 2C 32 35 33 2E 38 31 2C 2D 30 2E 31 36 2C 30 2E 34 33 2C 31 65 2A 31 44 0D 0A 
[Rx][12:43:24.128] 24 47 4E 47 47 41 2C 30 34 34 33 32 32 2E 37 30 2C 34 30 30 39 2E 38 39 35 39 33 35 39 37 2C 4E 2C 31 31 36 31 36 2E 39 31 30 36 39 37 30 32 2C 45 2C 34 2C 34 34 2C 30 2E 34 2C 34 39 2E 38 39 39 33 2C 4D 2C 2D 38 2E 33 34 31 32 2C 4D 2C 31 2E 37 2C 30 2A 34 33 0D 0A 24 47 4E 52 4D 43 2C 30 34 34 33 32 32 2E 37 30 2C 44 2C 34 30 30 39 2E 38 39 35 39 33 35 39 37 2C 4E 2C 31 31 36 31 36 2E 39 31 30 36 39 37 30 32 2C 45 2C 36 2E 32 36 31 2C 31 36 34 2E 30 2C 32 36 30 33 32 34 2C 37 2E 31 2C 57 2C 52 2C 53 2A 35 38 0D 0A 24 50 53 41 54 2C 48 50 52 2C 30 34 34 33 32 32 2E 37 30 2C 32 35 33 2E 38 30 2C 2D 30 2E 31 37 2C 30 2E 34 33 2C 31 65 2A 31 43 0D 0A 
[Rx][12:43:24.229] 24 47 4E 47 47 41 2C 30 34 34 33 32 32 2E 38 30 2C 34 30 30 39 2E 38 39 35 37 36 39 31 32 2C 4E 2C 31 31 36 31 36 2E 39 31 30 37 36 30 30 33 2C 45 2C 34 2C 34 34 2C 30 2E 34 2C 34 39 2E 38 39 36 39 2C 4D 2C 2D 38 2E 33 34 31 32 2C 4D 2C 31 2E 38 2C 30 2A 34 34 0D 0A 24 47 4E 52 4D 43 2C 30 34 34 33 32 32 2E 38 30 2C 44 2C 34 30 30 39 2E 38 39 35 37 36 39 31 32 2C 4E 2C 31 31 36 31 36 2E 39 31 30 37 36 30 30 33 2C 45 2C 36 2E 32 35 34 2C 31 36 33 2E 38 2C 32 36 30 33 32 34 2C 37 2E 31 2C 57 2C 52 2C 53 2A 35 43 0D 0A 24 50 53 41 54 2C 48 50 52 2C 30 34 34 33 32 32 2E 38 30 2C 32 35 33 2E 37 38 2C 2D 30 2E 31 35 2C 30 2E 34 33 2C 31 65 2A 31 36 0D 0A 
[Rx][12:43:24.328] 24 47 4E 47 47 41 2C 30 34 34 33 32 32 2E 39 30 2C 34 30 30 39 2E 38 39 35 36 30 32 37 31 2C 4E 2C 31 31 36 31 36 2E 39 31 30 38 32 32 33 31 2C 45 2C 34 2C 34 34 2C 30 2E 34 2C 34 39 2E 38 39 38 31 2C 4D 2C 2D 38 2E 33 34 31 32 2C 4D 2C 30 2E 39 2C 30 2A 34 32 0D 0A 24 47 4E 52 4D 43 2C 30 34 34 33 32 32 2E 39 30 2C 44 2C 34 30 30 39 2E 38 39 35 36 30 32 37 31 2C 4E 2C 31 31 36 31 36 2E 39 31 30 38 32 32 33 31 2C 45 2C 36 2E 32 33 31 2C 31 36 33 2E 39 2C 32 36 30 33 32 34 2C 37 2E 31 2C 57 2C 52 2C 53 2A 35 45 0D 0A 24 50 53 41 54 2C 48 50 52 2C 30 34 34 33 32 32 2E 39 30 2C 32 35 33 2E 37 37 2C 2D 30 2E 31 38 2C 30 2E 34 32 2C 31 65 2A 31 34 0D 0A 
[Rx][12:43:24.428] 24 47 4E 47 47 41 2C 30 34 34 33 32 33 2E 30 30 2C 34 30 30 39 2E 38 39 35 34 33 34 39 36 2C 4E 2C 31 31 36 31 36 2E 39 31 30 38 38 34 33 32 2C 45 2C 34 2C 34 34 2C 30 2E 34 2C 34 39 2E 38 39 39 32 2C 4D 2C 2D 38 2E 33 34 31 32 2C 4D 2C 31 2E 30 2C 30 2A 34 31 0D 0A 24 47 4E 52 4D 43 2C 30 34 34 33 32 33 2E 30 30 2C 44 2C 34 30 30 39 2E 38 39 35 34 33 34 39 36 2C 4E 2C 31 31 36 31 36 2E 39 31 30 38 38 34 33 32 2C 45 2C 36 2E 32 33 35 2C 31 36 34 2E 31 2C 32 36 30 33 32 34 2C 37 2E 31 2C 57 2C 52 2C 53 2A 35 43 0D 0A 24 50 53 41 54 2C 48 50 52 2C 30 34 34 33 32 33 2E 30 30 2C 32 35 33 2E 37 37 2C 2D 30 2E 32 33 2C 30 2E 33 38 2C 31 65 2A 31 39 0D 0A 
[Rx][12:43:24.529] 24 47 4E 47 47 41 2C 30 34 34 33 32 33 2E 31 30 2C 34 30 30 39 2E 38 39 35 32 36 37 35 39 2C 4E 2C 31 31 36 31 36 2E 39 31 30 39 34 35 36 30 2C 45 2C 34 2C 34 34 2C 30 2E 34 2C 34 39 2E 38 39 37 33 2C 4D 2C 2D 38 2E 33 34 31 32 2C 4D 2C 31 2E 31 2C 30 2A 34 36 0D 0A 24 47 4E 52 4D 43 2C 30 34 34 33 32 33 2E 31 30 2C 44 2C 34 30 30 39 2E 38 39 35 32 36 37 35 39 2C 4E 2C 31 31 36 31 36 2E 39 31 30 39 34 35 36 30 2C 45 2C 36 2E 32 36 39 2C 31 36 34 2E 34 2C 32 36 30 33 32 34 2C 37 2E 31 2C 57 2C 52 2C 53 2A 35 39 0D 0A 24 50 53 41 54 2C 48 50 52 2C 30 34 34 33 32 33 2E 31 30 2C 32 35 33 2E 37 37 2C 2D 30 2E 32 33 2C 30 2E 33 37 2C 31 65 2A 31 37 0D 0A 
[Rx][12:43:24.629] 24 47 4E 47 47 41 2C 30 34 34 33 32 33 2E 32 30 2C 34 30 30 39 2E 38 39 35 31 30 31 31 37 2C 4E 2C 31 31 36 31 36 2E 39 31 31 30 30 34 32 30 2C 45 2C 34 2C 34 34 2C 30 2E 34 2C 34 39 2E 38 39 38 31 2C 4D 2C 2D 38 2E 33 34 31 32 2C 4D 2C 31 2E 32 2C 30 2A 34 42 0D 0A 24 47 4E 52 4D 43 2C 30 34 34 33 32 33 2E 32 30 2C 44 2C 34 30 30 39 2E 38 39 35 31 30 31 31 37 2C 4E 2C 31 31 36 31 36 2E 39 31 31 30 30 34 32 30 2C 45 2C 36 2E 32 34 35 2C 31 36 34 2E 34 2C 32 36 30 33 32 34 2C 37 2E 31 2C 57 2C 52 2C 53 2A 35 34 0D 0A 24 50 53 41 54 2C 48 50 52 2C 30 34 34 33 32 33 2E 32 30 2C 32 35 33 2E 37 36 2C 2D 30 2E 32 38 2C 30 2E 33 37 2C 31 65 2A 31 45 0D 0A 
[Rx][12:43:24.729] 24 47 4E 47 47 41 2C 30 34 34 33 32 33 2E 33 30 2C 34 30 30 39 2E 38 39 34 39 33 33 37 38 2C 4E 2C 31 31 36 31 36 2E 39 31 31 30 36 36 37 38 2C 45 2C 34 2C 34 34 2C 30 2E 34 2C 34 39 2E 38 39 34 30 2C 4D 2C 2D 38 2E 33 34 31 32 2C 4D 2C 31 2E 33 2C 30 2A 34 45 0D 0A 24 47 4E 52 4D 43 2C 30 34 34 33 32 33 2E 33 30 2C 44 2C 34 30 30 39 2E 38 39 34 39 33 33 37 38 2C 4E 2C 31 31 36 31 36 2E 39 31 31 30 36 36 37 38 2C 45 2C 36 2E 32 33 33 2C 31 36 34 2E 33 2C 32 36 30 33 32 34 2C 37 2E 31 2C 57 2C 52 2C 53 2A 35 42 0D 0A 24 50 53 41 54 2C 48 50 52 2C 30 34 34 33 32 33 2E 33 30 2C 32 35 33 2E 37 37 2C 2D 30 2E 33 30 2C 30 2E 33 34 2C 31 65 2A 31 34 0D 0A 
[Rx][12:43:24.828] 24 47 4E 47 47 41 2C 30 34 34 33 32 33 2E 34 30 2C 34 30 30 39 2E 38 39 34 37 36 36 37 39 2C 4E 2C 31 31 36 31 36 2E 39 31 31 31 32 37 39 35 2C 45 2C 34 2C 34 34 2C 30 2E 34 2C 34 39 2E 38 39 36 33 2C 4D 2C 2D 38 2E 33 34 31 32 2C 4D 2C 31 2E 34 2C 30 2A 34 37 0D 0A 24 47 4E 52 4D 43 2C 30 34 34 33 32 33 2E 34 30 2C 44 2C 34 30 30 39 2E 38 39 34 37 36 36 37 39 2C 4E 2C 31 31 36 31 36 2E 39 31 31 31 32 37 39 35 2C 45 2C 36 2E 32 31 39 2C 31 36 34 2E 31 2C 32 36 30 33 32 34 2C 37 2E 31 2C 57 2C 52 2C 53 2A 35 45 0D 0A 24 50 53 41 54 2C 48 50 52 2C 30 34 34 33 32 33 2E 34 30 2C 32 35 33 2E 37 37 2C 2D 30 2E 32 39 2C 30 2E 33 37 2C 31 65 2A 31 38 0D 0A 
[Rx][12:43:24.928] 24 47 4E 47 47 41 2C 30 34 34 33 32 33 2E 35 30 2C 34 30 30 39 2E 38 39 34 36 30 30 30 39 2C 4E 2C 31 31 36 31 36 2E 39 31 31 31 39 30 31 39 2C 45 2C 34 2C 34 34 2C 30 2E 34 2C 34 39 2E 38 39 34 34 2C 4D 2C 2D 38 2E 33 34 31 32 2C 4D 2C 31 2E 35 2C 30 2A 34 43 0D 0A 24 47 4E 52 4D 43 2C 30 34 34 33 32 33 2E 35 30 2C 44 2C 34 30 30 39 2E 38 39 34 36 30 30 30 39 2C 4E 2C 31 31 36 31 36 2E 39 31 31 31 39 30 31 39 2C 45 2C 36 2E 32 33 31 2C 31 36 34 2E 30 2C 32 36 30 33 32 34 2C 37 2E 31 2C 57 2C 52 2C 53 2A 35 41 0D 0A 24 50 53 41 54 2C 48 50 52 2C 30 34 34 33 32 33 2E 35 30 2C 32 35 33 2E 37 37 2C 2D 30 2E 33 32 2C 30 2E 34 30 2C 31 65 2A 31 33 0D 0A 
[Rx][12:43:25.028] 24 47 4E 47 47 41 2C 30 34 34 33 32 33 2E 36 30 2C 34 30 30 39 2E 38 39 34 34 33 33 38 36 2C 4E 2C 31 31 36 31 36 2E 39 31 31 32 35 31 39 36 2C 45 2C 34 2C 34 34 2C 30 2E 34 2C 34 39 2E 38 39 32 38 2C 4D 2C 2D 38 2E 33 34 31 32 2C 4D 2C 31 2E 36 2C 30 2A 34 41 0D 0A 24 47 4E 52 4D 43 2C 30 34 34 33 32 33 2E 36 30 2C 44 2C 34 30 30 39 2E 38 39 34 34 33 33 38 36 2C 4E 2C 31 31 36 31 36 2E 39 31 31 32 35 31 39 36 2C 45 2C 36 2E 32 32 30 2C 31 36 34 2E 30 2C 32 36 30 33 32 34 2C 37 2E 31 2C 57 2C 52 2C 53 2A 35 35 0D 0A 24 50 53 41 54 2C 48 50 52 2C 30 34 34 33 32 33 2E 36 30 2C 32 35 33 2E 37 39 2C 2D 30 2E 33 33 2C 30 2E 34 33 2C 31 65 2A 31 43 0D 0A 
[Rx][12:43:25.129] 24 47 4E 47 47 41 2C 30 34 34 33 32 33 2E 37 30 2C 34 30 30 39 2E 38 39 34 32 36 37 35 32 2C 4E 2C 31 31 36 31 36 2E 39 31 31 33 31 32 38 36 2C 45 2C 34 2C 34 34 2C 30 2E 34 2C 34 39 2E 38 39 31 31 2C 4D 2C 2D 38 2E 33 34 31 32 2C 4D 2C 31 2E 37 2C 30 2A 34 39 0D 0A 24 47 4E 52 4D 43 2C 30 34 34 33 32 33 2E 37 30 2C 44 2C 34 30 30 39 2E 38 39 34 32 36 37 35 32 2C 4E 2C 31 31 36 31 36 2E 39 31 31 33 31 32 38 36 2C 45 2C 36 2E 32 30 32 2C 31 36 34 2E 30 2C 32 36 30 33 32 34 2C 37 2E 31 2C 57 2C 52 2C 53 2A 35 44 0D 0A 24 50 53 41 54 2C 48 50 52 2C 30 34 34 33 32 33 2E 37 30 2C 32 35 33 2E 38 33 2C 2D 30 2E 33 32 2C 30 2E 34 36 2C 31 65 2A 31 43 0D 0A 
[Rx][12:43:25.228] 24 47 4E 47 47 41 2C 30 34 34 33 32 33 2E 38 30 2C 34 30 30 39 2E 38 39 34 31 30 31 35 34 2C 4E 2C 31 31 36 31 36 2E 39 31 31 33 37 36 35 39 2C 45 2C 34 2C 34 34 2C 30 2E 34 2C 34 39 2E 38 39 31 33 2C 4D 2C 2D 38 2E 33 34 31 32 2C 4D 2C 30 2E 38 2C 30 2A 34 46 0D 0A 24 47 4E 52 4D 43 2C 30 34 34 33 32 33 2E 38 30 2C 44 2C 34 30 30 39 2E 38 39 34 31 30 31 35 34 2C 4E 2C 31 31 36 31 36 2E 39 31 31 33 37 36 35 39 2C 45 2C 36 2E 32 30 31 2C 31 36 33 2E 39 2C 32 36 30 33 32 34 2C 37 2E 31 2C 57 2C 52 2C 53 2A 35 41 0D 0A 24 50 53 41 54 2C 48 50 52 2C 30 34 34 33 32 33 2E 38 30 2C 32 35 33 2E 38 38 2C 2D 30 2E 33 32 2C 30 2E 34 38 2C 31 65 2A 31 36 0D 0A 
[Rx][12:43:25.328] 24 47 4E 47 47 41 2C 30 34 34 33 32 33 2E 39 30 2C 34 30 30 39 2E 38 39 33 39 33 36 32 36 2C 4E 2C 31 31 36 31 36 2E 39 31 31 34 33 39 39 31 2C 45 2C 34 2C 34 34 2C 30 2E 34 2C 34 39 2E 38 39 34 30 2C 4D 2C 2D 38 2E 33 34 31 32 2C 4D 2C 30 2E 39 2C 30 2A 34 46 0D 0A 24 47 4E 52 4D 43 2C 30 34 34 33 32 33 2E 39 30 2C 44 2C 34 30 30 39 2E 38 39 33 39 33 36 32 36 2C 4E 2C 31 31 36 31 36 2E 39 31 31 34 33 39 39 31 2C 45 2C 36 2E 32 31 35 2C 31 36 33 2E 39 2C 32 36 30 33 32 34 2C 37 2E 31 2C 57 2C 52 2C 53 2A 35 38 0D 0A 24 50 53 41 54 2C 48 50 52 2C 30 34 34 33 32 33 2E 39 30 2C 32 35 33 2E 39 32 2C 2D 30 2E 33 31 2C 30 2E 35 31 2C 31 65 2A 31 37 0D 0A 
[Rx][12:43:25.428] 24 47 4E 47 47 41 2C 30 34 34 33 32 34 2E 30 30 2C 34 30 30 39 2E 38 39 33 37 36 39 33 34 2C 4E 2C 31 31 36 31 36 2E 39 31 31 35 30 30 37 30 2C 45 2C 34 2C 34 34 2C 30 2E 34 2C 34 39 2E 38 39 33 35 2C 4D 2C 2D 38 2E 33 34 31 32 2C 4D 2C 31 2E 30 2C 30 2A 34 38 0D 0A 24 47 4E 52 4D 43 2C 30 34 34 33 32 34 2E 30 30 2C 44 2C 34 30 30 39 2E 38 39 33 37 36 39 33 34 2C 4E 2C 31 31 36 31 36 2E 39 31 31 35 30 30 37 30 2C 45 2C 36 2E 32 32 35 2C 31 36 34 2E 30 2C 32 36 30 33 32 34 2C 37 2E 31 2C 57 2C 52 2C 53 2A 35 38 0D 0A 24 50 53 41 54 2C 48 50 52 2C 30 34 34 33 32 34 2E 30 30 2C 32 35 33 2E 39 37 2C 2D 30 2E 32 39 2C 30 2E 35 31 2C 31 65 2A 31 35 0D 0A 
[Rx][12:43:25.528] 24 47 4E 47 47 41 2C 30 34 34 33 32 34 2E 31 30 2C 34 30 30 39 2E 38 39 33 36 30 33 30 39 2C 4E 2C 31 31 36 31 36 2E 39 31 31 35 36 31 36 30 2C 45 2C 34 2C 34 34 2C 30 2E 34 2C 34 39 2E 38 39 34 34 2C 4D 2C 2D 38 2E 33 34 31 32 2C 4D 2C 31 2E 31 2C 30 2A 34 42 0D 0A 24 47 4E 52 4D 43 2C 30 34 34 33 32 34 2E 31 30 2C 44 2C 34 30 30 39 2E 38 39 33 36 30 33 30 39 2C 4E 2C 31 31 36 31 36 2E 39 31 31 35 36 31 36 30 2C 45 2C 36 2E 32 33 31 2C 31 36 34 2E 30 2C 32 36 30 33 32 34 2C 37 2E 31 2C 57 2C 52 2C 53 2A 35 39 0D 0A 24 50 53 41 54 2C 48 50 52 2C 30 34 34 33 32 34 2E 31 30 2C 32 35 34 2E 30 31 2C 2D 30 2E 33 30 2C 30 2E 35 31 2C 31 65 2A 31 34 0D 0A 
[Rx][12:43:25.628] 24 47 4E 47 47 41 2C 30 34 34 33 32 34 2E 32 30 2C 34 30 30 39 2E 38 39 33 34 33 38 31 31 2C 4E 2C 31 31 36 31 36 2E 39 31 31 36 32 33 39 35 2C 45 2C 34 2C 34 34 2C 30 2E 34 2C 34 39 2E 38 39 36 34 2C 4D 2C 2D 38 2E 33 34 31 32 2C 4D 2C 31 2E 32 2C 30 2A 34 35 0D 0A 24 47 4E 52 4D 43 2C 30 34 34 33 32 34 2E 32 30 2C 44 2C 34 30 30 39 2E 38 39 33 34 33 38 31 31 2C 4E 2C 31 31 36 31 36 2E 39 31 31 36 32 33 39 35 2C 45 2C 36 2E 32 35 32 2C 31 36 34 2E 30 2C 32 36 30 33 32 34 2C 37 2E 31 2C 57 2C 52 2C 53 2A 35 33 0D 0A 24 50 53 41 54 2C 48 50 52 2C 30 34 34 33 32 34 2E 32 30 2C 32 35 34 2E 30 37 2C 2D 30 2E 32 34 2C 30 2E 35 31 2C 31 65 2A 31 34 0D 0A 
[Rx][12:43:25.728] 24 47 4E 47 47 41 2C 30 34 34 33 32 34 2E 33 30 2C 34 30 30 39 2E 38 39 33 32 37 32 31 33 2C 4E 2C 31 31 36 31 36 2E 39 31 31 36 38 33 37 34 2C 45 2C 34 2C 34 34 2C 30 2E 34 2C 34 39 2E 38 39 37 33 2C 4D 2C 2D 38 2E 33 34 31 32 2C 4D 2C 31 2E 33 2C 30 2A 34 43 0D 0A 24 47 4E 52 4D 43 2C 30 34 34 33 32 34 2E 33 30 2C 44 2C 34 30 30 39 2E 38 39 33 32 37 32 31 33 2C 4E 2C 31 31 36 31 36 2E 39 31 31 36 38 33 37 34 2C 45 2C 36 2E 32 34 32 2C 31 36 34 2E 30 2C 32 36 30 33 32 34 2C 37 2E 31 2C 57 2C 52 2C 53 2A 35 43 0D 0A 24 50 53 41 54 2C 48 50 52 2C 30 34 34 33 32 34 2E 33 30 2C 32 35 34 2E 30 39 2C 2D 30 2E 32 34 2C 30 2E 34 39 2C 31 65 2A 31 32 0D 0A 
[Rx][12:43:25.829] 24 47 4E 47 47 41 2C 30 34 34 33 32 34 2E 34 30 2C 34 30 30 39 2E 38 39 33 31 30 35 30 33 2C 4E 2C 31 31 36 31 36 2E 39 31 31 37 34 36 32 37 2C 45 2C 34 2C 34 34 2C 30 2E 34 2C 34 39 2E 38 39 37 35 2C 4D 2C 2D 38 2E 33 34 31 32 2C 4D 2C 31 2E 34 2C 30 2A 34 36 0D 0A 24 47 4E 52 4D 43 2C 30 34 34 33 32 34 2E 34 30 2C 44 2C 34 30 30 39 2E 38 39 33 31 30 35 30 33 2C 4E 2C 31 31 36 31 36 2E 39 31 31 37 34 36 32 37 2C 45 2C 36 2E 32 33 30 2C 31 36 34 2E 33 2C 32 36 30 33 32 34 2C 37 2E 31 2C 57 2C 52 2C 53 2A 35 31 0D 0A 24 50 53 41 54 2C 48 50 52 2C 30 34 34 33 32 34 2E 34 30 2C 32 35 34 2E 31 31 2C 2D 30 2E 32 31 2C 30 2E 34 37 2C 31 65 2A 31 37 0D 0A 
[Rx][12:43:25.928] 24 47 4E 47 47 41 2C 30 34 34 33 32 34 2E 35 30 2C 34 30 30 39 2E 38 39 32 39 33 38 35 34 2C 4E 2C 31 31 36 31 36 2E 39 31 31 38 30 37 33 36 2C 45 2C 34 2C 34 34 2C 30 2E 34 2C 34 39 2E 38 39 36 35 2C 4D 2C 2D 38 2E 33 34 31 32 2C 4D 2C 31 2E 35 2C 30 2A 34 38 0D 0A 24 47 4E 52 4D 43 2C 30 34 34 33 32 34 2E 35 30 2C 44 2C 34 30 30 39 2E 38 39 32 39 33 38 35 34 2C 4E 2C 31 31 36 31 36 2E 39 31 31 38 30 37 33 36 2C 45 2C 36 2E 32 31 39 2C 31 36 34 2E 35 2C 32 36 30 33 32 34 2C 37 2E 31 2C 57 2C 52 2C 53 2A 35 32 0D 0A 24 50 53 41 54 2C 48 50 52 2C 30 34 34 33 32 34 2E 35 30 2C 32 35 34 2E 30 39 2C 2D 30 2E 32 33 2C 30 2E 35 31 2C 31 65 2A 31 41 0D 0A 
[Rx][12:43:26.028] 24 47 4E 47 47 41 2C 30 34 34 33 32 34 2E 36 30 2C 34 30 30 39 2E 38 39 32 37 37 31 32 36 2C 4E 2C 31 31 36 31 36 2E 39 31 31 38 36 35 39 39 2C 45 2C 34 2C 34 34 2C 30 2E 34 2C 34 39 2E 38 39 34 34 2C 4D 2C 2D 38 2E 33 34 31 32 2C 4D 2C 31 2E 36 2C 30 2A 34 43 0D 0A 24 47 4E 52 4D 43 2C 30 34 34 33 32 34 2E 36 30 2C 44 2C 34 30 30 39 2E 38 39 32 37 37 31 32 36 2C 4E 2C 31 31 36 31 36 2E 39 31 31 38 36 35 39 39 2C 45 2C 36 2E 32 33 39 2C 31 36 34 2E 36 2C 32 36 30 33 32 34 2C 37 2E 31 2C 57 2C 52 2C 53 2A 35 37 0D 0A 24 50 53 41 54 2C 48 50 52 2C 30 34 34 33 32 34 2E 36 30 2C 32 35 34 2E 30 39 2C 2D 30 2E 32 31 2C 30 2E 35 30 2C 31 65 2A 31 41 0D 0A 
[Rx][12:43:26.128] 24 47 4E 47 47 41 2C 30 34 34 33 32 34 2E 37 30 2C 34 30 30 39 2E 38 39 32 36 30 33 38 36 2C 4E 2C 31 31 36 31 36 2E 39 31 31 39 32 38 36 30 2C 45 2C 34 2C 34 34 2C 30 2E 34 2C 34 39 2E 38 39 31 38 2C 4D 2C 2D 38 2E 33 34 31 32 2C 4D 2C 31 2E 37 2C 30 2A 34 35 0D 0A 24 47 4E 52 4D 43 2C 30 34 34 33 32 34 2E 37 30 2C 44 2C 34 30 30 39 2E 38 39 32 36 30 33 38 36 2C 4E 2C 31 31 36 31 36 2E 39 31 31 39 32 38 36 30 2C 45 2C 36 2E 32 34 36 2C 31 36 34 2E 35 2C 32 36 30 33 32 34 2C 37 2E 31 2C 57 2C 52 2C 53 2A 35 44 0D 0A 24 50 53 41 54 2C 48 50 52 2C 30 34 34 33 32 34 2E 37 30 2C 32 35 34 2E 30 38 2C 2D 30 2E 32 35 2C 30 2E 35 32 2C 31 65 2A 31 43 0D 0A 
[Rx][12:43:26.229] 24 47 4E 47 47 41 2C 30 34 34 33 32 34 2E 38 30 2C 34 30 30 39 2E 38 39 32 34 33 37 30 39 2C 4E 2C 31 31 36 31 36 2E 39 31 31 39 38 39 38 34 2C 45 2C 34 2C 34 34 2C 30 2E 34 2C 34 39 2E 38 38 38 30 2C 4D 2C 2D 38 2E 33 34 31 32 2C 4D 2C 30 2E 38 2C 30 2A 34 37 0D 0A 24 47 4E 52 4D 43 2C 30 34 34 33 32 34 2E 38 30 2C 44 2C 34 30 30 39 2E 38 39 32 34 33 37 30 39 2C 4E 2C 31 31 36 31 36 2E 39 31 31 39 38 39 38 34 2C 45 2C 36 2E 32 33 37 2C 31 36 34 2E 35 2C 32 36 30 33 32 34 2C 37 2E 31 2C 57 2C 52 2C 53 2A 35 37 0D 0A 24 50 53 41 54 2C 48 50 52 2C 30 34 34 33 32 34 2E 38 30 2C 32 35 34 2E 30 37 2C 2D 30 2E 32 36 2C 30 2E 34 37 2C 31 65 2A 31 42 0D 0A 
[Rx][12:43:26.329] 24 47 4E 47 47 41 2C 30 34 34 33 32 34 2E 39 30 2C 34 30 30 39 2E 38 39 32 32 36 39 33 34 2C 4E 2C 31 31 36 31 36 2E 39 31 32 30 34 39 31 32 2C 45 2C 34 2C 34 34 2C 30 2E 34 2C 34 39 2E 38 38 37 36 2C 4D 2C 2D 38 2E 33 34 31 32 2C 4D 2C 30 2E 39 2C 30 2A 34 34 0D 0A 24 47 4E 52 4D 43 2C 30 34 34 33 32 34 2E 39 30 2C 44 2C 34 30 30 39 2E 38 39 32 32 36 39 33 34 2C 4E 2C 31 31 36 31 36 2E 39 31 32 30 34 39 31 32 2C 45 2C 36 2E 32 35 30 2C 31 36 34 2E 35 2C 32 36 30 33 32 34 2C 37 2E 31 2C 57 2C 52 2C 53 2A 35 44 0D 0A 24 50 53 41 54 2C 48 50 52 2C 30 34 34 33 32 34 2E 39 30 2C 32 35 34 2E 31 30 2C 2D 30 2E 32 36 2C 30 2E 34 37 2C 31 65 2A 31 43 0D 0A 
[Rx][12:43:26.429] 24 47 4E 47 47 41 2C 30 34 34 33 32 35 2E 30 30 2C 34 30 30 39 2E 38 39 32 31 30 31 38 32 2C 4E 2C 31 31 36 31 36 2E 39 31 32 31 30 39 39 30 2C 45 2C 34 2C 34 34 2C 30 2E 34 2C 34 39 2E 38 38 37 36 2C 4D 2C 2D 38 2E 33 34 31 32 2C 4D 2C 31 2E 30 2C 30 2A 34 42 0D 0A 24 47 4E 52 4D 43 2C 30 34 34 33 32 35 2E 30 30 2C 44 2C 34 30 30 39 2E 38 39 32 31 30 31 38 32 2C 4E 2C 31 31 36 31 36 2E 39 31 32 31 30 39 39 30 2C 45 2C 36 2E 32 33 32 2C 31 36 34 2E 35 2C 32 36 30 33 32 34 2C 37 2E 31 2C 57 2C 52 2C 53 2A 35 45 0D 0A 24 50 53 41 54 2C 48 50 52 2C 30 34 34 33 32 35 2E 30 30 2C 32 35 34 2E 31 33 2C 2D 30 2E 32 33 2C 30 2E 34 37 2C 31 65 2A 31 32 0D 0A 
[Rx][12:43:26.529] 24 47 4E 47 47 41 2C 30 34 34 33 32 35 2E 31 30 2C 34 30 30 39 2E 38 39 31 39 33 34 35 34 2C 4E 2C 31 31 36 31 36 2E 39 31 32 31 37 30 39 34 2C 45 2C 34 2C 34 34 2C 30 2E 34 2C 34 39 2E 38 38 38 32 2C 4D 2C 2D 38 2E 33 34 31 32 2C 4D 2C 31 2E 31 2C 30 2A 34 43 0D 0A 24 47 4E 52 4D 43 2C 30 34 34 33 32 35 2E 31 30 2C 44 2C 34 30 30 39 2E 38 39 31 39 33 34 35 34 2C 4E 2C 31 31 36 31 36 2E 39 31 32 31 37 30 39 34 2C 45 2C 36 2E 32 31 38 2C 31 36 34 2E 35 2C 32 36 30 33 32 34 2C 37 2E 31 2C 57 2C 52 2C 53 2A 35 42 0D 0A 24 50 53 41 54 2C 48 50 52 2C 30 34 34 33 32 35 2E 31 30 2C 32 35 34 2E 31 36 2C 2D 30 2E 32 33 2C 30 2E 34 34 2C 31 65 2A 31 35 0D 0A 
[Rx][12:43:26.628] 24 47 4E 47 47 41 2C 30 34 34 33 32 35 2E 32 30 2C 34 30 30 39 2E 38 39 31 37 36 38 38 37 2C 4E 2C 31 31 36 31 36 2E 39 31 32 32 33 31 37 33 2C 45 2C 34 2C 34 34 2C 30 2E 34 2C 34 39 2E 38 38 37 36 2C 4D 2C 2D 38 2E 33 34 31 32 2C 4D 2C 31 2E 32 2C 30 2A 34 31 0D 0A 24 47 4E 52 4D 43 2C 30 34 34 33 32 35 2E 32 30 2C 44 2C 34 30 30 39 2E 38 39 31 37 36 38 38 37 2C 4E 2C 31 31 36 31 36 2E 39 31 32 32 33 31 37 33 2C 45 2C 36 2E 32 31 39 2C 31 36 34 2E 33 2C 32 36 30 33 32 34 2C 37 2E 31 2C 57 2C 52 2C 53 2A 35 39 0D 0A 24 50 53 41 54 2C 48 50 52 2C 30 34 34 33 32 35 2E 32 30 2C 32 35 34 2E 31 34 2C 2D 30 2E 32 37 2C 30 2E 34 30 2C 31 65 2A 31 34 0D 0A 
[Rx][12:43:26.729] 24 47 4E 47 47 41 2C 30 34 34 33 32 35 2E 33 30 2C 34 30 30 39 2E 38 39 31 36 30 31 35 35 2C 4E 2C 31 31 36 31 36 2E 39 31 32 32 39 33 32 37 2C 45 2C 34 2C 34 34 2C 30 2E 34 2C 34 39 2E 38 38 33 38 2C 4D 2C 2D 38 2E 33 34 31 32 2C 4D 2C 31 2E 33 2C 30 2A 34 33 0D 0A 24 47 4E 52 4D 43 2C 30 34 34 33 32 35 2E 33 30 2C 44 2C 34 30 30 39 2E 38 39 31 36 30 31 35 35 2C 4E 2C 31 31 36 31 36 2E 39 31 32 32 39 33 32 37 2C 45 2C 36 2E 32 33 36 2C 31 36 34 2E 30 2C 32 36 30 33 32 34 2C 37 2E 31 2C 57 2C 52 2C 53 2A 35 45 0D 0A 24 50 53 41 54 2C 48 50 52 2C 30 34 34 33 32 35 2E 33 30 2C 32 35 34 2E 30 38 2C 2D 30 2E 33 36 2C 30 2E 32 39 2C 31 65 2A 31 37 0D 0A 
[Rx][12:43:26.829] 24 47 4E 47 47 41 2C 30 34 34 33 32 35 2E 34 30 2C 34 30 30 39 2E 38 39 31 34 33 33 34 33 2C 4E 2C 31 31 36 31 36 2E 39 31 32 33 35 34 35 33 2C 45 2C 34 2C 34 34 2C 30 2E 34 2C 34 39 2E 38 38 33 39 2C 4D 2C 2D 38 2E 33 34 31 32 2C 4D 2C 31 2E 34 2C 30 2A 34 46 0D 0A 24 47 4E 52 4D 43 2C 30 34 34 33 32 35 2E 34 30 2C 44 2C 34 30 30 39 2E 38 39 31 34 33 33 34 33 2C 4E 2C 31 31 36 31 36 2E 39 31 32 33 35 34 35 33 2C 45 2C 36 2E 32 36 35 2C 31 36 34 2E 30 2C 32 36 30 33 32 34 2C 37 2E 31 2C 57 2C 52 2C 53 2A 35 32 0D 0A 24 50 53 41 54 2C 48 50 52 2C 30 34 34 33 32 35 2E 34 30 2C 32 35 34 2E 30 31 2C 2D 30 2E 34 33 2C 30 2E 33 32 2C 31 65 2A 31 31 0D 0A 
[Rx][12:43:26.929] 24 47 4E 47 47 41 2C 30 34 34 33 32 35 2E 35 30 2C 34 30 30 39 2E 38 39 31 32 36 36 37 38 2C 4E 2C 31 31 36 31 36 2E 39 31 32 34 31 36 34 30 2C 45 2C 34 2C 34 34 2C 30 2E 34 2C 34 39 2E 38 37 37 38 2C 4D 2C 2D 38 2E 33 34 31 32 2C 4D 2C 31 2E 35 2C 30 2A 34 38 0D 0A 24 47 4E 52 4D 43 2C 30 34 34 33 32 35 2E 35 30 2C 44 2C 34 30 30 39 2E 38 39 31 32 36 36 37 38 2C 4E 2C 31 31 36 31 36 2E 39 31 32 34 31 36 34 30 2C 45 2C 36 2E 32 38 37 2C 31 36 34 2E 32 2C 32 36 30 33 32 34 2C 37 2E 31 2C 57 2C 52 2C 53 2A 35 30 0D 0A 24 50 53 41 54 2C 48 50 52 2C 30 34 34 33 32 35 2E 35 30 2C 32 35 33 2E 39 37 2C 2D 30 2E 34 39 2C 30 2E 32 31 2C 31 65 2A 31 30 0D 0A 
[Rx][12:43:27.029] 24 47 4E 47 47 41 2C 30 34 34 33 32 35 2E 36 30 2C 34 30 30 39 2E 38 39 31 30 39 37 32 38 2C 4E 2C 31 31 36 31 36 2E 39 31 32 34 37 36 36 30 2C 45 2C 34 2C 34 34 2C 30 2E 34 2C 34 39 2E 38 37 37 31 2C 4D 2C 2D 38 2E 33 34 31 32 2C 4D 2C 31 2E 36 2C 30 2A 34 43 0D 0A 24 47 4E 52 4D 43 2C 30 34 34 33 32 35 2E 36 30 2C 44 2C 34 30 30 39 2E 38 39 31 30 39 37 32 38 2C 4E 2C 31 31 36 31 36 2E 39 31 32 34 37 36 36 30 2C 45 2C 36 2E 32 38 36 2C 31 36 34 2E 37 2C 32 36 30 33 32 34 2C 37 2E 31 2C 57 2C 52 2C 53 2A 35 41 0D 0A 24 50 53 41 54 2C 48 50 52 2C 30 34 34 33 32 35 2E 36 30 2C 32 35 34 2E 30 34 2C 2D 30 2E 34 34 2C 30 2E 32 30 2C 31 65 2A 31 32 0D 0A 
[Rx][12:43:27.128] 24 47 4E 47 47 41 2C 30 34 34 33 32 35 2E 37 30 2C 34 30 30 39 2E 38 39 30 39 33 31 39 39 2C 4E 2C 31 31 36 31 36 2E 39 31 32 35 33 37 36 39 2C 45 2C 34 2C 34 34 2C 30 2E 34 2C 34 39 2E 38 38 32 30 2C 4D 2C 2D 38 2E 33 34 31 32 2C 4D 2C 31 2E 37 2C 30 2A 34 34 0D 0A 24 47 4E 52 4D 43 2C 30 34 34 33 32 35 2E 37 30 2C 44 2C 34 30 30 39 2E 38 39 30 39 33 31 39 39 2C 4E 2C 31 31 36 31 36 2E 39 31 32 35 33 37 36 39 2C 45 2C 36 2E 32 30 30 2C 31 36 34 2E 34 2C 32 36 30 33 32 34 2C 37 2E 31 2C 57 2C 52 2C 53 2A 35 35 0D 0A 24 50 53 41 54 2C 48 50 52 2C 30 34 34 33 32 35 2E 37 30 2C 32 35 34 2E 31 33 2C 2D 30 2E 33 37 2C 30 2E 31 39 2C 31 65 2A 31 42 0D 0A 
[Rx][12:43:27.228] 24 47 4E 47 47 41 2C 30 34 34 33 32 35 2E 38 30 2C 34 30 30 39 2E 38 39 30 37 36 35 35 34 2C 4E 2C 31 31 36 31 36 2E 39 31 32 36 30 32 36 32 2C 45 2C 34 2C 34 34 2C 30 2E 34 2C 34 39 2E 38 37 39 31 2C 4D 2C 2D 38 2E 33 34 31 32 2C 4D 2C 30 2E 38 2C 30 2A 34 30 0D 0A 24 47 4E 52 4D 43 2C 30 34 34 33 32 35 2E 38 30 2C 44 2C 34 30 30 39 2E 38 39 30 37 36 35 35 34 2C 4E 2C 31 31 36 31 36 2E 39 31 32 36 30 32 36 32 2C 45 2C 36 2E 31 39 38 2C 31 36 33 2E 37 2C 32 36 30 33 32 34 2C 37 2E 31 2C 57 2C 52 2C 53 2A 35 43 0D 0A 24 50 53 41 54 2C 48 50 52 2C 30 34 34 33 32 35 2E 38 30 2C 32 35 34 2E 32 30 2C 2D 30 2E 32 37 2C 30 2E 31 38 2C 31 65 2A 31 34 0D 0A 
[Rx][12:43:27.329] 24 47 4E 47 47 41 2C 30 34 34 33 32 35 2E 39 30 2C 34 30 30 39 2E 38 39 30 36 30 30 32 39 2C 4E 2C 31 31 36 31 36 2E 39 31 32 36 36 37 30 37 2C 45 2C 34 2C 34 34 2C 30 2E 34 2C 34 39 2E 38 37 36 38 2C 4D 2C 2D 38 2E 33 34 31 32 2C 4D 2C 30 2E 39 2C 30 2A 34 45 0D 0A 24 47 4E 52 4D 43 2C 30 34 34 33 32 35 2E 39 30 2C 44 2C 34 30 30 39 2E 38 39 30 36 30 30 32 39 2C 4E 2C 31 31 36 31 36 2E 39 31 32 36 36 37 30 37 2C 45 2C 36 2E 31 39 37 2C 31 36 32 2E 37 2C 32 36 30 33 32 34 2C 37 2E 31 2C 57 2C 52 2C 53 2A 35 42 0D 0A 24 50 53 41 54 2C 48 50 52 2C 30 34 34 33 32 35 2E 39 30 2C 32 35 34 2E 32 34 2C 2D 30 2E 32 38 2C 30 2E 32 32 2C 31 65 2A 31 37 0D 0A 
[Rx][12:43:27.429] 24 47 4E 47 47 41 2C 30 34 34 33 32 36 2E 30 30 2C 34 30 30 39 2E 38 39 30 34 33 36 31 31 2C 4E 2C 31 31 36 31 36 2E 39 31 32 37 32 39 31 38 2C 45 2C 34 2C 34 34 2C 30 2E 34 2C 34 39 2E 38 37 39 35 2C 4D 2C 2D 38 2E 33 34 31 32 2C 4D 2C 31 2E 30 2C 30 2A 34 37 0D 0A 24 47 4E 52 4D 43 2C 30 34 34 33 32 36 2E 30 30 2C 44 2C 34 30 30 39 2E 38 39 30 34 33 36 31 31 2C 4E 2C 31 31 36 31 36 2E 39 31 32 37 32 39 31 38 2C 45 2C 36 2E 31 37 30 2C 31 36 33 2E 32 2C 32 36 30 33 32 34 2C 37 2E 31 2C 57 2C 52 2C 53 2A 35 35 0D 0A 24 50 53 41 54 2C 48 50 52 2C 30 34 34 33 32 36 2E 30 30 2C 32 35 34 2E 32 32 2C 2D 30 2E 33 30 2C 30 2E 32 35 2C 31 65 2A 31 35 0D 0A 
[Rx][12:43:27.529] 24 47 4E 47 47 41 2C 30 34 34 33 32 36 2E 31 30 2C 34 30 30 39 2E 38 39 30 32 37 30 39 39 2C 4E 2C 31 31 36 31 36 2E 39 31 32 37 38 38 39 33 2C 45 2C 34 2C 34 34 2C 30 2E 34 2C 34 39 2E 38 37 37 35 2C 4D 2C 2D 38 2E 33 34 31 32 2C 4D 2C 31 2E 31 2C 30 2A 34 35 0D 0A 24 47 4E 52 4D 43 2C 30 34 34 33 32 36 2E 31 30 2C 44 2C 34 30 30 39 2E 38 39 30 32 37 30 39 39 2C 4E 2C 31 31 36 31 36 2E 39 31 32 37 38 38 39 33 2C 45 2C 36 2E 31 37 34 2C 31 36 34 2E 34 2C 32 36 30 33 32 34 2C 37 2E 31 2C 57 2C 52 2C 53 2A 35 44 0D 0A 24 50 53 41 54 2C 48 50 52 2C 30 34 34 33 32 36 2E 31 30 2C 32 35 34 2E 31 39 2C 2D 30 2E 33 33 2C 30 2E 33 30 2C 31 65 2A 31 42 0D 0A 
[Rx][12:43:27.628] 24 47 4E 47 47 41 2C 30 34 34 33 32 36 2E 32 30 2C 34 30 30 39 2E 38 39 30 31 30 34 33 34 2C 4E 2C 31 31 36 31 36 2E 39 31 32 38 34 36 34 38 2C 45 2C 34 2C 34 34 2C 30 2E 34 2C 34 39 2E 38 37 39 30 2C 4D 2C 2D 38 2E 33 34 31 32 2C 4D 2C 31 2E 32 2C 30 2A 34 32 0D 0A 24 47 4E 52 4D 43 2C 30 34 34 33 32 36 2E 32 30 2C 44 2C 34 30 30 39 2E 38 39 30 31 30 34 33 34 2C 4E 2C 31 31 36 31 36 2E 39 31 32 38 34 36 34 38 2C 45 2C 36 2E 31 36 36 2C 31 36 35 2E 31 2C 32 36 30 33 32 34 2C 37 2E 31 2C 57 2C 52 2C 53 2A 35 35 0D 0A 24 50 53 41 54 2C 48 50 52 2C 30 34 34 33 32 36 2E 32 30 2C 32 35 34 2E 31 36 2C 2D 30 2E 33 38 2C 30 2E 33 35 2C 31 65 2A 31 39 0D 0A 
[Rx][12:43:27.728] 24 47 4E 47 47 41 2C 30 34 34 33 32 36 2E 33 30 2C 34 30 30 39 2E 38 38 39 39 34 30 30 32 2C 4E 2C 31 31 36 31 36 2E 39 31 32 39 30 36 30 31 2C 45 2C 34 2C 34 34 2C 30 2E 34 2C 34 39 2E 38 38 31 35 2C 4D 2C 2D 38 2E 33 34 31 32 2C 4D 2C 31 2E 33 2C 30 2A 34 44 0D 0A 24 47 4E 52 4D 43 2C 30 34 34 33 32 36 2E 33 30 2C 44 2C 34 30 30 39 2E 38 38 39 39 34 30 30 32 2C 4E 2C 31 31 36 31 36 2E 39 31 32 39 30 36 30 31 2C 45 2C 36 2E 31 34 39 2C 31 36 35 2E 34 2C 32 36 30 33 32 34 2C 37 2E 31 2C 57 2C 52 2C 53 2A 35 31 0D 0A 24 50 53 41 54 2C 48 50 52 2C 30 34 34 33 32 36 2E 33 30 2C 32 35 34 2E 31 31 2C 2D 30 2E 34 31 2C 30 2E 33 35 2C 31 65 2A 31 31 0D 0A 
[Rx][12:43:27.828] 24 47 4E 47 47 41 2C 30 34 34 33 32 36 2E 34 30 2C 34 30 30 39 2E 38 38 39 37 37 35 30 37 2C 4E 2C 31 31 36 31 36 2E 39 31 32 39 36 36 31 34 2C 45 2C 34 2C 34 34 2C 30 2E 34 2C 34 39 2E 38 38 30 32 2C 4D 2C 2D 38 2E 33 34 31 32 2C 4D 2C 31 2E 34 2C 30 2A 34 34 0D 0A 24 47 4E 52 4D 43 2C 30 34 34 33 32 36 2E 34 30 2C 44 2C 34 30 30 39 2E 38 38 39 37 37 35 30 37 2C 4E 2C 31 31 36 31 36 2E 39 31 32 39 36 36 31 34 2C 45 2C 36 2E 31 35 30 2C 31 36 34 2E 38 2C 32 36 30 33 32 34 2C 37 2E 31 2C 57 2C 52 2C 53 2A 35 43 0D 0A 24 50 53 41 54 2C 48 50 52 2C 30 34 34 33 32 36 2E 34 30 2C 32 35 34 2E 30 39 2C 2D 30 2E 33 38 2C 30 2E 33 36 2C 31 65 2A 31 32 0D 0A 
[Rx][12:43:27.928] 24 47 4E 47 47 41 2C 30 34 34 33 32 36 2E 35 30 2C 34 30 30 39 2E 38 38 39 36 31 30 35 35 2C 4E 2C 31 31 36 31 36 2E 39 31 33 30 32 35 34 34 2C 45 2C 34 2C 34 34 2C 30 2E 34 2C 34 39 2E 38 37 37 33 2C 4D 2C 2D 38 2E 33 34 31 32 2C 4D 2C 31 2E 35 2C 30 2A 34 32 0D 0A 24 47 4E 52 4D 43 2C 30 34 34 33 32 36 2E 35 30 2C 44 2C 34 30 30 39 2E 38 38 39 36 31 30 35 35 2C 4E 2C 31 31 36 31 36 2E 39 31 33 30 32 35 34 34 2C 45 2C 36 2E 31 32 35 2C 31 36 34 2E 32 2C 32 36 30 33 32 34 2C 37 2E 31 2C 57 2C 52 2C 53 2A 35 41 0D 0A 24 50 53 41 54 2C 48 50 52 2C 30 34 34 33 32 36 2E 35 30 2C 32 35 34 2E 30 38 2C 2D 30 2E 34 31 2C 30 2E 33 32 2C 31 65 2A 31 38 0D 0A 
[Rx][12:43:28.028] 24 47 4E 47 47 41 2C 30 34 34 33 32 36 2E 36 30 2C 34 30 30 39 2E 38 38 39 34 34 35 37 33 2C 4E 2C 31 31 36 31 36 2E 39 31 33 30 38 37 31 30 2C 45 2C 34 2C 34 34 2C 30 2E 34 2C 34 39 2E 38 37 38 32 2C 4D 2C 2D 38 2E 33 34 31 32 2C 4D 2C 31 2E 36 2C 30 2A 34 33 0D 0A 24 47 4E 52 4D 43 2C 30 34 34 33 32 36 2E 36 30 2C 44 2C 34 30 30 39 2E 38 38 39 34 34 35 37 33 2C 4E 2C 31 31 36 31 36 2E 39 31 33 30 38 37 31 30 2C 45 2C 36 2E 31 34 31 2C 31 36 33 2E 39 2C 32 36 30 33 32 34 2C 37 2E 31 2C 57 2C 52 2C 53 2A 35 38 0D 0A 24 50 53 41 54 2C 48 50 52 2C 30 34 34 33 32 36 2E 36 30 2C 32 35 34 2E 30 37 2C 2D 30 2E 34 32 2C 30 2E 33 31 2C 31 65 2A 31 34 0D 0A 
[Rx][12:43:28.128] 24 47 4E 47 47 41 2C 30 34 34 33 32 36 2E 37 30 2C 34 30 30 39 2E 38 38 39 32 38 30 38 35 2C 4E 2C 31 31 36 31 36 2E 39 31 33 31 34 37 39 33 2C 45 2C 34 2C 34 34 2C 30 2E 34 2C 34 39 2E 38 37 37 32 2C 4D 2C 2D 38 2E 33 34 31 32 2C 4D 2C 31 2E 37 2C 30 2A 34 43 0D 0A 24 47 4E 52 4D 43 2C 30 34 34 33 32 36 2E 37 30 2C 44 2C 34 30 30 39 2E 38 38 39 32 38 30 38 35 2C 4E 2C 31 31 36 31 36 2E 39 31 33 31 34 37 39 33 2C 45 2C 36 2E 31 35 33 2C 31 36 34 2E 30 2C 32 36 30 33 32 34 2C 37 2E 31 2C 57 2C 52 2C 53 2A 35 34 0D 0A 24 50 53 41 54 2C 48 50 52 2C 30 34 34 33 32 36 2E 37 30 2C 32 35 34 2E 31 31 2C 2D 30 2E 34 33 2C 30 2E 33 39 2C 31 65 2A 31 42 0D 0A 
[Rx][12:43:28.228] 24 47 4E 47 47 41 2C 30 34 34 33 32 36 2E 38 30 2C 34 30 30 39 2E 38 38 39 31 31 36 30 30 2C 4E 2C 31 31 36 31 36 2E 39 31 33 32 30 36 36 34 2C 45 2C 34 2C 34 34 2C 30 2E 34 2C 34 39 2E 38 37 31 38 2C 4D 2C 2D 38 2E 33 34 31 32 2C 4D 2C 30 2E 38 2C 30 2A 34 45 0D 0A 24 47 4E 52 4D 43 2C 30 34 34 33 32 36 2E 38 30 2C 44 2C 34 30 30 39 2E 38 38 39 31 31 36 30 30 2C 4E 2C 31 31 36 31 36 2E 39 31 33 32 30 36 36 34 2C 45 2C 36 2E 31 36 32 2C 31 36 34 2E 36 2C 32 36 30 33 32 34 2C 37 2E 31 2C 57 2C 52 2C 53 2A 35 30 0D 0A 24 50 53 41 54 2C 48 50 52 2C 30 34 34 33 32 36 2E 38 30 2C 32 35 34 2E 31 31 2C 2D 30 2E 34 39 2C 30 2E 33 39 2C 31 65 2A 31 45 0D 0A 
[Rx][12:43:28.329] 24 47 4E 47 47 41 2C 30 34 34 33 32 36 2E 39 30 2C 34 30 30 39 2E 38 38 38 39 34 39 36 39 2C 4E 2C 31 31 36 31 36 2E 39 31 33 32 36 30 39 36 2C 45 2C 34 2C 34 34 2C 30 2E 34 2C 34 39 2E 38 36 38 39 2C 4D 2C 2D 38 2E 33 34 31 32 2C 4D 2C 30 2E 39 2C 30 2A 34 36 0D 0A 24 47 4E 52 4D 43 2C 30 34 34 33 32 36 2E 39 30 2C 44 2C 34 30 30 39 2E 38 38 38 39 34 39 36 39 2C 4E 2C 31 31 36 31 36 2E 39 31 33 32 36 30 39 36 2C 45 2C 36 2E 31 36 36 2C 31 36 35 2E 36 2C 32 36 30 33 32 34 2C 37 2E 31 2C 57 2C 52 2C 53 2A 35 35 0D 0A 24 50 53 41 54 2C 48 50 52 2C 30 34 34 33 32 36 2E 39 30 2C 32 35 34 2E 31 32 2C 2D 30 2E 34 36 2C 30 2E 34 34 2C 31 65 2A 31 39 0D 0A 
[Rx][12:43:28.429] 24 47 4E 47 47 41 2C 30 34 34 33 32 37 2E 30 30 2C 34 30 30 39 2E 38 38 38 37 38 35 33 32 2C 4E 2C 31 31 36 31 36 2E 39 31 33 33 31 39 31 35 2C 45 2C 34 2C 34 34 2C 30 2E 34 2C 34 39 2E 38 36 33 34 2C 4D 2C 2D 38 2E 33 34 31 32 2C 4D 2C 31 2E 30 2C 30 2A 34 34 0D 0A 24 47 4E 52 4D 43 2C 30 34 34 33 32 37 2E 30 30 2C 44 2C 34 30 30 39 2E 38 38 38 37 38 35 33 32 2C 4E 2C 31 31 36 31 36 2E 39 31 33 33 31 39 31 35 2C 45 2C 36 2E 31 34 31 2C 31 36 35 2E 38 2C 32 36 30 33 32 34 2C 37 2E 31 2C 57 2C 52 2C 53 2A 35 32 0D 0A 24 50 53 41 54 2C 48 50 52 2C 30 34 34 33 32 37 2E 30 30 2C 32 35 34 2E 30 38 2C 2D 30 2E 34 38 2C 30 2E 35 30 2C 31 65 2A 31 31 0D 0A 
[Rx][12:43:28.529] 24 47 4E 47 47 41 2C 30 34 34 33 32 37 2E 31 30 2C 34 30 30 39 2E 38 38 38 36 32 30 34 32 2C 4E 2C 31 31 36 31 36 2E 39 31 33 33 37 39 31 32 2C 45 2C 34 2C 34 34 2C 30 2E 34 2C 34 39 2E 38 36 32 38 2C 4D 2C 2D 38 2E 33 34 31 32 2C 4D 2C 31 2E 31 2C 30 2A 34 31 0D 0A 24 47 4E 52 4D 43 2C 30 34 34 33 32 37 2E 31 30 2C 44 2C 34 30 30 39 2E 38 38 38 36 32 30 34 32 2C 4E 2C 31 31 36 31 36 2E 39 31 33 33 37 39 31 32 2C 45 2C 36 2E 31 36 30 2C 31 36 34 2E 39 2C 32 36 30 33 32 34 2C 37 2E 31 2C 57 2C 52 2C 53 2A 35 38 0D 0A 24 50 53 41 54 2C 48 50 52 2C 30 34 34 33 32 37 2E 31 30 2C 32 35 34 2E 30 34 2C 2D 30 2E 35 31 2C 30 2E 35 30 2C 31 65 2A 31 34 0D 0A 
[Rx][12:43:28.628] 24 47 4E 47 47 41 2C 30 34 34 33 32 37 2E 32 30 2C 34 30 30 39 2E 38 38 38 34 35 37 35 34 2C 4E 2C 31 31 36 31 36 2E 39 31 33 34 34 31 30 36 2C 45 2C 34 2C 34 34 2C 30 2E 34 2C 34 39 2E 38 36 36 38 2C 4D 2C 2D 38 2E 33 34 31 32 2C 4D 2C 31 2E 32 2C 30 2A 34 39 0D 0A 24 47 4E 52 4D 43 2C 30 34 34 33 32 37 2E 32 30 2C 44 2C 34 30 30 39 2E 38 38 38 34 35 37 35 34 2C 4E 2C 31 31 36 31 36 2E 39 31 33 34 34 31 30 36 2C 45 2C 36 2E 31 36 31 2C 31 36 33 2E 34 2C 32 36 30 33 32 34 2C 37 2E 31 2C 57 2C 52 2C 53 2A 35 43 0D 0A 24 50 53 41 54 2C 48 50 52 2C 30 34 34 33 32 37 2E 32 30 2C 32 35 33 2E 39 38 2C 2D 30 2E 34 37 2C 30 2E 35 31 2C 31 65 2A 31 33 0D 0A 
[Rx][12:43:28.728] 24 47 4E 47 47 41 2C 30 34 34 33 32 37 2E 33 30 2C 34 30 30 39 2E 38 38 38 32 39 33 30 34 2C 4E 2C 31 31 36 31 36 2E 39 31 33 35 30 35 37 38 2C 45 2C 34 2C 34 34 2C 30 2E 34 2C 34 39 2E 38 36 37 31 2C 4D 2C 2D 38 2E 33 34 31 32 2C 4D 2C 31 2E 33 2C 30 2A 34 32 0D 0A 24 47 4E 52 4D 43 2C 30 34 34 33 32 37 2E 33 30 2C 44 2C 34 30 30 39 2E 38 38 38 32 39 33 30 34 2C 4E 2C 31 31 36 31 36 2E 39 31 33 35 30 35 37 38 2C 45 2C 36 2E 31 36 33 2C 31 36 32 2E 36 2C 32 36 30 33 32 34 2C 37 2E 31 2C 57 2C 52 2C 53 2A 35 46 0D 0A 24 50 53 41 54 2C 48 50 52 2C 30 34 34 33 32 37 2E 33 30 2C 32 35 34 2E 30 30 2C 2D 30 2E 34 34 2C 30 2E 34 38 2C 31 65 2A 31 46 0D 0A 
[Rx][12:43:28.828] 24 47 4E 47 47 41 2C 30 34 34 33 32 37 2E 34 30 2C 34 30 30 39 2E 38 38 38 31 32 39 30 32 2C 4E 2C 31 31 36 31 36 2E 39 31 33 35 36 39 37 39 2C 45 2C 34 2C 34 34 2C 30 2E 34 2C 34 39 2E 38 36 37 32 2C 4D 2C 2D 38 2E 33 34 31 32 2C 4D 2C 31 2E 34 2C 30 2A 34 45 0D 0A 24 47 4E 52 4D 43 2C 30 34 34 33 32 37 2E 34 30 2C 44 2C 34 30 30 39 2E 38 38 38 31 32 39 30 32 2C 4E 2C 31 31 36 31 36 2E 39 31 33 35 36 39 37 39 2C 45 2C 36 2E 31 35 34 2C 31 36 32 2E 38 2C 32 36 30 33 32 34 2C 37 2E 31 2C 57 2C 52 2C 53 2A 35 44 0D 0A 24 50 53 41 54 2C 48 50 52 2C 30 34 34 33 32 37 2E 34 30 2C 32 35 34 2E 30 30 2C 2D 30 2E 34 38 2C 30 2E 34 37 2C 31 65 2A 31 42 0D 0A 
[Rx][12:43:28.928] 24 47 4E 47 47 41 2C 30 34 34 33 32 37 2E 35 30 2C 34 30 30 39 2E 38 38 37 39 36 34 30 33 2C 4E 2C 31 31 36 31 36 2E 39 31 33 36 32 39 38 30 2C 45 2C 34 2C 34 34 2C 30 2E 34 2C 34 39 2E 38 36 36 35 2C 4D 2C 2D 38 2E 33 34 31 32 2C 4D 2C 31 2E 35 2C 30 2A 34 36 0D 0A 24 47 4E 52 4D 43 2C 30 34 34 33 32 37 2E 35 30 2C 44 2C 34 30 30 39 2E 38 38 37 39 36 34 30 33 2C 4E 2C 31 31 36 31 36 2E 39 31 33 36 32 39 38 30 2C 45 2C 36 2E 31 36 33 2C 31 36 33 2E 36 2C 32 36 30 33 32 34 2C 37 2E 31 2C 57 2C 52 2C 53 2A 35 39 0D 0A 24 50 53 41 54 2C 48 50 52 2C 30 34 34 33 32 37 2E 35 30 2C 32 35 34 2E 30 32 2C 2D 30 2E 34 39 2C 30 2E 34 34 2C 31 65 2A 31 41 0D 0A 
[Rx][12:43:29.029] 24 47 4E 47 47 41 2C 30 34 34 33 32 37 2E 36 30 2C 34 30 30 39 2E 38 38 37 37 39 39 33 30 2C 4E 2C 31 31 36 31 36 2E 39 31 33 36 38 38 38 34 2C 45 2C 34 2C 34 34 2C 30 2E 34 2C 34 39 2E 38 36 35 34 2C 4D 2C 2D 38 2E 33 34 31 32 2C 4D 2C 31 2E 36 2C 30 2A 34 37 0D 0A 24 47 4E 52 4D 43 2C 30 34 34 33 32 37 2E 36 30 2C 44 2C 34 30 30 39 2E 38 38 37 37 39 39 33 30 2C 4E 2C 31 31 36 31 36 2E 39 31 33 36 38 38 38 34 2C 45 2C 36 2E 31 36 30 2C 31 36 35 2E 30 2C 32 36 30 33 32 34 2C 37 2E 31 2C 57 2C 52 2C 53 2A 35 41 0D 0A 24 50 53 41 54 2C 48 50 52 2C 30 34 34 33 32 37 2E 36 30 2C 32 35 34 2E 30 33 2C 2D 30 2E 34 35 2C 30 2E 34 34 2C 31 65 2A 31 34 0D 0A 
[Rx][12:43:29.129] 24 47 4E 47 47 41 2C 30 34 34 33 32 37 2E 37 30 2C 34 30 30 39 2E 38 38 37 36 33 34 34 30 2C 4E 2C 31 31 36 31 36 2E 39 31 33 37 34 37 37 33 2C 45 2C 34 2C 34 34 2C 30 2E 34 2C 34 39 2E 38 37 31 31 2C 4D 2C 2D 38 2E 33 34 31 32 2C 4D 2C 31 2E 37 2C 30 2A 34 43 0D 0A 24 47 4E 52 4D 43 2C 30 34 34 33 32 37 2E 37 30 2C 44 2C 34 30 30 39 2E 38 38 37 36 33 34 34 30 2C 4E 2C 31 31 36 31 36 2E 39 31 33 37 34 37 37 33 2C 45 2C 36 2E 31 35 30 2C 31 36 35 2E 33 2C 32 36 30 33 32 34 2C 37 2E 31 2C 57 2C 52 2C 53 2A 35 30 0D 0A 24 50 53 41 54 2C 48 50 52 2C 30 34 34 33 32 37 2E 37 30 2C 32 35 34 2E 30 30 2C 2D 30 2E 35 31 2C 30 2E 34 34 2C 31 65 2A 31 33 0D 0A 
[Rx][12:43:29.228] 24 47 4E 47 47 41 2C 30 34 34 33 32 37 2E 38 30 2C 34 30 30 39 2E 38 38 37 34 37 30 35 33 2C 4E 2C 31 31 36 31 36 2E 39 31 33 38 30 37 39 37 2C 45 2C 34 2C 34 34 2C 30 2E 34 2C 34 39 2E 38 37 30 34 2C 4D 2C 2D 38 2E 33 34 31 32 2C 4D 2C 30 2E 38 2C 30 2A 34 38 0D 0A 24 47 4E 52 4D 43 2C 30 34 34 33 32 37 2E 38 30 2C 44 2C 34 30 30 39 2E 38 38 37 34 37 30 35 33 2C 4E 2C 31 31 36 31 36 2E 39 31 33 38 30 37 39 37 2C 45 2C 36 2E 31 31 38 2C 31 36 34 2E 39 2C 32 36 30 33 32 34 2C 37 2E 31 2C 57 2C 52 2C 53 2A 35 39 0D 0A 24 50 53 41 54 2C 48 50 52 2C 30 34 34 33 32 37 2E 38 30 2C 32 35 33 2E 39 38 2C 2D 30 2E 35 33 2C 30 2E 35 30 2C 31 65 2A 31 44 0D 0A 
[Rx][12:43:29.329] 24 47 4E 47 47 41 2C 30 34 34 33 32 37 2E 39 30 2C 34 30 30 39 2E 38 38 37 33 30 36 30 31 2C 4E 2C 31 31 36 31 36 2E 39 31 33 38 36 38 38 38 2C 45 2C 34 2C 34 34 2C 30 2E 34 2C 34 39 2E 38 37 33 32 2C 4D 2C 2D 38 2E 33 34 31 32 2C 4D 2C 30 2E 39 2C 30 2A 34 42 0D 0A 24 47 4E 52 4D 43 2C 30 34 34 33 32 37 2E 39 30 2C 44 2C 34 30 30 39 2E 38 38 37 33 30 36 30 31 2C 4E 2C 31 31 36 31 36 2E 39 31 33 38 36 38 38 38 2C 45 2C 36 2E 31 32 33 2C 31 36 34 2E 34 2C 32 36 30 33 32 34 2C 37 2E 31 2C 57 2C 52 2C 53 2A 35 42 0D 0A 24 50 53 41 54 2C 48 50 52 2C 30 34 34 33 32 37 2E 39 30 2C 32 35 33 2E 39 37 2C 2D 30 2E 35 33 2C 30 2E 35 30 2C 31 65 2A 31 33 0D 0A 
[Rx][12:43:29.429] 24 47 4E 47 47 41 2C 30 34 34 33 32 38 2E 30 30 2C 34 30 30 39 2E 38 38 37 31 34 32 35 33 2C 4E 2C 31 31 36 31 36 2E 39 31 33 39 32 39 35 33 2C 45 2C 34 2C 34 34 2C 30 2E 34 2C 34 39 2E 38 37 31 34 2C 4D 2C 2D 38 2E 33 34 31 32 2C 4D 2C 31 2E 30 2C 30 2A 34 36 0D 0A 24 47 4E 52 4D 43 2C 30 34 34 33 32 38 2E 30 30 2C 44 2C 34 30 30 39 2E 38 38 37 31 34 32 35 33 2C 4E 2C 31 31 36 31 36 2E 39 31 33 39 32 39 35 33 2C 45 2C 36 2E 31 31 32 2C 31 36 33 2E 38 2C 32 36 30 33 32 34 2C 37 2E 31 2C 57 2C 52 2C 53 2A 35 33 0D 0A 24 50 53 41 54 2C 48 50 52 2C 30 34 34 33 32 38 2E 30 30 2C 32 35 33 2E 39 36 2C 2D 30 2E 35 35 2C 30 2E 35 36 2C 31 65 2A 31 34 0D 0A 
[Rx][12:43:29.529] 24 47 4E 47 47 41 2C 30 34 34 33 32 38 2E 31 30 2C 34 30 30 39 2E 38 38 36 39 37 38 36 38 2C 4E 2C 31 31 36 31 36 2E 39 31 33 39 38 38 34 32 2C 45 2C 34 2C 34 34 2C 30 2E 34 2C 34 39 2E 38 37 30 33 2C 4D 2C 2D 38 2E 33 34 31 32 2C 4D 2C 31 2E 31 2C 30 2A 34 33 0D 0A 24 47 4E 52 4D 43 2C 30 34 34 33 32 38 2E 31 30 2C 44 2C 34 30 30 39 2E 38 38 36 39 37 38 36 38 2C 4E 2C 31 31 36 31 36 2E 39 31 33 39 38 38 34 32 2C 45 2C 36 2E 31 31 39 2C 31 36 33 2E 39 2C 32 36 30 33 32 34 2C 37 2E 31 2C 57 2C 52 2C 53 2A 35 42 0D 0A 24 50 53 41 54 2C 48 50 52 2C 30 34 34 33 32 38 2E 31 30 2C 32 35 33 2E 39 35 2C 2D 30 2E 35 36 2C 30 2E 35 39 2C 31 65 2A 31 41 0D 0A 
[Rx][12:43:29.629] 24 47 4E 47 47 41 2C 30 34 34 33 32 38 2E 32 30 2C 34 30 30 39 2E 38 38 36 38 31 35 33 30 2C 4E 2C 31 31 36 31 36 2E 39 31 34 30 34 38 37 33 2C 45 2C 34 2C 34 34 2C 30 2E 34 2C 34 39 2E 38 36 35 36 2C 4D 2C 2D 38 2E 33 34 31 32 2C 4D 2C 31 2E 32 2C 30 2A 34 35 0D 0A 24 47 4E 52 4D 43 2C 30 34 34 33 32 38 2E 32 30 2C 44 2C 34 30 30 39 2E 38 38 36 38 31 35 33 30 2C 4E 2C 31 31 36 31 36 2E 39 31 34 30 34 38 37 33 2C 45 2C 36 2E 31 31 37 2C 31 36 34 2E 30 2C 32 36 30 33 32 34 2C 37 2E 31 2C 57 2C 52 2C 53 2A 35 46 0D 0A 24 50 53 41 54 2C 48 50 52 2C 30 34 34 33 32 38 2E 32 30 2C 32 35 33 2E 39 38 2C 2D 30 2E 35 35 2C 30 2E 36 35 2C 31 65 2A 31 38 0D 0A 
[Rx][12:43:29.729] 24 47 4E 47 47 41 2C 30 34 34 33 32 38 2E 33 30 2C 34 30 30 39 2E 38 38 36 36 35 31 38 39 2C 4E 2C 31 31 36 31 36 2E 39 31 34 31 31 30 33 39 2C 45 2C 34 2C 34 34 2C 30 2E 34 2C 34 39 2E 38 36 38 39 2C 4D 2C 2D 38 2E 33 34 31 32 2C 4D 2C 31 2E 33 2C 30 2A 34 39 0D 0A 24 47 4E 52 4D 43 2C 30 34 34 33 32 38 2E 33 30 2C 44 2C 34 30 30 39 2E 38 38 36 36 35 31 38 39 2C 4E 2C 31 31 36 31 36 2E 39 31 34 31 31 30 33 39 2C 45 2C 36 2E 31 31 34 2C 31 36 33 2E 39 2C 32 36 30 33 32 34 2C 37 2E 31 2C 57 2C 52 2C 53 2A 35 44 0D 0A 24 50 53 41 54 2C 48 50 52 2C 30 34 34 33 32 38 2E 33 30 2C 32 35 33 2E 39 37 2C 2D 30 2E 35 35 2C 30 2E 36 33 2C 31 65 2A 31 30 0D 0A 
[Rx][12:43:29.828] 24 47 4E 47 47 41 2C 30 34 34 33 32 38 2E 34 30 2C 34 30 30 39 2E 38 38 36 34 38 38 31 35 2C 4E 2C 31 31 36 31 36 2E 39 31 34 31 37 32 34 37 2C 45 2C 34 2C 34 34 2C 30 2E 34 2C 34 39 2E 38 36 39 37 2C 4D 2C 2D 38 2E 33 34 31 32 2C 4D 2C 31 2E 34 2C 30 2A 34 38 0D 0A 24 47 4E 52 4D 43 2C 30 34 34 33 32 38 2E 34 30 2C 44 2C 34 30 30 39 2E 38 38 36 34 38 38 31 35 2C 4E 2C 31 31 36 31 36 2E 39 31 34 31 37 32 34 37 2C 45 2C 36 2E 31 33 37 2C 31 36 33 2E 38 2C 32 36 30 33 32 34 2C 37 2E 31 2C 57 2C 52 2C 53 2A 35 34 0D 0A 24 50 53 41 54 2C 48 50 52 2C 30 34 34 33 32 38 2E 34 30 2C 32 35 33 2E 39 37 2C 2D 30 2E 35 33 2C 30 2E 36 34 2C 31 65 2A 31 36 0D 0A 
[Rx][12:43:29.928] 24 47 4E 47 47 41 2C 30 34 34 33 32 38 2E 35 30 2C 34 30 30 39 2E 38 38 36 33 32 33 30 37 2C 4E 2C 31 31 36 31 36 2E 39 31 34 32 33 32 36 39 2C 45 2C 34 2C 34 34 2C 30 2E 34 2C 34 39 2E 38 36 38 39 2C 4D 2C 2D 38 2E 33 34 31 32 2C 4D 2C 31 2E 35 2C 30 2A 34 39 0D 0A 24 47 4E 52 4D 43 2C 30 34 34 33 32 38 2E 35 30 2C 44 2C 34 30 30 39 2E 38 38 36 33 32 33 30 37 2C 4E 2C 31 31 36 31 36 2E 39 31 34 32 33 32 36 39 2C 45 2C 36 2E 31 35 36 2C 31 36 33 2E 39 2C 32 36 30 33 32 34 2C 37 2E 31 2C 57 2C 52 2C 53 2A 35 44 0D 0A 24 50 53 41 54 2C 48 50 52 2C 30 34 34 33 32 38 2E 35 30 2C 32 35 33 2E 39 36 2C 2D 30 2E 35 33 2C 30 2E 36 35 2C 31 65 2A 31 37 0D 0A 
[Rx][12:43:30.028] 24 47 4E 47 47 41 2C 30 34 34 33 32 38 2E 36 30 2C 34 30 30 39 2E 38 38 36 31 35 38 32 30 2C 4E 2C 31 31 36 31 36 2E 39 31 34 32 39 35 32 31 2C 45 2C 34 2C 34 34 2C 30 2E 34 2C 34 39 2E 38 36 36 32 2C 4D 2C 2D 38 2E 33 34 31 32 2C 4D 2C 31 2E 36 2C 30 2A 34 36 0D 0A 24 47 4E 52 4D 43 2C 30 34 34 33 32 38 2E 36 30 2C 44 2C 34 30 30 39 2E 38 38 36 31 35 38 32 30 2C 4E 2C 31 31 36 31 36 2E 39 31 34 32 39 35 32 31 2C 45 2C 36 2E 31 37 30 2C 31 36 34 2E 30 2C 32 36 30 33 32 34 2C 37 2E 31 2C 57 2C 52 2C 53 2A 35 45 0D 0A 24 50 53 41 54 2C 48 50 52 2C 30 34 34 33 32 38 2E 36 30 2C 32 35 33 2E 39 31 2C 2D 30 2E 35 35 2C 30 2E 36 31 2C 31 65 2A 31 31 0D 0A 
[Rx][12:43:30.128] 24 47 4E 47 47 41 2C 30 34 34 33 32 38 2E 37 30 2C 34 30 30 39 2E 38 38 35 39 39 32 35 33 2C 4E 2C 31 31 36 31 36 2E 39 31 34 33 35 37 32 36 2C 45 2C 34 2C 34 34 2C 30 2E 34 2C 34 39 2E 38 36 34 34 2C 4D 2C 2D 38 2E 33 34 31 32 2C 4D 2C 31 2E 37 2C 30 2A 34 33 0D 0A 24 47 4E 52 4D 43 2C 30 34 34 33 32 38 2E 37 30 2C 44 2C 34 30 30 39 2E 38 38 35 39 39 32 35 33 2C 4E 2C 31 31 36 31 36 2E 39 31 34 33 35 37 32 36 2C 45 2C 36 2E 31 39 39 2C 31 36 34 2E 31 2C 32 36 30 33 32 34 2C 37 2E 31 2C 57 2C 52 2C 53 2A 35 38 0D 0A 24 50 53 41 54 2C 48 50 52 2C 30 34 34 33 32 38 2E 37 30 2C 32 35 33 2E 38 36 2C 2D 30 2E 35 37 2C 30 2E 35 38 2C 31 65 2A 31 45 0D 0A 
[Rx][12:43:30.229] 24 47 4E 47 47 41 2C 30 34 34 33 32 38 2E 38 30 2C 34 30 30 39 2E 38 38 35 38 32 36 35 38 2C 4E 2C 31 31 36 31 36 2E 39 31 34 34 31 38 30 39 2C 45 2C 34 2C 34 34 2C 30 2E 34 2C 34 39 2E 38 36 33 34 2C 4D 2C 2D 38 2E 33 34 31 32 2C 4D 2C 30 2E 38 2C 30 2A 34 31 0D 0A 24 47 4E 52 4D 43 2C 30 34 34 33 32 38 2E 38 30 2C 44 2C 34 30 30 39 2E 38 38 35 38 32 36 35 38 2C 4E 2C 31 31 36 31 36 2E 39 31 34 34 31 38 30 39 2C 45 2C 36 2E 32 31 35 2C 31 36 34 2E 33 2C 32 36 30 33 32 34 2C 37 2E 31 2C 57 2C 52 2C 53 2A 35 36 0D 0A 24 50 53 41 54 2C 48 50 52 2C 30 34 34 33 32 38 2E 38 30 2C 32 35 33 2E 38 33 2C 2D 30 2E 35 38 2C 30 2E 35 36 2C 31 65 2A 31 35 0D 0A 
[Rx][12:43:30.329] 24 47 4E 47 47 41 2C 30 34 34 33 32 38 2E 39 30 2C 34 30 30 39 2E 38 38 35 36 36 30 39 33 2C 4E 2C 31 31 36 31 36 2E 39 31 34 34 37 38 39 35 2C 45 2C 34 2C 34 34 2C 30 2E 34 2C 34 39 2E 38 36 31 37 2C 4D 2C 2D 38 2E 33 34 31 32 2C 4D 2C 30 2E 39 2C 30 2A 34 38 0D 0A 24 47 4E 52 4D 43 2C 30 34 34 33 32 38 2E 39 30 2C 44 2C 34 30 30 39 2E 38 38 35 36 36 30 39 33 2C 4E 2C 31 31 36 31 36 2E 39 31 34 34 37 38 39 35 2C 45 2C 36 2E 32 30 39 2C 31 36 34 2E 32 2C 32 36 30 33 32 34 2C 37 2E 31 2C 57 2C 52 2C 53 2A 35 33 0D 0A 24 50 53 41 54 2C 48 50 52 2C 30 34 34 33 32 38 2E 39 30 2C 32 35 33 2E 37 39 2C 2D 30 2E 35 39 2C 30 2E 35 32 2C 31 65 2A 31 34 0D 0A 
[Rx][12:43:30.429] 24 47 4E 47 47 41 2C 30 34 34 33 32 39 2E 30 30 2C 34 30 30 39 2E 38 38 35 34 39 34 38 38 2C 4E 2C 31 31 36 31 36 2E 39 31 34 35 34 31 31 30 2C 45 2C 34 2C 34 34 2C 30 2E 34 2C 34 39 2E 38 36 31 30 2C 4D 2C 2D 38 2E 33 34 31 32 2C 4D 2C 31 2E 30 2C 30 2A 34 41 0D 0A 24 47 4E 52 4D 43 2C 30 34 34 33 32 39 2E 30 30 2C 44 2C 34 30 30 39 2E 38 38 35 34 39 34 38 38 2C 4E 2C 31 31 36 31 36 2E 39 31 34 35 34 31 31 30 2C 45 2C 36 2E 31 39 33 2C 31 36 34 2E 32 2C 32 36 30 33 32 34 2C 37 2E 31 2C 57 2C 52 2C 53 2A 35 45 0D 0A 24 50 53 41 54 2C 48 50 52 2C 30 34 34 33 32 39 2E 30 30 2C 32 35 33 2E 37 36 2C 2D 30 2E 36 34 2C 30 2E 35 32 2C 31 65 2A 31 44 0D 0A 
[Rx][12:43:30.529] 24 47 4E 47 47 41 2C 30 34 34 33 32 39 2E 31 30 2C 34 30 30 39 2E 38 38 35 33 32 38 35 32 2C 4E 2C 31 31 36 31 36 2E 39 31 34 36 30 32 31 39 2C 45 2C 34 2C 34 34 2C 30 2E 34 2C 34 39 2E 38 36 30 35 2C 4D 2C 2D 38 2E 33 34 31 32 2C 4D 2C 31 2E 31 2C 30 2A 34 34 0D 0A 24 47 4E 52 4D 43 2C 30 34 34 33 32 39 2E 31 30 2C 44 2C 34 30 30 39 2E 38 38 35 33 32 38 35 32 2C 4E 2C 31 31 36 31 36 2E 39 31 34 36 30 32 31 39 2C 45 2C 36 2E 31 37 35 2C 31 36 34 2E 30 2C 32 36 30 33 32 34 2C 37 2E 31 2C 57 2C 52 2C 53 2A 35 46 0D 0A 24 50 53 41 54 2C 48 50 52 2C 30 34 34 33 32 39 2E 31 30 2C 32 35 33 2E 37 32 2C 2D 30 2E 36 35 2C 30 2E 34 36 2C 31 65 2A 31 43 0D 0A 
[Rx][12:43:30.629] 24 47 4E 47 47 41 2C 30 34 34 33 32 39 2E 32 30 2C 34 30 30 39 2E 38 38 35 31 36 32 39 32 2C 4E 2C 31 31 36 31 36 2E 39 31 34 36 36 33 37 39 2C 45 2C 34 2C 34 34 2C 30 2E 34 2C 34 39 2E 38 36 32 31 2C 4D 2C 2D 38 2E 33 34 31 32 2C 4D 2C 31 2E 32 2C 30 2A 34 33 0D 0A 24 47 4E 52 4D 43 2C 30 34 34 33 32 39 2E 32 30 2C 44 2C 34 30 30 39 2E 38 38 35 31 36 32 39 32 2C 4E 2C 31 31 36 31 36 2E 39 31 34 36 36 33 37 39 2C 45 2C 36 2E 31 38 36 2C 31 36 34 2E 30 2C 32 36 30 33 32 34 2C 37 2E 31 2C 57 2C 52 2C 53 2A 35 31 0D 0A 24 50 53 41 54 2C 48 50 52 2C 30 34 34 33 32 39 2E 32 30 2C 32 35 33 2E 37 31 2C 2D 30 2E 36 37 2C 30 2E 34 38 2C 31 65 2A 31 30 0D 0A 
[Rx][12:43:30.728] 24 47 4E 47 47 41 2C 30 34 34 33 32 39 2E 33 30 2C 34 30 30 39 2E 38 38 34 39 39 37 31 36 2C 4E 2C 31 31 36 31 36 2E 39 31 34 37 32 34 31 31 2C 45 2C 34 2C 34 34 2C 30 2E 34 2C 34 39 2E 38 36 30 38 2C 4D 2C 2D 38 2E 33 34 31 32 2C 4D 2C 31 2E 33 2C 30 2A 34 42 0D 0A 24 47 4E 52 4D 43 2C 30 34 34 33 32 39 2E 33 30 2C 44 2C 34 30 30 39 2E 38 38 34 39 39 37 31 36 2C 4E 2C 31 31 36 31 36 2E 39 31 34 37 32 34 31 31 2C 45 2C 36 2E 31 38 31 2C 31 36 34 2E 31 2C 32 36 30 33 32 34 2C 37 2E 31 2C 57 2C 52 2C 53 2A 35 35 0D 0A 24 50 53 41 54 2C 48 50 52 2C 30 34 34 33 32 39 2E 33 30 2C 32 35 33 2E 37 31 2C 2D 30 2E 36 39 2C 30 2E 34 35 2C 31 65 2A 31 32 0D 0A 
[Rx][12:43:30.829] 24 47 4E 47 47 41 2C 30 34 34 33 32 39 2E 34 30 2C 34 30 30 39 2E 38 38 34 38 33 33 39 32 2C 4E 2C 31 31 36 31 36 2E 39 31 34 37 38 36 30 32 2C 45 2C 34 2C 34 34 2C 30 2E 34 2C 34 39 2E 38 35 38 32 2C 4D 2C 2D 38 2E 33 34 31 32 2C 4D 2C 31 2E 34 2C 30 2A 34 33 0D 0A 24 47 4E 52 4D 43 2C 30 34 34 33 32 39 2E 34 30 2C 44 2C 34 30 30 39 2E 38 38 34 38 33 33 39 32 2C 4E 2C 31 31 36 31 36 2E 39 31 34 37 38 36 30 32 2C 45 2C 36 2E 31 37 38 2C 31 36 34 2E 31 2C 32 36 30 33 32 34 2C 37 2E 31 2C 57 2C 52 2C 53 2A 35 44 0D 0A 24 50 53 41 54 2C 48 50 52 2C 30 34 34 33 32 39 2E 34 30 2C 32 35 33 2E 37 37 2C 2D 30 2E 36 33 2C 30 2E 34 34 2C 31 65 2A 31 38 0D 0A 
[Rx][12:43:30.929] 24 47 4E 47 47 41 2C 30 34 34 33 32 39 2E 35 30 2C 34 30 30 39 2E 38 38 34 36 36 39 33 32 2C 4E 2C 31 31 36 31 36 2E 39 31 34 38 34 38 35 39 2C 45 2C 34 2C 34 34 2C 30 2E 34 2C 34 39 2E 38 36 30 30 2C 4D 2C 2D 38 2E 33 34 31 32 2C 4D 2C 31 2E 35 2C 30 2A 34 32 0D 0A 24 47 4E 52 4D 43 2C 30 34 34 33 32 39 2E 35 30 2C 44 2C 34 30 30 39 2E 38 38 34 36 36 39 33 32 2C 4E 2C 31 31 36 31 36 2E 39 31 34 38 34 38 35 39 2C 45 2C 36 2E 31 36 36 2C 31 36 33 2E 39 2C 32 36 30 33 32 34 2C 37 2E 31 2C 57 2C 52 2C 53 2A 35 34 0D 0A 24 50 53 41 54 2C 48 50 52 2C 30 34 34 33 32 39 2E 35 30 2C 32 35 33 2E 38 31 2C 2D 30 2E 36 30 2C 30 2E 34 33 2C 31 65 2A 31 34 0D 0A 
[Rx][12:43:31.029] 24 47 4E 47 47 41 2C 30 34 34 33 32 39 2E 36 30 2C 34 30 30 39 2E 38 38 34 35 30 35 30 30 2C 4E 2C 31 31 36 31 36 2E 39 31 34 39 31 30 30 35 2C 45 2C 34 2C 34 34 2C 30 2E 34 2C 34 39 2E 38 36 33 31 2C 4D 2C 2D 38 2E 33 34 31 32 2C 4D 2C 31 2E 36 2C 30 2A 34 44 0D 0A 24 47 4E 52 4D 43 2C 30 34 34 33 32 39 2E 36 30 2C 44 2C 34 30 30 39 2E 38 38 34 35 30 35 30 30 2C 4E 2C 31 31 36 31 36 2E 39 31 34 39 31 30 30 35 2C 45 2C 36 2E 31 34 37 2C 31 36 33 2E 37 2C 32 36 30 33 32 34 2C 37 2E 31 2C 57 2C 52 2C 53 2A 35 37 0D 0A 24 50 53 41 54 2C 48 50 52 2C 30 34 34 33 32 39 2E 36 30 2C 32 35 33 2E 38 34 2C 2D 30 2E 35 36 2C 30 2E 34 30 2C 31 65 2A 31 34 0D 0A 
[Rx][12:43:31.129] 24 47 4E 47 47 41 2C 30 34 34 33 32 39 2E 37 30 2C 34 30 30 39 2E 38 38 34 33 33 39 38 35 2C 4E 2C 31 31 36 31 36 2E 39 31 34 39 37 34 39 36 2C 45 2C 34 2C 34 34 2C 30 2E 34 2C 34 39 2E 38 35 39 36 2C 4D 2C 2D 38 2E 33 34 31 32 2C 4D 2C 31 2E 37 2C 30 2A 34 46 0D 0A 24 47 4E 52 4D 43 2C 30 34 34 33 32 39 2E 37 30 2C 44 2C 34 30 30 39 2E 38 38 34 33 33 39 38 35 2C 4E 2C 31 31 36 31 36 2E 39 31 34 39 37 34 39 36 2C 45 2C 36 2E 31 36 35 2C 31 36 33 2E 34 2C 32 36 30 33 32 34 2C 37 2E 31 2C 57 2C 52 2C 53 2A 35 39 0D 0A 24 50 53 41 54 2C 48 50 52 2C 30 34 34 33 32 39 2E 37 30 2C 32 35 33 2E 38 32 2C 2D 30 2E 35 38 2C 30 2E 33 31 2C 31 65 2A 31 42 0D 0A 
[Rx][12:43:31.229] 24 47 4E 47 47 41 2C 30 34 34 33 32 39 2E 38 30 2C 34 30 30 39 2E 38 38 34 31 37 33 35 32 2C 4E 2C 31 31 36 31 36 2E 39 31 35 30 33 38 34 32 2C 45 2C 34 2C 34 34 2C 30 2E 34 2C 34 39 2E 38 36 32 31 2C 4D 2C 2D 38 2E 33 34 31 32 2C 4D 2C 30 2E 38 2C 30 2A 34 45 0D 0A 24 47 4E 52 4D 43 2C 30 34 34 33 32 39 2E 38 30 2C 44 2C 34 30 30 39 2E 38 38 34 31 37 33 35 32 2C 4E 2C 31 31 36 31 36 2E 39 31 35 30 33 38 34 32 2C 45 2C 36 2E 32 31 31 2C 31 36 33 2E 35 2C 32 36 30 33 32 34 2C 37 2E 31 2C 57 2C 52 2C 53 2A 35 38 0D 0A 24 50 53 41 54 2C 48 50 52 2C 30 34 34 33 32 39 2E 38 30 2C 32 35 33 2E 38 30 2C 2D 30 2E 36 30 2C 30 2E 32 33 2C 31 65 2A 31 45 0D 0A 
[Rx][12:43:31.328] 24 47 4E 47 47 41 2C 30 34 34 33 32 39 2E 39 30 2C 34 30 30 39 2E 38 38 34 30 30 37 34 36 2C 4E 2C 31 31 36 31 36 2E 39 31 35 30 39 38 36 38 2C 45 2C 34 2C 34 34 2C 30 2E 34 2C 34 39 2E 38 35 33 33 2C 4D 2C 2D 38 2E 33 34 31 32 2C 4D 2C 30 2E 39 2C 30 2A 34 42 0D 0A 24 47 4E 52 4D 43 2C 30 34 34 33 32 39 2E 39 30 2C 44 2C 34 30 30 39 2E 38 38 34 30 30 37 34 36 2C 4E 2C 31 31 36 31 36 2E 39 31 35 30 39 38 36 38 2C 45 2C 36 2E 32 37 35 2C 31 36 33 2E 37 2C 32 36 30 33 32 34 2C 37 2E 31 2C 57 2C 52 2C 53 2A 35 43 0D 0A 24 50 53 41 54 2C 48 50 52 2C 30 34 34 33 32 39 2E 39 30 2C 32 35 33 2E 37 36 2C 2D 30 2E 36 38 2C 30 2E 31 38 2C 31 65 2A 31 36 0D 0A 
[Rx][12:43:31.428] 24 47 4E 47 47 41 2C 30 34 34 33 33 30 2E 30 30 2C 34 30 30 39 2E 38 38 33 38 34 31 32 32 2C 4E 2C 31 31 36 31 36 2E 39 31 35 31 36 30 36 31 2C 45 2C 34 2C 34 34 2C 30 2E 34 2C 34 39 2E 38 34 39 30 2C 4D 2C 2D 38 2E 33 34 31 32 2C 4D 2C 31 2E 30 2C 30 2A 34 41 0D 0A 24 47 4E 52 4D 43 2C 30 34 34 33 33 30 2E 30 30 2C 44 2C 34 30 30 39 2E 38 38 33 38 34 31 32 32 2C 4E 2C 31 31 36 31 36 2E 39 31 35 31 36 30 36 31 2C 45 2C 36 2E 32 36 38 2C 31 36 34 2E 30 2C 32 36 30 33 32 34 2C 37 2E 31 2C 57 2C 52 2C 53 2A 35 31 0D 0A 24 50 53 41 54 2C 48 50 52 2C 30 34 34 33 33 30 2E 30 30 2C 32 35 33 2E 37 36 2C 2D 30 2E 37 31 2C 30 2E 32 30 2C 31 65 2A 31 34 0D 0A 
[Rx][12:43:31.528] 24 47 4E 47 47 41 2C 30 34 34 33 33 30 2E 31 30 2C 34 30 30 39 2E 38 38 33 36 37 34 34 34 2C 4E 2C 31 31 36 31 36 2E 39 31 35 32 32 32 37 31 2C 45 2C 34 2C 34 34 2C 30 2E 34 2C 34 39 2E 38 34 36 35 2C 4D 2C 2D 38 2E 33 34 31 32 2C 4D 2C 31 2E 31 2C 30 2A 34 43 0D 0A 24 47 4E 52 4D 43 2C 30 34 34 33 33 30 2E 31 30 2C 44 2C 34 30 30 39 2E 38 38 33 36 37 34 34 34 2C 4E 2C 31 31 36 31 36 2E 39 31 35 32 32 32 37 31 2C 45 2C 36 2E 32 32 32 2C 31 36 34 2E 33 2C 32 36 30 33 32 34 2C 37 2E 31 2C 57 2C 52 2C 53 2A 35 31 0D 0A 24 50 53 41 54 2C 48 50 52 2C 30 34 34 33 33 30 2E 31 30 2C 32 35 33 2E 37 36 2C 2D 30 2E 37 31 2C 30 2E 32 33 2C 31 65 2A 31 36 0D 0A 
[Rx][12:43:31.628] 24 47 4E 47 47 41 2C 30 34 34 33 33 30 2E 32 30 2C 34 30 30 39 2E 38 38 33 35 31 30 31 33 2C 4E 2C 31 31 36 31 36 2E 39 31 35 32 38 35 38 30 2C 45 2C 34 2C 34 34 2C 30 2E 34 2C 34 39 2E 38 35 35 35 2C 4D 2C 2D 38 2E 33 34 31 32 2C 4D 2C 31 2E 32 2C 30 2A 34 45 0D 0A 24 47 4E 52 4D 43 2C 30 34 34 33 33 30 2E 32 30 2C 44 2C 34 30 30 39 2E 38 38 33 35 31 30 31 33 2C 4E 2C 31 31 36 31 36 2E 39 31 35 32 38 35 38 30 2C 45 2C 36 2E 31 37 37 2C 31 36 34 2E 34 2C 32 36 30 33 32 34 2C 37 2E 31 2C 57 2C 52 2C 53 2A 35 36 0D 0A 24 50 53 41 54 2C 48 50 52 2C 30 34 34 33 33 30 2E 32 30 2C 32 35 33 2E 37 37 2C 2D 30 2E 37 31 2C 30 2E 33 31 2C 31 65 2A 31 37 0D 0A 
[Rx][12:43:31.728] 24 47 4E 47 47 41 2C 30 34 34 33 33 30 2E 33 30 2C 34 30 30 39 2E 38 38 33 33 34 34 38 35 2C 4E 2C 31 31 36 31 36 2E 39 31 35 33 34 38 36 30 2C 45 2C 34 2C 34 34 2C 30 2E 34 2C 34 39 2E 38 35 34 32 2C 4D 2C 2D 38 2E 33 34 31 32 2C 4D 2C 31 2E 33 2C 30 2A 34 45 0D 0A 24 47 4E 52 4D 43 2C 30 34 34 33 33 30 2E 33 30 2C 44 2C 34 30 30 39 2E 38 38 33 33 34 34 38 35 2C 4E 2C 31 31 36 31 36 2E 39 31 35 33 34 38 36 30 2C 45 2C 36 2E 31 33 33 2C 31 36 34 2E 32 2C 32 36 30 33 32 34 2C 37 2E 31 2C 57 2C 52 2C 53 2A 35 37 0D 0A 24 50 53 41 54 2C 48 50 52 2C 30 34 34 33 33 30 2E 33 30 2C 32 35 33 2E 37 39 2C 2D 30 2E 37 30 2C 30 2E 33 37 2C 31 65 2A 31 46 0D 0A 
[Rx][12:43:31.828] 24 47 4E 47 47 41 2C 30 34 34 33 33 30 2E 34 30 2C 34 30 30 39 2E 38 38 33 31 38 31 33 30 2C 4E 2C 31 31 36 31 36 2E 39 31 35 34 30 39 32 36 2C 45 2C 34 2C 34 34 2C 30 2E 34 2C 34 39 2E 38 35 36 32 2C 4D 2C 2D 38 2E 33 34 31 32 2C 4D 2C 31 2E 34 2C 30 2A 34 39 0D 0A 24 47 4E 52 4D 43 2C 30 34 34 33 33 30 2E 34 30 2C 44 2C 34 30 30 39 2E 38 38 33 31 38 31 33 30 2C 4E 2C 31 31 36 31 36 2E 39 31 35 34 30 39 32 36 2C 45 2C 36 2E 30 39 37 2C 31 36 33 2E 37 2C 32 36 30 33 32 34 2C 37 2E 31 2C 57 2C 52 2C 53 2A 35 38 0D 0A 24 50 53 41 54 2C 48 50 52 2C 30 34 34 33 33 30 2E 34 30 2C 32 35 33 2E 38 30 2C 2D 30 2E 37 31 2C 30 2E 34 36 2C 31 65 2A 31 39 0D 0A 
[Rx][12:43:31.928] 24 47 4E 47 47 41 2C 30 34 34 33 33 30 2E 35 30 2C 34 30 30 39 2E 38 38 33 30 31 37 36 32 2C 4E 2C 31 31 36 31 36 2E 39 31 35 34 37 30 31 33 2C 45 2C 34 2C 34 34 2C 30 2E 34 2C 34 39 2E 38 35 35 33 2C 4D 2C 2D 38 2E 33 34 31 32 2C 4D 2C 31 2E 35 2C 30 2A 34 41 0D 0A 24 47 4E 52 4D 43 2C 30 34 34 33 33 30 2E 35 30 2C 44 2C 34 30 30 39 2E 38 38 33 30 31 37 36 32 2C 4E 2C 31 31 36 31 36 2E 39 31 35 34 37 30 31 33 2C 45 2C 36 2E 31 32 33 2C 31 36 33 2E 36 2C 32 36 30 33 32 34 2C 37 2E 31 2C 57 2C 52 2C 53 2A 35 37 0D 0A 24 50 53 41 54 2C 48 50 52 2C 30 34 34 33 33 30 2E 35 30 2C 32 35 33 2E 37 39 2C 2D 30 2E 37 32 2C 30 2E 34 39 2C 31 65 2A 31 32 0D 0A 
[Rx][12:43:32.028] 24 47 4E 47 47 41 2C 30 34 34 33 33 30 2E 36 30 2C 34 30 30 39 2E 38 38 32 38 35 34 32 30 2C 4E 2C 31 31 36 31 36 2E 39 31 35 35 32 39 37 32 2C 45 2C 34 2C 34 34 2C 30 2E 34 2C 34 39 2E 38 35 36 39 2C 4D 2C 2D 38 2E 33 34 31 32 2C 4D 2C 31 2E 36 2C 30 2A 34 31 0D 0A 24 47 4E 52 4D 43 2C 30 34 34 33 33 30 2E 36 30 2C 44 2C 34 30 30 39 2E 38 38 32 38 35 34 32 30 2C 4E 2C 31 31 36 31 36 2E 39 31 35 35 32 39 37 32 2C 45 2C 36 2E 31 32 36 2C 31 36 33 2E 39 2C 32 36 30 33 32 34 2C 37 2E 31 2C 57 2C 52 2C 53 2A 35 43 0D 0A 24 50 53 41 54 2C 48 50 52 2C 30 34 34 33 33 30 2E 36 30 2C 32 35 33 2E 38 30 2C 2D 30 2E 37 31 2C 30 2E 35 31 2C 31 65 2A 31 44 0D 0A 
[Rx][12:43:32.128] 24 47 4E 47 47 41 2C 30 34 34 33 33 30 2E 37 30 2C 34 30 30 39 2E 38 38 32 36 38 38 37 35 2C 4E 2C 31 31 36 31 36 2E 39 31 35 35 38 39 39 31 2C 45 2C 34 2C 34 34 2C 30 2E 34 2C 34 39 2E 38 35 37 37 2C 4D 2C 2D 38 2E 33 34 31 32 2C 4D 2C 31 2E 37 2C 30 2A 34 36 0D 0A 24 47 4E 52 4D 43 2C 30 34 34 33 33 30 2E 37 30 2C 44 2C 34 30 30 39 2E 38 38 32 36 38 38 37 35 2C 4E 2C 31 31 36 31 36 2E 39 31 35 35 38 39 39 31 2C 45 2C 36 2E 31 35 35 2C 31 36 34 2E 37 2C 32 36 30 33 32 34 2C 37 2E 31 2C 57 2C 52 2C 53 2A 35 38 0D 0A 24 50 53 41 54 2C 48 50 52 2C 30 34 34 33 33 30 2E 37 30 2C 32 35 33 2E 38 33 2C 2D 30 2E 37 31 2C 30 2E 35 34 2C 31 65 2A 31 41 0D 0A 
[Rx][12:43:32.228] 24 47 4E 47 47 41 2C 30 34 34 33 33 30 2E 38 30 2C 34 30 30 39 2E 38 38 32 35 32 33 35 32 2C 4E 2C 31 31 36 31 36 2E 39 31 35 36 35 31 31 34 2C 45 2C 34 2C 34 34 2C 30 2E 34 2C 34 39 2E 38 35 36 37 2C 4D 2C 2D 38 2E 33 34 31 32 2C 4D 2C 30 2E 38 2C 30 2A 34 41 0D 0A 24 47 4E 52 4D 43 2C 30 34 34 33 33 30 2E 38 30 2C 44 2C 34 30 30 39 2E 38 38 32 35 32 33 35 32 2C 4E 2C 31 31 36 31 36 2E 39 31 35 36 35 31 31 34 2C 45 2C 36 2E 31 38 30 2C 31 36 34 2E 36 2C 32 36 30 33 32 34 2C 37 2E 31 2C 57 2C 52 2C 53 2A 35 32 0D 0A 24 50 53 41 54 2C 48 50 52 2C 30 34 34 33 33 30 2E 38 30 2C 32 35 33 2E 38 35 2C 2D 30 2E 37 30 2C 30 2E 35 32 2C 31 65 2A 31 34 0D 0A 
[Rx][12:43:32.329] 24 47 4E 47 47 41 2C 30 34 34 33 33 30 2E 39 30 2C 34 30 30 39 2E 38 38 32 33 35 38 37 38 2C 4E 2C 31 31 36 31 36 2E 39 31 35 37 31 34 34 36 2C 45 2C 34 2C 34 34 2C 30 2E 34 2C 34 39 2E 38 35 36 36 2C 4D 2C 2D 38 2E 33 34 31 32 2C 4D 2C 30 2E 39 2C 30 2A 34 45 0D 0A 24 47 4E 52 4D 43 2C 30 34 34 33 33 30 2E 39 30 2C 44 2C 34 30 30 39 2E 38 38 32 33 35 38 37 38 2C 4E 2C 31 31 36 31 36 2E 39 31 35 37 31 34 34 36 2C 45 2C 36 2E 31 38 39 2C 31 36 34 2E 30 2C 32 36 30 33 32 34 2C 37 2E 31 2C 57 2C 52 2C 53 2A 35 39 0D 0A 24 50 53 41 54 2C 48 50 52 2C 30 34 34 33 33 30 2E 39 30 2C 32 35 33 2E 38 36 2C 2D 30 2E 36 37 2C 30 2E 35 31 2C 31 65 2A 31 33 0D 0A 
[Rx][12:43:32.429] 24 47 4E 47 47 41 2C 30 34 34 33 33 31 2E 30 30 2C 34 30 30 39 2E 38 38 32 31 39 33 35 36 2C 4E 2C 31 31 36 31 36 2E 39 31 35 37 37 38 30 35 2C 45 2C 34 2C 34 34 2C 30 2E 34 2C 34 39 2E 38 35 35 34 2C 4D 2C 2D 38 2E 33 34 31 32 2C 4D 2C 31 2E 30 2C 30 2A 34 42 0D 0A 24 47 4E 52 4D 43 2C 30 34 34 33 33 31 2E 30 30 2C 44 2C 34 30 30 39 2E 38 38 32 31 39 33 35 36 2C 4E 2C 31 31 36 31 36 2E 39 31 35 37 37 38 30 35 2C 45 2C 36 2E 32 31 31 2C 31 36 33 2E 34 2C 32 36 30 33 32 34 2C 37 2E 31 2C 57 2C 52 2C 53 2A 35 34 0D 0A 24 50 53 41 54 2C 48 50 52 2C 30 34 34 33 33 31 2E 30 30 2C 32 35 33 2E 38 37 2C 2D 30 2E 36 35 2C 30 2E 35 33 2C 31 65 2A 31 41 0D 0A 
[Rx][12:43:32.529] 24 47 4E 47 47 41 2C 30 34 34 33 33 31 2E 31 30 2C 34 30 30 39 2E 38 38 32 30 32 38 39 33 2C 4E 2C 31 31 36 31 36 2E 39 31 35 38 33 39 30 33 2C 45 2C 34 2C 34 34 2C 30 2E 34 2C 34 39 2E 38 35 34 38 2C 4D 2C 2D 38 2E 33 34 31 32 2C 4D 2C 31 2E 31 2C 30 2A 34 32 0D 0A 24 47 4E 52 4D 43 2C 30 34 34 33 33 31 2E 31 30 2C 44 2C 34 30 30 39 2E 38 38 32 30 32 38 39 33 2C 4E 2C 31 31 36 31 36 2E 39 31 35 38 33 39 30 33 2C 45 2C 36 2E 31 39 39 2C 31 36 33 2E 33 2C 32 36 30 33 32 34 2C 37 2E 31 2C 57 2C 52 2C 53 2A 35 35 0D 0A 24 50 53 41 54 2C 48 50 52 2C 30 34 34 33 33 31 2E 31 30 2C 32 35 33 2E 39 32 2C 2D 30 2E 36 31 2C 30 2E 35 38 2C 31 65 2A 31 30 0D 0A 
[Rx][12:43:32.629] 24 47 4E 47 47 41 2C 30 34 34 33 33 31 2E 32 30 2C 34 30 30 39 2E 38 38 31 38 36 35 37 37 2C 4E 2C 31 31 36 31 36 2E 39 31 35 38 39 39 31 36 2C 45 2C 34 2C 34 34 2C 30 2E 34 2C 34 39 2E 38 34 39 38 2C 4D 2C 2D 38 2E 33 34 31 32 2C 4D 2C 31 2E 32 2C 30 2A 34 38 0D 0A 24 47 4E 52 4D 43 2C 30 34 34 33 33 31 2E 32 30 2C 44 2C 34 30 30 39 2E 38 38 31 38 36 35 37 37 2C 4E 2C 31 31 36 31 36 2E 39 31 35 38 39 39 31 36 2C 45 2C 36 2E 31 33 35 2C 31 36 33 2E 37 2C 32 36 30 33 32 34 2C 37 2E 31 2C 57 2C 52 2C 53 2A 35 32 0D 0A 24 50 53 41 54 2C 48 50 52 2C 30 34 34 33 33 31 2E 32 30 2C 32 35 33 2E 39 36 2C 2D 30 2E 36 32 2C 30 2E 36 34 2C 31 65 2A 31 42 0D 0A 
[Rx][12:43:32.728] 24 47 4E 47 47 41 2C 30 34 34 33 33 31 2E 33 30 2C 34 30 30 39 2E 38 38 31 37 30 32 30 31 2C 4E 2C 31 31 36 31 36 2E 39 31 35 39 36 31 34 34 2C 45 2C 34 2C 34 34 2C 30 2E 34 2C 34 39 2E 38 34 34 36 2C 4D 2C 2D 38 2E 33 34 31 32 2C 4D 2C 31 2E 33 2C 30 2A 34 35 0D 0A 24 47 4E 52 4D 43 2C 30 34 34 33 33 31 2E 33 30 2C 44 2C 34 30 30 39 2E 38 38 31 37 30 32 30 31 2C 4E 2C 31 31 36 31 36 2E 39 31 35 39 36 31 34 34 2C 45 2C 36 2E 30 39 30 2C 31 36 34 2E 34 2C 32 36 30 33 32 34 2C 37 2E 31 2C 57 2C 52 2C 53 2A 35 37 0D 0A 24 50 53 41 54 2C 48 50 52 2C 30 34 34 33 33 31 2E 33 30 2C 32 35 33 2E 39 38 2C 2D 30 2E 36 33 2C 30 2E 36 37 2C 31 65 2A 31 36 0D 0A 
[Rx][12:43:32.828] 24 47 4E 47 47 41 2C 30 34 34 33 33 31 2E 34 30 2C 34 30 30 39 2E 38 38 31 35 33 36 34 35 2C 4E 2C 31 31 36 31 36 2E 39 31 36 30 32 30 31 30 2C 45 2C 34 2C 34 34 2C 30 2E 34 2C 34 39 2E 38 34 33 36 2C 4D 2C 2D 38 2E 33 34 31 32 2C 4D 2C 31 2E 34 2C 30 2A 34 39 0D 0A 24 47 4E 52 4D 43 2C 30 34 34 33 33 31 2E 34 30 2C 44 2C 34 30 30 39 2E 38 38 31 35 33 36 34 35 2C 4E 2C 31 31 36 31 36 2E 39 31 36 30 32 30 31 30 2C 45 2C 36 2E 31 30 35 2C 31 36 34 2E 39 2C 32 36 30 33 32 34 2C 37 2E 31 2C 57 2C 52 2C 53 2A 35 42 0D 0A 24 50 53 41 54 2C 48 50 52 2C 30 34 34 33 33 31 2E 34 30 2C 32 35 34 2E 30 30 2C 2D 30 2E 36 31 2C 30 2E 37 30 2C 31 65 2A 31 33 0D 0A 
[Rx][12:43:32.928] 24 47 4E 47 47 41 2C 30 34 34 33 33 31 2E 35 30 2C 34 30 30 39 2E 38 38 31 33 37 30 34 31 2C 4E 2C 31 31 36 31 36 2E 39 31 36 30 37 39 30 36 2C 45 2C 34 2C 34 34 2C 30 2E 34 2C 34 39 2E 38 34 30 31 2C 4D 2C 2D 38 2E 33 34 31 32 2C 4D 2C 31 2E 35 2C 30 2A 34 36 0D 0A 24 47 4E 52 4D 43 2C 30 34 34 33 33 31 2E 35 30 2C 44 2C 34 30 30 39 2E 38 38 31 33 37 30 34 31 2C 4E 2C 31 31 36 31 36 2E 39 31 36 30 37 39 30 36 2C 45 2C 36 2E 31 38 31 2C 31 36 35 2E 32 2C 32 36 30 33 32 34 2C 37 2E 31 2C 57 2C 52 2C 53 2A 35 37 0D 0A 24 50 53 41 54 2C 48 50 52 2C 30 34 34 33 33 31 2E 35 30 2C 32 35 33 2E 39 38 2C 2D 30 2E 36 34 2C 30 2E 36 36 2C 31 65 2A 31 36 0D 0A 
[Rx][12:43:33.028] 24 47 4E 47 47 41 2C 30 34 34 33 33 31 2E 36 30 2C 34 30 30 39 2E 38 38 31 32 30 33 33 37 2C 4E 2C 31 31 36 31 36 2E 39 31 36 31 33 39 35 32 2C 45 2C 34 2C 34 34 2C 30 2E 34 2C 34 39 2E 38 33 39 37 2C 4D 2C 2D 38 2E 33 34 31 32 2C 4D 2C 31 2E 36 2C 30 2A 34 45 0D 0A 24 47 4E 52 4D 43 2C 30 34 34 33 33 31 2E 36 30 2C 44 2C 34 30 30 39 2E 38 38 31 32 30 33 33 37 2C 4E 2C 31 31 36 31 36 2E 39 31 36 31 33 39 35 32 2C 45 2C 36 2E 32 38 34 2C 31 36 34 2E 33 2C 32 36 30 33 32 34 2C 37 2E 31 2C 57 2C 52 2C 53 2A 35 32 0D 0A 24 50 53 41 54 2C 48 50 52 2C 30 34 34 33 33 31 2E 36 30 2C 32 35 33 2E 39 38 2C 2D 30 2E 36 36 2C 30 2E 35 37 2C 31 65 2A 31 35 0D 0A 
[Rx][12:43:33.128] 24 47 4E 47 47 41 2C 30 34 34 33 33 31 2E 37 30 2C 34 30 30 39 2E 38 38 31 30 33 35 36 36 2C 4E 2C 31 31 36 31 36 2E 39 31 36 32 30 32 35 39 2C 45 2C 34 2C 34 34 2C 30 2E 34 2C 34 39 2E 38 34 30 37 2C 4D 2C 2D 38 2E 33 34 31 32 2C 4D 2C 31 2E 37 2C 30 2A 34 33 0D 0A 24 47 4E 52 4D 43 2C 30 34 34 33 33 31 2E 37 30 2C 44 2C 34 30 30 39 2E 38 38 31 30 33 35 36 36 2C 4E 2C 31 31 36 31 36 2E 39 31 36 32 30 32 35 39 2C 45 2C 36 2E 33 31 33 2C 31 36 33 2E 39 2C 32 36 30 33 32 34 2C 37 2E 31 2C 57 2C 52 2C 53 2A 35 32 0D 0A 24 50 53 41 54 2C 48 50 52 2C 30 34 34 33 33 31 2E 37 30 2C 32 35 34 2E 30 30 2C 2D 30 2E 36 33 2C 30 2E 35 33 2C 31 65 2A 31 33 0D 0A 
[Rx][12:43:33.228] 24 47 4E 47 47 41 2C 30 34 34 33 33 31 2E 38 30 2C 34 30 30 39 2E 38 38 30 38 37 30 31 31 2C 4E 2C 31 31 36 31 36 2E 39 31 36 32 36 35 30 38 2C 45 2C 34 2C 34 34 2C 30 2E 34 2C 34 39 2E 38 34 32 39 2C 4D 2C 2D 38 2E 33 34 31 32 2C 4D 2C 30 2E 38 2C 30 2A 34 33 0D 0A 24 47 4E 52 4D 43 2C 30 34 34 33 33 31 2E 38 30 2C 44 2C 34 30 30 39 2E 38 38 30 38 37 30 31 31 2C 4E 2C 31 31 36 31 36 2E 39 31 36 32 36 35 30 38 2C 45 2C 36 2E 32 37 37 2C 31 36 33 2E 36 2C 32 36 30 33 32 34 2C 37 2E 31 2C 57 2C 52 2C 53 2A 35 43 0D 0A 24 50 53 41 54 2C 48 50 52 2C 30 34 34 33 33 31 2E 38 30 2C 32 35 34 2E 30 33 2C 2D 30 2E 36 36 2C 30 2E 34 39 2C 31 65 2A 31 31 0D 0A 
[Rx][12:43:33.328] 24 47 4E 47 47 41 2C 30 34 34 33 33 31 2E 39 30 2C 34 30 30 39 2E 38 38 30 37 30 34 34 34 2C 4E 2C 31 31 36 31 36 2E 39 31 36 33 32 35 35 30 2C 45 2C 34 2C 34 34 2C 30 2E 34 2C 34 39 2E 38 34 32 36 2C 4D 2C 2D 38 2E 33 34 31 32 2C 4D 2C 30 2E 39 2C 30 2A 34 38 0D 0A 24 47 4E 52 4D 43 2C 30 34 34 33 33 31 2E 39 30 2C 44 2C 34 30 30 39 2E 38 38 30 37 30 34 34 34 2C 4E 2C 31 31 36 31 36 2E 39 31 36 33 32 35 35 30 2C 45 2C 36 2E 31 38 34 2C 31 36 33 2E 36 2C 32 36 30 33 32 34 2C 37 2E 31 2C 57 2C 52 2C 53 2A 35 36 0D 0A 24 50 53 41 54 2C 48 50 52 2C 30 34 34 33 33 31 2E 39 30 2C 32 35 34 2E 30 36 2C 2D 30 2E 36 37 2C 30 2E 34 37 2C 31 65 2A 31 41 0D 0A 
[Rx][12:43:33.428] 24 47 4E 47 47 41 2C 30 34 34 33 33 32 2E 30 30 2C 34 30 30 39 2E 38 38 30 35 33 38 37 33 2C 4E 2C 31 31 36 31 36 2E 39 31 36 33 38 37 35 38 2C 45 2C 34 2C 34 34 2C 30 2E 34 2C 34 39 2E 38 34 32 33 2C 4D 2C 2D 38 2E 33 34 31 32 2C 4D 2C 31 2E 30 2C 30 2A 34 36 0D 0A 24 47 4E 52 4D 43 2C 30 34 34 33 33 32 2E 30 30 2C 44 2C 34 30 30 39 2E 38 38 30 35 33 38 37 33 2C 4E 2C 31 31 36 31 36 2E 39 31 36 33 38 37 35 38 2C 45 2C 36 2E 31 32 34 2C 31 36 34 2E 34 2C 32 36 30 33 32 34 2C 37 2E 31 2C 57 2C 52 2C 53 2A 35 41 0D 0A 24 50 53 41 54 2C 48 50 52 2C 30 34 34 33 33 32 2E 30 30 2C 32 35 34 2E 31 30 2C 2D 30 2E 37 31 2C 30 2E 34 34 2C 31 65 2A 31 33 0D 0A 
[Rx][12:43:33.528] 24 47 4E 47 47 41 2C 30 34 34 33 33 32 2E 31 30 2C 34 30 30 39 2E 38 38 30 33 37 34 31 35 2C 4E 2C 31 31 36 31 36 2E 39 31 36 34 34 36 38 33 2C 45 2C 34 2C 34 34 2C 30 2E 34 2C 34 39 2E 38 34 34 32 2C 4D 2C 2D 38 2E 33 34 31 32 2C 4D 2C 31 2E 31 2C 30 2A 34 33 0D 0A 24 47 4E 52 4D 43 2C 30 34 34 33 33 32 2E 31 30 2C 44 2C 34 30 30 39 2E 38 38 30 33 37 34 31 35 2C 4E 2C 31 31 36 31 36 2E 39 31 36 34 34 36 38 33 2C 45 2C 36 2E 30 39 35 2C 31 36 34 2E 38 2C 32 36 30 33 32 34 2C 37 2E 31 2C 57 2C 52 2C 53 2A 35 45 0D 0A 24 50 53 41 54 2C 48 50 52 2C 30 34 34 33 33 32 2E 31 30 2C 32 35 34 2E 31 33 2C 2D 30 2E 36 39 2C 30 2E 34 36 2C 31 65 2A 31 41 0D 0A 
[Rx][12:43:33.628] 24 47 4E 47 47 41 2C 30 34 34 33 33 32 2E 32 30 2C 34 30 30 39 2E 38 38 30 32 31 30 34 35 2C 4E 2C 31 31 36 31 36 2E 39 31 36 35 30 34 34 30 2C 45 2C 34 2C 34 34 2C 30 2E 34 2C 34 39 2E 38 34 38 35 2C 4D 2C 2D 38 2E 33 34 31 32 2C 4D 2C 31 2E 32 2C 30 2A 34 36 0D 0A 24 47 4E 52 4D 43 2C 30 34 34 33 33 32 2E 32 30 2C 44 2C 34 30 30 39 2E 38 38 30 32 31 30 34 35 2C 4E 2C 31 31 36 31 36 2E 39 31 36 35 30 34 34 30 2C 45 2C 36 2E 31 30 37 2C 31 36 34 2E 38 2C 32 36 30 33 32 34 2C 37 2E 31 2C 57 2C 52 2C 53 2A 35 39 0D 0A 24 50 53 41 54 2C 48 50 52 2C 30 34 34 33 33 32 2E 32 30 2C 32 35 34 2E 31 34 2C 2D 30 2E 36 39 2C 30 2E 34 38 2C 31 65 2A 31 30 0D 0A 
[Rx][12:43:33.728] 24 47 4E 47 47 41 2C 30 34 34 33 33 32 2E 33 30 2C 34 30 30 39 2E 38 38 30 30 34 37 31 39 2C 4E 2C 31 31 36 31 36 2E 39 31 36 35 36 34 33 37 2C 45 2C 34 2C 34 34 2C 30 2E 34 2C 34 39 2E 38 34 38 35 2C 4D 2C 2D 38 2E 33 34 31 32 2C 4D 2C 31 2E 33 2C 30 2A 34 39 0D 0A 24 47 4E 52 4D 43 2C 30 34 34 33 33 32 2E 33 30 2C 44 2C 34 30 30 39 2E 38 38 30 30 34 37 31 39 2C 4E 2C 31 31 36 31 36 2E 39 31 36 35 36 34 33 37 2C 45 2C 36 2E 31 31 37 2C 31 36 34 2E 35 2C 32 36 30 33 32 34 2C 37 2E 31 2C 57 2C 52 2C 53 2A 35 42 0D 0A 24 50 53 41 54 2C 48 50 52 2C 30 34 34 33 33 32 2E 33 30 2C 32 35 34 2E 31 36 2C 2D 30 2E 37 32 2C 30 2E 35 32 2C 31 65 2A 31 32 0D 0A 
[Rx][12:43:33.828] 24 47 4E 47 47 41 2C 30 34 34 33 33 32 2E 34 30 2C 34 30 30 39 2E 38 37 39 38 38 34 30 36 2C 4E 2C 31 31 36 31 36 2E 39 31 36 36 32 34 30 38 2C 45 2C 34 2C 34 34 2C 30 2E 34 2C 34 39 2E 38 34 37 33 2C 4D 2C 2D 38 2E 33 34 31 32 2C 4D 2C 31 2E 34 2C 30 2A 34 34 0D 0A 24 47 4E 52 4D 43 2C 30 34 34 33 33 32 2E 34 30 2C 44 2C 34 30 30 39 2E 38 37 39 38 38 34 30 36 2C 4E 2C 31 31 36 31 36 2E 39 31 36 36 32 34 30 38 2C 45 2C 36 2E 31 30 33 2C 31 36 34 2E 31 2C 32 36 30 33 32 34 2C 37 2E 31 2C 57 2C 52 2C 53 2A 35 39 0D 0A 24 50 53 41 54 2C 48 50 52 2C 30 34 34 33 33 32 2E 34 30 2C 32 35 34 2E 31 38 2C 2D 30 2E 36 39 2C 30 2E 35 32 2C 31 65 2A 31 31 0D 0A 
[Rx][12:43:33.928] 24 47 4E 47 47 41 2C 30 34 34 33 33 32 2E 35 30 2C 34 30 30 39 2E 38 37 39 37 32 30 38 32 2C 4E 2C 31 31 36 31 36 2E 39 31 36 36 38 37 31 34 2C 45 2C 34 2C 34 34 2C 30 2E 34 2C 34 39 2E 38 34 39 36 2C 4D 2C 2D 38 2E 33 34 31 32 2C 4D 2C 31 2E 35 2C 30 2A 34 36 0D 0A 24 47 4E 52 4D 43 2C 30 34 34 33 33 32 2E 35 30 2C 44 2C 34 30 30 39 2E 38 37 39 37 32 30 38 32 2C 4E 2C 31 31 36 31 36 2E 39 31 36 36 38 37 31 34 2C 45 2C 36 2E 31 30 30 2C 31 36 33 2E 37 2C 32 36 30 33 32 34 2C 37 2E 31 2C 57 2C 52 2C 53 2A 35 33 0D 0A 24 50 53 41 54 2C 48 50 52 2C 30 34 34 33 33 32 2E 35 30 2C 32 35 34 2E 32 30 2C 2D 30 2E 37 32 2C 30 2E 35 34 2C 31 65 2A 31 37 0D 0A 
[Rx][12:43:34.029] 24 47 4E 47 47 41 2C 30 34 34 33 33 32 2E 36 30 2C 34 30 30 39 2E 38 37 39 35 35 37 35 34 2C 4E 2C 31 31 36 31 36 2E 39 31 36 37 34 35 32 33 2C 45 2C 34 2C 34 34 2C 30 2E 34 2C 34 39 2E 38 34 37 37 2C 4D 2C 2D 38 2E 33 34 31 32 2C 4D 2C 31 2E 36 2C 30 2A 34 42 0D 0A 24 47 4E 52 4D 43 2C 30 34 34 33 33 32 2E 36 30 2C 44 2C 34 30 30 39 2E 38 37 39 35 35 37 35 34 2C 4E 2C 31 31 36 31 36 2E 39 31 36 37 34 35 32 33 2C 45 2C 36 2E 31 30 33 2C 31 36 33 2E 39 2C 32 36 30 33 32 34 2C 37 2E 31 2C 57 2C 52 2C 53 2A 35 46 0D 0A 24 50 53 41 54 2C 48 50 52 2C 30 34 34 33 33 32 2E 36 30 2C 32 35 34 2E 32 32 2C 2D 30 2E 37 33 2C 30 2E 35 33 2C 31 65 2A 31 30 0D 0A 
[Rx][12:43:34.129] 24 47 4E 47 47 41 2C 30 34 34 33 33 32 2E 37 30 2C 34 30 30 39 2E 38 37 39 33 39 33 35 33 2C 4E 2C 31 31 36 31 36 2E 39 31 36 38 30 35 35 31 2C 45 2C 34 2C 34 34 2C 30 2E 34 2C 34 39 2E 38 34 38 32 2C 4D 2C 2D 38 2E 33 34 31 32 2C 4D 2C 31 2E 37 2C 30 2A 34 36 0D 0A 24 47 4E 52 4D 43 2C 30 34 34 33 33 32 2E 37 30 2C 44 2C 34 30 30 39 2E 38 37 39 33 39 33 35 33 2C 4E 2C 31 31 36 31 36 2E 39 31 36 38 30 35 35 31 2C 45 2C 36 2E 30 39 30 2C 31 36 34 2E 33 2C 32 36 30 33 32 34 2C 37 2E 31 2C 57 2C 52 2C 53 2A 35 46 0D 0A 24 50 53 41 54 2C 48 50 52 2C 30 34 34 33 33 32 2E 37 30 2C 32 35 34 2E 32 35 2C 2D 30 2E 36 37 2C 30 2E 35 32 2C 31 65 2A 31 32 0D 0A 
[Rx][12:43:34.229] 24 47 4E 47 47 41 2C 30 34 34 33 33 32 2E 38 30 2C 34 30 30 39 2E 38 37 39 32 33 30 31 38 2C 4E 2C 31 31 36 31 36 2E 39 31 36 38 36 37 34 36 2C 45 2C 34 2C 34 34 2C 30 2E 34 2C 34 39 2E 38 34 35 35 2C 4D 2C 2D 38 2E 33 34 31 32 2C 4D 2C 31 2E 38 2C 30 2A 34 39 0D 0A 24 47 4E 52 4D 43 2C 30 34 34 33 33 32 2E 38 30 2C 44 2C 34 30 30 39 2E 38 37 39 32 33 30 31 38 2C 4E 2C 31 31 36 31 36 2E 39 31 36 38 36 37 34 36 2C 45 2C 36 2E 31 30 37 2C 31 36 34 2E 33 2C 32 36 30 33 32 34 2C 37 2E 31 2C 57 2C 52 2C 53 2A 35 41 0D 0A 24 50 53 41 54 2C 48 50 52 2C 30 34 34 33 33 32 2E 38 30 2C 32 35 34 2E 32 36 2C 2D 30 2E 36 34 2C 30 2E 35 34 2C 31 65 2A 31 42 0D 0A 
[Rx][12:43:34.329] 24 47 4E 47 47 41 2C 30 34 34 33 33 32 2E 39 30 2C 34 30 30 39 2E 38 37 39 30 36 36 32 39 2C 4E 2C 31 31 36 31 36 2E 39 31 36 39 32 37 33 33 2C 45 2C 34 2C 34 34 2C 30 2E 34 2C 34 39 2E 38 34 34 36 2C 4D 2C 2D 38 2E 33 34 31 32 2C 4D 2C 30 2E 39 2C 30 2A 34 45 0D 0A 24 47 4E 52 4D 43 2C 30 34 34 33 33 32 2E 39 30 2C 44 2C 34 30 30 39 2E 38 37 39 30 36 36 32 39 2C 4E 2C 31 31 36 31 36 2E 39 31 36 39 32 37 33 33 2C 45 2C 36 2E 31 32 31 2C 31 36 34 2E 31 2C 32 36 30 33 32 34 2C 37 2E 31 2C 57 2C 52 2C 53 2A 35 39 0D 0A 24 50 53 41 54 2C 48 50 52 2C 30 34 34 33 33 32 2E 39 30 2C 32 35 34 2E 33 30 2C 2D 30 2E 36 32 2C 30 2E 35 30 2C 31 65 2A 31 46 0D 0A 
[Rx][12:43:34.429] 24 47 4E 47 47 41 2C 30 34 34 33 33 33 2E 30 30 2C 34 30 30 39 2E 38 37 38 39 30 32 32 34 2C 4E 2C 31 31 36 31 36 2E 39 31 36 39 38 38 30 39 2C 45 2C 34 2C 34 34 2C 30 2E 34 2C 34 39 2E 38 33 37 35 2C 4D 2C 2D 38 2E 33 34 31 32 2C 4D 2C 31 2E 30 2C 30 2A 34 32 0D 0A 24 47 4E 52 4D 43 2C 30 34 34 33 33 33 2E 30 30 2C 44 2C 34 30 30 39 2E 38 37 38 39 30 32 32 34 2C 4E 2C 31 31 36 31 36 2E 39 31 36 39 38 38 30 39 2C 45 2C 36 2E 31 33 37 2C 31 36 34 2E 30 2C 32 36 30 33 32 34 2C 37 2E 31 2C 57 2C 52 2C 53 2A 35 43 0D 0A 24 50 53 41 54 2C 48 50 52 2C 30 34 34 33 33 33 2E 30 30 2C 32 35 34 2E 33 32 2C 2D 30 2E 35 37 2C 30 2E 34 39 2C 31 65 2A 31 42 0D 0A 
[Rx][12:43:34.529] 24 47 4E 47 47 41 2C 30 34 34 33 33 33 2E 31 30 2C 34 30 30 39 2E 38 37 38 37 33 38 32 33 2C 4E 2C 31 31 36 31 36 2E 39 31 37 30 34 38 31 30 2C 45 2C 34 2C 34 34 2C 30 2E 34 2C 34 39 2E 38 33 37 30 2C 4D 2C 2D 38 2E 33 34 31 32 2C 4D 2C 31 2E 31 2C 30 2A 34 42 0D 0A 24 47 4E 52 4D 43 2C 30 34 34 33 33 33 2E 31 30 2C 44 2C 34 30 30 39 2E 38 37 38 37 33 38 32 33 2C 4E 2C 31 31 36 31 36 2E 39 31 37 30 34 38 31 30 2C 45 2C 36 2E 31 34 32 2C 31 36 34 2E 30 2C 32 36 30 33 32 34 2C 37 2E 31 2C 57 2C 52 2C 53 2A 35 33 0D 0A 24 50 53 41 54 2C 48 50 52 2C 30 34 34 33 33 33 2E 31 30 2C 32 35 34 2E 33 34 2C 2D 30 2E 35 35 2C 30 2E 34 36 2C 31 65 2A 31 31 0D 0A 
[Rx][12:43:34.629] 24 47 4E 47 47 41 2C 30 34 34 33 33 33 2E 32 30 2C 34 30 30 39 2E 38 37 38 35 37 34 32 37 2C 4E 2C 31 31 36 31 36 2E 39 31 37 31 30 39 32 38 2C 45 2C 34 2C 34 34 2C 30 2E 34 2C 34 39 2E 38 33 36 37 2C 4D 2C 2D 38 2E 33 34 31 32 2C 4D 2C 31 2E 32 2C 30 2A 34 43 0D 0A 24 47 4E 52 4D 43 2C 30 34 34 33 33 33 2E 32 30 2C 44 2C 34 30 30 39 2E 38 37 38 35 37 34 32 37 2C 4E 2C 31 31 36 31 36 2E 39 31 37 31 30 39 32 38 2C 45 2C 36 2E 31 34 38 2C 31 36 34 2E 34 2C 32 36 30 33 32 34 2C 37 2E 31 2C 57 2C 52 2C 53 2A 35 46 0D 0A 24 50 53 41 54 2C 48 50 52 2C 30 34 34 33 33 33 2E 32 30 2C 32 35 34 2E 33 35 2C 2D 30 2E 35 34 2C 30 2E 34 34 2C 31 65 2A 31 30 0D 0A 
[Rx][12:43:34.729] 24 47 4E 47 47 41 2C 30 34 34 33 33 33 2E 33 30 2C 34 30 30 39 2E 38 37 38 34 30 39 34 37 2C 4E 2C 31 31 36 31 36 2E 39 31 37 31 36 39 30 34 2C 45 2C 34 2C 34 34 2C 30 2E 34 2C 34 39 2E 38 33 39 30 2C 4D 2C 2D 38 2E 33 34 31 32 2C 4D 2C 31 2E 33 2C 30 2A 34 31 0D 0A 24 47 4E 52 4D 43 2C 30 34 34 33 33 33 2E 33 30 2C 44 2C 34 30 30 39 2E 38 37 38 34 30 39 34 37 2C 4E 2C 31 31 36 31 36 2E 39 31 37 31 36 39 30 34 2C 45 2C 36 2E 31 35 32 2C 31 36 34 2E 36 2C 32 36 30 33 32 34 2C 37 2E 31 2C 57 2C 52 2C 53 2A 35 32 0D 0A 24 50 53 41 54 2C 48 50 52 2C 30 34 34 33 33 33 2E 33 30 2C 32 35 34 2E 33 34 2C 2D 30 2E 35 35 2C 30 2E 33 37 2C 31 65 2A 31 35 0D 0A 
[Rx][12:43:34.829] 24 47 4E 47 47 41 2C 30 34 34 33 33 33 2E 34 30 2C 34 30 30 39 2E 38 37 38 32 34 34 30 35 2C 4E 2C 31 31 36 31 36 2E 39 31 37 32 32 37 38 32 2C 45 2C 34 2C 34 34 2C 30 2E 34 2C 34 39 2E 38 33 37 32 2C 4D 2C 2D 38 2E 33 34 31 32 2C 4D 2C 31 2E 34 2C 30 2A 34 33 0D 0A 24 47 4E 52 4D 43 2C 30 34 34 33 33 33 2E 34 30 2C 44 2C 34 30 30 39 2E 38 37 38 32 34 34 30 35 2C 4E 2C 31 31 36 31 36 2E 39 31 37 32 32 37 38 32 2C 45 2C 36 2E 31 34 37 2C 31 36 34 2E 37 2C 32 36 30 33 32 34 2C 37 2E 31 2C 57 2C 52 2C 53 2A 35 45 0D 0A 24 50 53 41 54 2C 48 50 52 2C 30 34 34 33 33 33 2E 34 30 2C 32 35 34 2E 33 34 2C 2D 30 2E 35 36 2C 30 2E 33 39 2C 31 65 2A 31 46 0D 0A 
[Rx][12:43:34.929] 24 47 4E 47 47 41 2C 30 34 34 33 33 33 2E 35 30 2C 34 30 30 39 2E 38 37 38 30 37 39 36 37 2C 4E 2C 31 31 36 31 36 2E 39 31 37 32 38 37 34 36 2C 45 2C 34 2C 34 34 2C 30 2E 34 2C 34 39 2E 38 33 38 36 2C 4D 2C 2D 38 2E 33 34 31 32 2C 4D 2C 31 2E 35 2C 30 2A 34 32 0D 0A 24 47 4E 52 4D 43 2C 30 34 34 33 33 33 2E 35 30 2C 44 2C 34 30 30 39 2E 38 37 38 30 37 39 36 37 2C 4E 2C 31 31 36 31 36 2E 39 31 37 32 38 37 34 36 2C 45 2C 36 2E 31 34 37 2C 31 36 34 2E 34 2C 32 36 30 33 32 34 2C 37 2E 31 2C 57 2C 52 2C 53 2A 35 36 0D 0A 24 50 53 41 54 2C 48 50 52 2C 30 34 34 33 33 33 2E 35 30 2C 32 35 34 2E 33 31 2C 2D 30 2E 35 39 2C 30 2E 33 30 2C 31 65 2A 31 44 0D 0A 
[Rx][12:43:35.029] 24 47 4E 47 47 41 2C 30 34 34 33 33 33 2E 36 30 2C 34 30 30 39 2E 38 37 37 39 31 34 32 32 2C 4E 2C 31 31 36 31 36 2E 39 31 37 33 34 36 39 32 2C 45 2C 34 2C 34 34 2C 30 2E 34 2C 34 39 2E 38 33 36 36 2C 4D 2C 2D 38 2E 33 34 31 32 2C 4D 2C 31 2E 36 2C 30 2A 34 35 0D 0A 24 47 4E 52 4D 43 2C 30 34 34 33 33 33 2E 36 30 2C 44 2C 34 30 30 39 2E 38 37 37 39 31 34 32 32 2C 4E 2C 31 31 36 31 36 2E 39 31 37 33 34 36 39 32 2C 45 2C 36 2E 31 36 34 2C 31 36 34 2E 34 2C 32 36 30 33 32 34 2C 37 2E 31 2C 57 2C 52 2C 53 2A 35 44 0D 0A 24 50 53 41 54 2C 48 50 52 2C 30 34 34 33 33 33 2E 36 30 2C 32 35 34 2E 33 30 2C 2D 30 2E 35 38 2C 30 2E 33 30 2C 31 65 2A 31 45 0D 0A 
[Rx][12:43:35.129] 24 47 4E 47 47 41 2C 30 34 34 33 33 33 2E 37 30 2C 34 30 30 39 2E 38 37 37 37 34 39 37 38 2C 4E 2C 31 31 36 31 36 2E 39 31 37 34 30 35 30 33 2C 45 2C 34 2C 34 34 2C 30 2E 34 2C 34 39 2E 38 33 36 35 2C 4D 2C 2D 38 2E 33 34 31 32 2C 4D 2C 31 2E 37 2C 30 2A 34 37 0D 0A 24 47 4E 52 4D 43 2C 30 34 34 33 33 33 2E 37 30 2C 44 2C 34 30 30 39 2E 38 37 37 37 34 39 37 38 2C 4E 2C 31 31 36 31 36 2E 39 31 37 34 30 35 30 33 2C 45 2C 36 2E 31 34 37 2C 31 36 34 2E 35 2C 32 36 30 33 32 34 2C 37 2E 31 2C 57 2C 52 2C 53 2A 35 44 0D 0A 24 50 53 41 54 2C 48 50 52 2C 30 34 34 33 33 33 2E 37 30 2C 32 35 34 2E 32 39 2C 2D 30 2E 36 31 2C 30 2E 32 34 2C 31 65 2A 31 38 0D 0A 
[Rx][12:43:35.228] 24 47 4E 47 47 41 2C 30 34 34 33 33 33 2E 38 30 2C 34 30 30 39 2E 38 37 37 35 38 35 39 30 2C 4E 2C 31 31 36 31 36 2E 39 31 37 34 36 35 36 35 2C 45 2C 34 2C 34 34 2C 30 2E 34 2C 34 39 2E 38 33 34 39 2C 4D 2C 2D 38 2E 33 34 31 32 2C 4D 2C 30 2E 38 2C 30 2A 34 41 0D 0A 24 47 4E 52 4D 43 2C 30 34 34 33 33 33 2E 38 30 2C 44 2C 34 30 30 39 2E 38 37 37 35 38 35 39 30 2C 4E 2C 31 31 36 31 36 2E 39 31 37 34 36 35 36 35 2C 45 2C 36 2E 31 33 30 2C 31 36 34 2E 34 2C 32 36 30 33 32 34 2C 37 2E 31 2C 57 2C 52 2C 53 2A 35 31 0D 0A 24 50 53 41 54 2C 48 50 52 2C 30 34 34 33 33 33 2E 38 30 2C 32 35 34 2E 33 30 2C 2D 30 2E 36 33 2C 30 2E 32 33 2C 31 65 2A 31 41 0D 0A 
[Rx][12:43:35.328] 24 47 4E 47 47 41 2C 30 34 34 33 33 33 2E 39 30 2C 34 30 30 39 2E 38 37 37 34 32 30 36 37 2C 4E 2C 31 31 36 31 36 2E 39 31 37 35 32 35 36 33 2C 45 2C 34 2C 34 34 2C 30 2E 34 2C 34 39 2E 38 33 37 32 2C 4D 2C 2D 38 2E 33 34 31 32 2C 4D 2C 30 2E 39 2C 30 2A 34 37 0D 0A 24 47 4E 52 4D 43 2C 30 34 34 33 33 33 2E 39 30 2C 44 2C 34 30 30 39 2E 38 37 37 34 32 30 36 37 2C 4E 2C 31 31 36 31 36 2E 39 31 37 35 32 35 36 33 2C 45 2C 36 2E 31 33 35 2C 31 36 34 2E 34 2C 32 36 30 33 32 34 2C 37 2E 31 2C 57 2C 52 2C 53 2A 35 30 0D 0A 24 50 53 41 54 2C 48 50 52 2C 30 34 34 33 33 33 2E 39 30 2C 32 35 34 2E 33 33 2C 2D 30 2E 36 31 2C 30 2E 32 31 2C 31 65 2A 31 38 0D 0A 
[Rx][12:43:35.428] 24 47 4E 47 47 41 2C 30 34 34 33 33 34 2E 30 30 2C 34 30 30 39 2E 38 37 37 32 35 37 30 32 2C 4E 2C 31 31 36 31 36 2E 39 31 37 35 38 36 35 33 2C 45 2C 34 2C 34 34 2C 30 2E 34 2C 34 39 2E 38 33 32 32 2C 4D 2C 2D 38 2E 33 34 31 32 2C 4D 2C 31 2E 30 2C 30 2A 34 42 0D 0A 24 47 4E 52 4D 43 2C 30 34 34 33 33 34 2E 30 30 2C 44 2C 34 30 30 39 2E 38 37 37 32 35 37 30 32 2C 4E 2C 31 31 36 31 36 2E 39 31 37 35 38 36 35 33 2C 45 2C 36 2E 31 34 35 2C 31 36 34 2E 34 2C 32 36 30 33 32 34 2C 37 2E 31 2C 57 2C 52 2C 53 2A 35 36 0D 0A 24 50 53 41 54 2C 48 50 52 2C 30 34 34 33 33 34 2E 30 30 2C 32 35 34 2E 33 35 2C 2D 30 2E 36 32 2C 30 2E 32 30 2C 31 65 2A 31 32 0D 0A 
[Rx][12:43:35.528] 24 47 4E 47 47 41 2C 30 34 34 33 33 34 2E 31 30 2C 34 30 30 39 2E 38 37 37 30 39 33 32 39 2C 4E 2C 31 31 36 31 36 2E 39 31 37 36 34 35 35 39 2C 45 2C 34 2C 34 34 2C 30 2E 34 2C 34 39 2E 38 33 32 34 2C 4D 2C 2D 38 2E 33 34 31 32 2C 4D 2C 31 2E 31 2C 30 2A 34 38 0D 0A 24 47 4E 52 4D 43 2C 30 34 34 33 33 34 2E 31 30 2C 44 2C 34 30 30 39 2E 38 37 37 30 39 33 32 39 2C 4E 2C 31 31 36 31 36 2E 39 31 37 36 34 35 35 39 2C 45 2C 36 2E 31 33 35 2C 31 36 34 2E 33 2C 32 36 30 33 32 34 2C 37 2E 31 2C 57 2C 52 2C 53 2A 35 32 0D 0A 24 50 53 41 54 2C 48 50 52 2C 30 34 34 33 33 34 2E 31 30 2C 32 35 34 2E 33 37 2C 2D 30 2E 36 30 2C 30 2E 32 30 2C 31 65 2A 31 33 0D 0A 
[Rx][12:43:35.628] 24 47 4E 47 47 41 2C 30 34 34 33 33 34 2E 32 30 2C 34 30 30 39 2E 38 37 36 39 33 30 32 30 2C 4E 2C 31 31 36 31 36 2E 39 31 37 37 30 32 39 30 2C 45 2C 34 2C 34 34 2C 30 2E 34 2C 34 39 2E 38 32 38 32 2C 4D 2C 2D 38 2E 33 34 31 32 2C 4D 2C 31 2E 32 2C 30 2A 34 41 0D 0A 24 47 4E 52 4D 43 2C 30 34 34 33 33 34 2E 32 30 2C 44 2C 34 30 30 39 2E 38 37 36 39 33 30 32 30 2C 4E 2C 31 31 36 31 36 2E 39 31 37 37 30 32 39 30 2C 45 2C 36 2E 31 32 38 2C 31 36 34 2E 33 2C 32 36 30 33 32 34 2C 37 2E 31 2C 57 2C 52 2C 53 2A 35 32 0D 0A 24 50 53 41 54 2C 48 50 52 2C 30 34 34 33 33 34 2E 32 30 2C 32 35 34 2E 33 39 2C 2D 30 2E 36 30 2C 30 2E 32 31 2C 31 65 2A 31 46 0D 0A 
[Rx][12:43:35.728] 24 47 4E 47 47 41 2C 30 34 34 33 33 34 2E 33 30 2C 34 30 30 39 2E 38 37 36 37 36 36 32 30 2C 4E 2C 31 31 36 31 36 2E 39 31 37 37 36 33 30 36 2C 45 2C 34 2C 34 34 2C 30 2E 34 2C 34 39 2E 38 33 30 32 2C 4D 2C 2D 38 2E 33 34 31 32 2C 4D 2C 31 2E 33 2C 30 2A 34 36 0D 0A 24 47 4E 52 4D 43 2C 30 34 34 33 33 34 2E 33 30 2C 44 2C 34 30 30 39 2E 38 37 36 37 36 36 32 30 2C 4E 2C 31 31 36 31 36 2E 39 31 37 37 36 33 30 36 2C 45 2C 36 2E 31 31 32 2C 31 36 34 2E 31 2C 32 36 30 33 32 34 2C 37 2E 31 2C 57 2C 52 2C 53 2A 35 44 0D 0A 24 50 53 41 54 2C 48 50 52 2C 30 34 34 33 33 34 2E 33 30 2C 32 35 34 2E 34 31 2C 2D 30 2E 35 36 2C 30 2E 32 31 2C 31 65 2A 31 34 0D 0A 
[Rx][12:43:35.828] 24 47 4E 47 47 41 2C 30 34 34 33 33 34 2E 34 30 2C 34 30 30 39 2E 38 37 36 36 30 33 33 36 2C 4E 2C 31 31 36 31 36 2E 39 31 37 38 32 34 37 38 2C 45 2C 34 2C 34 34 2C 30 2E 34 2C 34 39 2E 38 32 37 38 2C 4D 2C 2D 38 2E 33 34 31 32 2C 4D 2C 31 2E 34 2C 30 2A 34 41 0D 0A 24 47 4E 52 4D 43 2C 30 34 34 33 33 34 2E 34 30 2C 44 2C 34 30 30 39 2E 38 37 36 36 30 33 33 36 2C 4E 2C 31 31 36 31 36 2E 39 31 37 38 32 34 37 38 2C 45 2C 36 2E 31 30 30 2C 31 36 33 2E 39 2C 32 36 30 33 32 34 2C 37 2E 31 2C 57 2C 52 2C 53 2A 35 36 0D 0A 24 50 53 41 54 2C 48 50 52 2C 30 34 34 33 33 34 2E 34 30 2C 32 35 34 2E 34 32 2C 2D 30 2E 35 33 2C 30 2E 32 34 2C 31 65 2A 31 30 0D 0A 
[Rx][12:43:35.928] 24 47 4E 47 47 41 2C 30 34 34 33 33 34 2E 35 30 2C 34 30 30 39 2E 38 37 36 34 33 39 36 34 2C 4E 2C 31 31 36 31 36 2E 39 31 37 38 38 34 34 32 2C 45 2C 34 2C 34 34 2C 30 2E 34 2C 34 39 2E 38 32 33 36 2C 4D 2C 2D 38 2E 33 34 31 32 2C 4D 2C 31 2E 35 2C 30 2A 34 46 0D 0A 24 47 4E 52 4D 43 2C 30 34 34 33 33 34 2E 35 30 2C 44 2C 34 30 30 39 2E 38 37 36 34 33 39 36 34 2C 4E 2C 31 31 36 31 36 2E 39 31 37 38 38 34 34 32 2C 45 2C 36 2E 31 30 36 2C 31 36 34 2E 31 2C 32 36 30 33 32 34 2C 37 2E 31 2C 57 2C 52 2C 53 2A 35 31 0D 0A 24 50 53 41 54 2C 48 50 52 2C 30 34 34 33 33 34 2E 35 30 2C 32 35 34 2E 34 33 2C 2D 30 2E 35 33 2C 30 2E 32 36 2C 31 65 2A 31 32 0D 0A 
[Rx][12:43:36.028] 24 47 4E 47 47 41 2C 30 34 34 33 33 34 2E 36 30 2C 34 30 30 39 2E 38 37 36 32 37 35 35 30 2C 4E 2C 31 31 36 31 36 2E 39 31 37 39 34 36 33 34 2C 45 2C 34 2C 34 34 2C 30 2E 34 2C 34 39 2E 38 32 31 32 2C 4D 2C 2D 38 2E 33 34 31 32 2C 4D 2C 31 2E 36 2C 30 2A 34 45 0D 0A 24 47 4E 52 4D 43 2C 30 34 34 33 33 34 2E 36 30 2C 44 2C 34 30 30 39 2E 38 37 36 32 37 35 35 30 2C 4E 2C 31 31 36 31 36 2E 39 31 37 39 34 36 33 34 2C 45 2C 36 2E 31 31 33 2C 31 36 34 2E 33 2C 32 36 30 33 32 34 2C 37 2E 31 2C 57 2C 52 2C 53 2A 35 33 0D 0A 24 50 53 41 54 2C 48 50 52 2C 30 34 34 33 33 34 2E 36 30 2C 32 35 34 2E 34 35 2C 2D 30 2E 35 30 2C 30 2E 32 36 2C 31 65 2A 31 34 0D 0A 
[Rx][12:43:36.128] 24 47 4E 47 47 41 2C 30 34 34 33 33 34 2E 37 30 2C 34 30 30 39 2E 38 37 36 31 31 31 35 35 2C 4E 2C 31 31 36 31 36 2E 39 31 38 30 30 36 30 34 2C 45 2C 34 2C 34 34 2C 30 2E 34 2C 34 39 2E 38 32 31 32 2C 4D 2C 2D 38 2E 33 34 31 32 2C 4D 2C 31 2E 37 2C 30 2A 34 42 0D 0A 24 47 4E 52 4D 43 2C 30 34 34 33 33 34 2E 37 30 2C 44 2C 34 30 30 39 2E 38 37 36 31 31 31 35 35 2C 4E 2C 31 31 36 31 36 2E 39 31 38 30 30 36 30 34 2C 45 2C 36 2E 31 33 32 2C 31 36 34 2E 34 2C 32 36 30 33 32 34 2C 37 2E 31 2C 57 2C 52 2C 53 2A 35 33 0D 0A 24 50 53 41 54 2C 48 50 52 2C 30 34 34 33 33 34 2E 37 30 2C 32 35 34 2E 34 34 2C 2D 30 2E 35 34 2C 30 2E 32 35 2C 31 65 2A 31 33 0D 0A 
[Rx][12:43:36.228] 24 47 4E 47 47 41 2C 30 34 34 33 33 34 2E 38 30 2C 34 30 30 39 2E 38 37 35 39 34 36 38 33 2C 4E 2C 31 31 36 31 36 2E 39 31 38 30 36 35 37 38 2C 45 2C 34 2C 34 34 2C 30 2E 34 2C 34 39 2E 38 31 38 33 2C 4D 2C 2D 38 2E 33 34 31 32 2C 4D 2C 30 2E 38 2C 30 2A 34 44 0D 0A 24 47 4E 52 4D 43 2C 30 34 34 33 33 34 2E 38 30 2C 44 2C 34 30 30 39 2E 38 37 35 39 34 36 38 33 2C 4E 2C 31 31 36 31 36 2E 39 31 38 30 36 35 37 38 2C 45 2C 36 2E 31 34 30 2C 31 36 34 2E 35 2C 32 36 30 33 32 34 2C 37 2E 31 2C 57 2C 52 2C 53 2A 35 34 0D 0A 24 50 53 41 54 2C 48 50 52 2C 30 34 34 33 33 34 2E 38 30 2C 32 35 34 2E 34 33 2C 2D 30 2E 35 34 2C 30 2E 32 34 2C 31 65 2A 31 41 0D 0A 
[Rx][12:43:36.328] 24 47 4E 47 47 41 2C 30 34 34 33 33 34 2E 39 30 2C 34 30 30 39 2E 38 37 35 37 38 32 35 36 2C 4E 2C 31 31 36 31 36 2E 39 31 38 31 32 35 35 36 2C 45 2C 34 2C 34 34 2C 30 2E 34 2C 34 39 2E 38 31 33 34 2C 4D 2C 2D 38 2E 33 34 31 32 2C 4D 2C 30 2E 39 2C 30 2A 34 36 0D 0A 24 47 4E 52 4D 43 2C 30 34 34 33 33 34 2E 39 30 2C 44 2C 34 30 30 39 2E 38 37 35 37 38 32 35 36 2C 4E 2C 31 31 36 31 36 2E 39 31 38 31 32 35 35 36 2C 45 2C 36 2E 31 35 33 2C 31 36 34 2E 34 2C 32 36 30 33 32 34 2C 37 2E 31 2C 57 2C 52 2C 53 2A 35 31 0D 0A 24 50 53 41 54 2C 48 50 52 2C 30 34 34 33 33 34 2E 39 30 2C 32 35 34 2E 34 32 2C 2D 30 2E 35 30 2C 30 2E 32 38 2C 31 65 2A 31 32 0D 0A 
[Rx][12:43:36.428] 24 47 4E 47 47 41 2C 30 34 34 33 33 35 2E 30 30 2C 34 30 30 39 2E 38 37 35 36 31 37 32 30 2C 4E 2C 31 31 36 31 36 2E 39 31 38 31 38 34 37 38 2C 45 2C 34 2C 34 34 2C 30 2E 34 2C 34 39 2E 38 31 31 38 2C 4D 2C 2D 38 2E 33 34 31 32 2C 4D 2C 31 2E 30 2C 30 2A 34 33 0D 0A 24 47 4E 52 4D 43 2C 30 34 34 33 33 35 2E 30 30 2C 44 2C 34 30 30 39 2E 38 37 35 36 31 37 32 30 2C 4E 2C 31 31 36 31 36 2E 39 31 38 31 38 34 37 38 2C 45 2C 36 2E 31 34 31 2C 31 36 34 2E 36 2C 32 36 30 33 32 34 2C 37 2E 31 2C 57 2C 52 2C 53 2A 35 33 0D 0A 24 50 53 41 54 2C 48 50 52 2C 30 34 34 33 33 35 2E 30 30 2C 32 35 34 2E 34 33 2C 2D 30 2E 34 38 2C 30 2E 32 39 2C 31 65 2A 31 33 0D 0A 
[Rx][12:43:36.528] 24 47 4E 47 47 41 2C 30 34 34 33 33 35 2E 31 30 2C 34 30 30 39 2E 38 37 35 34 35 32 37 36 2C 4E 2C 31 31 36 31 36 2E 39 31 38 32 34 33 31 39 2C 45 2C 34 2C 34 34 2C 30 2E 34 2C 34 39 2E 38 31 31 30 2C 4D 2C 2D 38 2E 33 34 31 32 2C 4D 2C 31 2E 31 2C 30 2A 34 34 0D 0A 24 47 4E 52 4D 43 2C 30 34 34 33 33 35 2E 31 30 2C 44 2C 34 30 30 39 2E 38 37 35 34 35 32 37 36 2C 4E 2C 31 31 36 31 36 2E 39 31 38 32 34 33 31 39 2C 45 2C 36 2E 31 33 31 2C 31 36 34 2E 37 2C 32 36 30 33 32 34 2C 37 2E 31 2C 57 2C 52 2C 53 2A 35 42 0D 0A 24 50 53 41 54 2C 48 50 52 2C 30 34 34 33 33 35 2E 31 30 2C 32 35 34 2E 34 35 2C 2D 30 2E 34 36 2C 30 2E 32 39 2C 31 65 2A 31 41 0D 0A 
[Rx][12:43:36.628] 24 47 4E 47 47 41 2C 30 34 34 33 33 35 2E 32 30 2C 34 30 30 39 2E 38 37 35 32 38 37 39 33 2C 4E 2C 31 31 36 31 36 2E 39 31 38 33 30 34 32 34 2C 45 2C 34 2C 34 34 2C 30 2E 34 2C 34 39 2E 38 31 30 37 2C 4D 2C 2D 38 2E 33 34 31 32 2C 4D 2C 31 2E 32 2C 30 2A 34 42 0D 0A 24 47 4E 52 4D 43 2C 30 34 34 33 33 35 2E 32 30 2C 44 2C 34 30 30 39 2E 38 37 35 32 38 37 39 33 2C 4E 2C 31 31 36 31 36 2E 39 31 38 33 30 34 32 34 2C 45 2C 36 2E 31 30 30 2C 31 36 34 2E 34 2C 32 36 30 33 32 34 2C 37 2E 31 2C 57 2C 52 2C 53 2A 35 30 0D 0A 24 50 53 41 54 2C 48 50 52 2C 30 34 34 33 33 35 2E 32 30 2C 32 35 34 2E 34 37 2C 2D 30 2E 34 35 2C 30 2E 33 33 2C 31 65 2A 31 33 0D 0A 
[Rx][12:43:36.728] 24 47 4E 47 47 41 2C 30 34 34 33 33 35 2E 33 30 2C 34 30 30 39 2E 38 37 35 31 32 34 36 38 2C 4E 2C 31 31 36 31 36 2E 39 31 38 33 36 32 30 38 2C 45 2C 34 2C 34 34 2C 30 2E 34 2C 34 39 2E 38 30 39 30 2C 4D 2C 2D 38 2E 33 34 31 32 2C 4D 2C 31 2E 33 2C 30 2A 34 34 0D 0A 24 47 4E 52 4D 43 2C 30 34 34 33 33 35 2E 33 30 2C 44 2C 34 30 30 39 2E 38 37 35 31 32 34 36 38 2C 4E 2C 31 31 36 31 36 2E 39 31 38 33 36 32 30 38 2C 45 2C 36 2E 31 30 38 2C 31 36 34 2E 34 2C 32 36 30 33 32 34 2C 37 2E 31 2C 57 2C 52 2C 53 2A 35 39 0D 0A 24 50 53 41 54 2C 48 50 52 2C 30 34 34 33 33 35 2E 33 30 2C 32 35 34 2E 35 30 2C 2D 30 2E 34 30 2C 30 2E 33 36 2C 31 65 2A 31 34 0D 0A 
[Rx][12:43:36.829] 24 47 4E 47 47 41 2C 30 34 34 33 33 35 2E 34 30 2C 34 30 30 39 2E 38 37 34 39 36 31 31 38 2C 4E 2C 31 31 36 31 36 2E 39 31 38 34 32 32 35 36 2C 45 2C 34 2C 34 34 2C 30 2E 34 2C 34 39 2E 38 30 39 31 2C 4D 2C 2D 38 2E 33 34 31 32 2C 4D 2C 31 2E 34 2C 30 2A 34 32 0D 0A 24 47 4E 52 4D 43 2C 30 34 34 33 33 35 2E 34 30 2C 44 2C 34 30 30 39 2E 38 37 34 39 36 31 31 38 2C 4E 2C 31 31 36 31 36 2E 39 31 38 34 32 32 35 36 2C 45 2C 36 2E 31 31 32 2C 31 36 34 2E 33 2C 32 36 30 33 32 34 2C 37 2E 31 2C 57 2C 52 2C 53 2A 35 35 0D 0A 24 50 53 41 54 2C 48 50 52 2C 30 34 34 33 33 35 2E 34 30 2C 32 35 34 2E 35 31 2C 2D 30 2E 34 30 2C 30 2E 33 38 2C 31 65 2A 31 43 0D 0A 
[Rx][12:43:36.929] 24 47 4E 47 47 41 2C 30 34 34 33 33 35 2E 35 30 2C 34 30 30 39 2E 38 37 34 37 39 36 34 39 2C 4E 2C 31 31 36 31 36 2E 39 31 38 34 38 33 32 30 2C 45 2C 34 2C 34 34 2C 30 2E 34 2C 34 39 2E 38 30 38 32 2C 4D 2C 2D 38 2E 33 34 31 32 2C 4D 2C 31 2E 35 2C 30 2A 34 38 0D 0A 24 47 4E 52 4D 43 2C 30 34 34 33 33 35 2E 35 30 2C 44 2C 34 30 30 39 2E 38 37 34 37 39 36 34 39 2C 4E 2C 31 31 36 31 36 2E 39 31 38 34 38 33 32 30 2C 45 2C 36 2E 31 31 39 2C 31 36 34 2E 32 2C 32 36 30 33 32 34 2C 37 2E 31 2C 57 2C 52 2C 53 2A 35 36 0D 0A 24 50 53 41 54 2C 48 50 52 2C 30 34 34 33 33 35 2E 35 30 2C 32 35 34 2E 35 32 2C 2D 30 2E 33 39 2C 30 2E 33 38 2C 31 65 2A 31 30 0D 0A 
[Rx][12:43:37.029] 24 47 4E 47 47 41 2C 30 34 34 33 33 35 2E 36 30 2C 34 30 30 39 2E 38 37 34 36 33 32 30 36 2C 4E 2C 31 31 36 31 36 2E 39 31 38 35 34 34 30 33 2C 45 2C 34 2C 34 34 2C 30 2E 34 2C 34 39 2E 38 30 36 37 2C 4D 2C 2D 38 2E 33 34 31 32 2C 4D 2C 31 2E 36 2C 30 2A 34 43 0D 0A 24 47 4E 52 4D 43 2C 30 34 34 33 33 35 2E 36 30 2C 44 2C 34 30 30 39 2E 38 37 34 36 33 32 30 36 2C 4E 2C 31 31 36 31 36 2E 39 31 38 35 34 34 30 33 2C 45 2C 36 2E 31 33 31 2C 31 36 34 2E 31 2C 32 36 30 33 32 34 2C 37 2E 31 2C 57 2C 52 2C 53 2A 35 33 0D 0A 24 50 53 41 54 2C 48 50 52 2C 30 34 34 33 33 35 2E 36 30 2C 32 35 34 2E 35 32 2C 2D 30 2E 33 38 2C 30 2E 34 33 2C 31 65 2A 31 45 0D 0A 
[Rx][12:43:37.129] 24 47 4E 47 47 41 2C 30 34 34 33 33 35 2E 37 30 2C 34 30 30 39 2E 38 37 34 34 36 38 32 39 2C 4E 2C 31 31 36 31 36 2E 39 31 38 36 30 33 35 39 2C 45 2C 34 2C 34 34 2C 30 2E 34 2C 34 39 2E 38 30 33 37 2C 4D 2C 2D 38 2E 33 34 31 32 2C 4D 2C 31 2E 37 2C 30 2A 34 36 0D 0A 24 47 4E 52 4D 43 2C 30 34 34 33 33 35 2E 37 30 2C 44 2C 34 30 30 39 2E 38 37 34 34 36 38 32 39 2C 4E 2C 31 31 36 31 36 2E 39 31 38 36 30 33 35 39 2C 45 2C 36 2E 31 35 39 2C 31 36 34 2E 31 2C 32 36 30 33 32 34 2C 37 2E 31 2C 57 2C 52 2C 53 2A 35 33 0D 0A 24 50 53 41 54 2C 48 50 52 2C 30 34 34 33 33 35 2E 37 30 2C 32 35 34 2E 35 34 2C 2D 30 2E 33 36 2C 30 2E 33 35 2C 31 65 2A 31 36 0D 0A 
[Rx][12:43:37.228] 24 47 4E 47 47 41 2C 30 34 34 33 33 35 2E 38 30 2C 34 30 30 39 2E 38 37 34 33 30 31 38 35 2C 4E 2C 31 31 36 31 36 2E 39 31 38 36 36 33 34 31 2C 45 2C 34 2C 34 34 2C 30 2E 34 2C 34 39 2E 38 30 31 38 2C 4D 2C 2D 38 2E 33 34 31 32 2C 4D 2C 30 2E 38 2C 30 2A 34 42 0D 0A 24 47 4E 52 4D 43 2C 30 34 34 33 33 35 2E 38 30 2C 44 2C 34 30 30 39 2E 38 37 34 33 30 31 38 35 2C 4E 2C 31 31 36 31 36 2E 39 31 38 36 36 33 34 31 2C 45 2C 36 2E 32 30 31 2C 31 36 34 2E 32 2C 32 36 30 33 32 34 2C 37 2E 31 2C 57 2C 52 2C 53 2A 35 30 0D 0A 24 50 53 41 54 2C 48 50 52 2C 30 34 34 33 33 35 2E 38 30 2C 32 35 34 2E 35 37 2C 2D 30 2E 33 32 2C 30 2E 33 33 2C 31 65 2A 31 38 0D 0A 
[Rx][12:43:37.328] 24 47 4E 47 47 41 2C 30 34 34 33 33 35 2E 39 30 2C 34 30 30 39 2E 38 37 34 31 33 36 31 30 2C 4E 2C 31 31 36 31 36 2E 39 31 38 37 32 34 39 32 2C 45 2C 34 2C 34 34 2C 30 2E 34 2C 34 39 2E 37 39 37 32 2C 4D 2C 2D 38 2E 33 34 31 32 2C 4D 2C 30 2E 39 2C 30 2A 34 37 0D 0A 24 47 4E 52 4D 43 2C 30 34 34 33 33 35 2E 39 30 2C 44 2C 34 30 30 39 2E 38 37 34 31 33 36 31 30 2C 4E 2C 31 31 36 31 36 2E 39 31 38 37 32 34 39 32 2C 45 2C 36 2E 32 31 32 2C 31 36 34 2E 34 2C 32 36 30 33 32 34 2C 37 2E 31 2C 57 2C 52 2C 53 2A 35 33 0D 0A 24 50 53 41 54 2C 48 50 52 2C 30 34 34 33 33 35 2E 39 30 2C 32 35 34 2E 35 36 2C 2D 30 2E 33 32 2C 30 2E 33 32 2C 31 65 2A 31 39 0D 0A 
[Rx][12:43:37.428] 24 47 4E 47 47 41 2C 30 34 34 33 33 36 2E 30 30 2C 34 30 30 39 2E 38 37 33 39 37 30 30 30 2C 4E 2C 31 31 36 31 36 2E 39 31 38 37 38 36 39 37 2C 45 2C 34 2C 34 34 2C 30 2E 34 2C 34 39 2E 37 39 36 39 2C 4D 2C 2D 38 2E 33 34 31 32 2C 4D 2C 31 2E 30 2C 30 2A 34 45 0D 0A 24 47 4E 52 4D 43 2C 30 34 34 33 33 36 2E 30 30 2C 44 2C 34 30 30 39 2E 38 37 33 39 37 30 30 30 2C 4E 2C 31 31 36 31 36 2E 39 31 38 37 38 36 39 37 2C 45 2C 36 2E 31 39 38 2C 31 36 34 2E 33 2C 32 36 30 33 32 34 2C 37 2E 31 2C 57 2C 52 2C 53 2A 35 45 0D 0A 24 50 53 41 54 2C 48 50 52 2C 30 34 34 33 33 36 2E 30 30 2C 32 35 34 2E 35 31 2C 2D 30 2E 33 36 2C 30 2E 33 30 2C 31 65 2A 31 32 0D 0A 
[Rx][12:43:37.528] 24 47 4E 47 47 41 2C 30 34 34 33 33 36 2E 31 30 2C 34 30 30 39 2E 38 37 33 38 30 32 37 38 2C 4E 2C 31 31 36 31 36 2E 39 31 38 38 34 38 31 31 2C 45 2C 34 2C 34 34 2C 30 2E 34 2C 34 39 2E 37 39 35 35 2C 4D 2C 2D 38 2E 33 34 31 32 2C 4D 2C 31 2E 31 2C 30 2A 34 39 0D 0A 24 47 4E 52 4D 43 2C 30 34 34 33 33 36 2E 31 30 2C 44 2C 34 30 30 39 2E 38 37 33 38 30 32 37 38 2C 4E 2C 31 31 36 31 36 2E 39 31 38 38 34 38 31 31 2C 45 2C 36 2E 32 32 37 2C 31 36 34 2E 32 2C 32 36 30 33 32 34 2C 37 2E 31 2C 57 2C 52 2C 53 2A 35 31 0D 0A 24 50 53 41 54 2C 48 50 52 2C 30 34 34 33 33 36 2E 31 30 2C 32 35 34 2E 34 33 2C 2D 30 2E 34 38 2C 30 2E 33 36 2C 31 65 2A 31 46 0D 0A 
[Rx][12:43:37.628] 24 47 4E 47 47 41 2C 30 34 34 33 33 36 2E 32 30 2C 34 30 30 39 2E 38 37 33 36 33 38 39 34 2C 4E 2C 31 31 36 31 36 2E 39 31 38 39 30 39 30 37 2C 45 2C 34 2C 34 34 2C 30 2E 34 2C 34 39 2E 37 39 35 30 2C 4D 2C 2D 38 2E 33 34 31 32 2C 4D 2C 31 2E 32 2C 30 2A 34 41 0D 0A 24 47 4E 52 4D 43 2C 30 34 34 33 33 36 2E 32 30 2C 44 2C 34 30 30 39 2E 38 37 33 36 33 38 39 34 2C 4E 2C 31 31 36 31 36 2E 39 31 38 39 30 39 30 37 2C 45 2C 36 2E 31 37 35 2C 31 36 34 2E 36 2C 32 36 30 33 32 34 2C 37 2E 31 2C 57 2C 52 2C 53 2A 35 34 0D 0A 24 50 53 41 54 2C 48 50 52 2C 30 34 34 33 33 36 2E 32 30 2C 32 35 34 2E 34 30 2C 2D 30 2E 35 33 2C 30 2E 34 33 2C 31 65 2A 31 37 0D 0A 
[Rx][12:43:37.728] 24 47 4E 47 47 41 2C 30 34 34 33 33 36 2E 33 30 2C 34 30 30 39 2E 38 37 33 34 37 33 31 37 2C 4E 2C 31 31 36 31 36 2E 39 31 38 39 36 35 38 34 2C 45 2C 34 2C 34 34 2C 30 2E 34 2C 34 39 2E 37 39 37 33 2C 4D 2C 2D 38 2E 33 34 31 32 2C 4D 2C 31 2E 33 2C 30 2A 34 43 0D 0A 24 47 4E 52 4D 43 2C 30 34 34 33 33 36 2E 33 30 2C 44 2C 34 30 30 39 2E 38 37 33 34 37 33 31 37 2C 4E 2C 31 31 36 31 36 2E 39 31 38 39 36 35 38 34 2C 45 2C 36 2E 31 32 34 2C 31 36 35 2E 33 2C 32 36 30 33 32 34 2C 37 2E 31 2C 57 2C 52 2C 53 2A 35 32 0D 0A 24 50 53 41 54 2C 48 50 52 2C 30 34 34 33 33 36 2E 33 30 2C 32 35 34 2E 34 31 2C 2D 30 2E 35 37 2C 30 2E 35 32 2C 31 65 2A 31 33 0D 0A 
[Rx][12:43:37.828] 24 47 4E 47 47 41 2C 30 34 34 33 33 36 2E 34 30 2C 34 30 30 39 2E 38 37 33 33 30 38 39 36 2C 4E 2C 31 31 36 31 36 2E 39 31 39 30 32 32 39 30 2C 45 2C 34 2C 34 34 2C 30 2E 34 2C 34 39 2E 37 39 39 39 2C 4D 2C 2D 38 2E 33 34 31 32 2C 4D 2C 31 2E 34 2C 30 2A 34 34 0D 0A 24 47 4E 52 4D 43 2C 30 34 34 33 33 36 2E 34 30 2C 44 2C 34 30 30 39 2E 38 37 33 33 30 38 39 36 2C 4E 2C 31 31 36 31 36 2E 39 31 39 30 32 32 39 30 2C 45 2C 36 2E 30 39 38 2C 31 36 35 2E 32 2C 32 36 30 33 32 34 2C 37 2E 31 2C 57 2C 52 2C 53 2A 35 45 0D 0A 24 50 53 41 54 2C 48 50 52 2C 30 34 34 33 33 36 2E 34 30 2C 32 35 34 2E 34 37 2C 2D 30 2E 34 35 2C 30 2E 35 36 2C 31 65 2A 31 35 0D 0A 
[Rx][12:43:37.928] 24 47 4E 47 47 41 2C 30 34 34 33 33 36 2E 35 30 2C 34 30 30 39 2E 38 37 33 31 34 36 31 33 2C 4E 2C 31 31 36 31 36 2E 39 31 39 30 38 34 37 32 2C 45 2C 34 2C 34 34 2C 30 2E 34 2C 34 39 2E 38 30 34 39 2C 4D 2C 2D 38 2E 33 34 31 32 2C 4D 2C 31 2E 35 2C 30 2A 34 41 0D 0A 24 47 4E 52 4D 43 2C 30 34 34 33 33 36 2E 35 30 2C 44 2C 34 30 30 39 2E 38 37 33 31 34 36 31 33 2C 4E 2C 31 31 36 31 36 2E 39 31 39 30 38 34 37 32 2C 45 2C 36 2E 30 38 36 2C 31 36 34 2E 34 2C 32 36 30 33 32 34 2C 37 2E 31 2C 57 2C 52 2C 53 2A 35 32 0D 0A 24 50 53 41 54 2C 48 50 52 2C 30 34 34 33 33 36 2E 35 30 2C 32 35 34 2E 35 36 2C 2D 30 2E 33 36 2C 30 2E 36 30 2C 31 65 2A 31 35 0D 0A 
[Rx][12:43:38.028] 24 47 4E 47 47 41 2C 30 34 34 33 33 36 2E 36 30 2C 34 30 30 39 2E 38 37 32 39 38 32 32 39 2C 4E 2C 31 31 36 31 36 2E 39 31 39 31 34 36 38 32 2C 45 2C 34 2C 34 34 2C 30 2E 34 2C 34 39 2E 38 30 31 38 2C 4D 2C 2D 38 2E 33 34 31 32 2C 4D 2C 31 2E 36 2C 30 2A 34 36 0D 0A 24 47 4E 52 4D 43 2C 30 34 34 33 33 36 2E 36 30 2C 44 2C 34 30 30 39 2E 38 37 32 39 38 32 32 39 2C 4E 2C 31 31 36 31 36 2E 39 31 39 31 34 36 38 32 2C 45 2C 36 2E 31 33 34 2C 31 36 33 2E 34 2C 32 36 30 33 32 34 2C 37 2E 31 2C 57 2C 52 2C 53 2A 35 36 0D 0A 24 50 53 41 54 2C 48 50 52 2C 30 34 34 33 33 36 2E 36 30 2C 32 35 34 2E 36 31 2C 2D 30 2E 33 33 2C 30 2E 36 30 2C 31 65 2A 31 37 0D 0A 
[Rx][12:43:38.128] 24 47 4E 47 47 41 2C 30 34 34 33 33 36 2E 37 30 2C 34 30 30 39 2E 38 37 32 38 31 38 33 34 2C 4E 2C 31 31 36 31 36 2E 39 31 39 32 30 38 39 38 2C 45 2C 34 2C 34 34 2C 30 2E 34 2C 34 39 2E 38 30 32 36 2C 4D 2C 2D 38 2E 33 34 31 32 2C 4D 2C 31 2E 37 2C 30 2A 34 37 0D 0A 24 47 4E 52 4D 43 2C 30 34 34 33 33 36 2E 37 30 2C 44 2C 34 30 30 39 2E 38 37 32 38 31 38 33 34 2C 4E 2C 31 31 36 31 36 2E 39 31 39 32 30 38 39 38 2C 45 2C 36 2E 31 35 39 2C 31 36 33 2E 31 2C 32 36 30 33 32 34 2C 37 2E 31 2C 57 2C 52 2C 53 2A 35 35 0D 0A 24 50 53 41 54 2C 48 50 52 2C 30 34 34 33 33 36 2E 37 30 2C 32 35 34 2E 36 32 2C 2D 30 2E 33 30 2C 30 2E 36 33 2C 31 65 2A 31 35 0D 0A 
[Rx][12:43:38.229] 24 47 4E 47 47 41 2C 30 34 34 33 33 36 2E 38 30 2C 34 30 30 39 2E 38 37 32 36 35 34 31 35 2C 4E 2C 31 31 36 31 36 2E 39 31 39 32 37 30 32 36 2C 45 2C 34 2C 34 34 2C 30 2E 34 2C 34 39 2E 38 30 35 36 2C 4D 2C 2D 38 2E 33 34 31 32 2C 4D 2C 30 2E 38 2C 30 2A 34 45 0D 0A 24 47 4E 52 4D 43 2C 30 34 34 33 33 36 2E 38 30 2C 44 2C 34 30 30 39 2E 38 37 32 36 35 34 31 35 2C 4E 2C 31 31 36 31 36 2E 39 31 39 32 37 30 32 36 2C 45 2C 36 2E 31 38 32 2C 31 36 33 2E 36 2C 32 36 30 33 32 34 2C 37 2E 31 2C 57 2C 52 2C 53 2A 35 34 0D 0A 24 50 53 41 54 2C 48 50 52 2C 30 34 34 33 33 36 2E 38 30 2C 32 35 34 2E 36 34 2C 2D 30 2E 32 36 2C 30 2E 36 34 2C 31 65 2A 31 43 0D 0A 
[Rx][12:43:38.329] 24 47 4E 47 47 41 2C 30 34 34 33 33 36 2E 39 30 2C 34 30 30 39 2E 38 37 32 34 38 39 31 32 2C 4E 2C 31 31 36 31 36 2E 39 31 39 33 33 31 30 35 2C 45 2C 34 2C 34 34 2C 30 2E 34 2C 34 39 2E 38 30 37 36 2C 4D 2C 2D 38 2E 33 34 31 32 2C 4D 2C 30 2E 39 2C 30 2A 34 43 0D 0A 24 47 4E 52 4D 43 2C 30 34 34 33 33 36 2E 39 30 2C 44 2C 34 30 30 39 2E 38 37 32 34 38 39 31 32 2C 4E 2C 31 31 36 31 36 2E 39 31 39 33 33 31 30 35 2C 45 2C 36 2E 31 36 35 2C 31 36 34 2E 35 2C 32 36 30 33 32 34 2C 37 2E 31 2C 57 2C 52 2C 53 2A 35 38 0D 0A 24 50 53 41 54 2C 48 50 52 2C 30 34 34 33 33 36 2E 39 30 2C 32 35 34 2E 36 33 2C 2D 30 2E 32 34 2C 30 2E 36 38 2C 31 65 2A 31 34 0D 0A 
[Rx][12:43:38.429] 24 47 4E 47 47 41 2C 30 34 34 33 33 37 2E 30 30 2C 34 30 30 39 2E 38 37 32 33 32 34 30 35 2C 4E 2C 31 31 36 31 36 2E 39 31 39 33 38 38 32 37 2C 45 2C 34 2C 34 34 2C 30 2E 34 2C 34 39 2E 38 30 35 32 2C 4D 2C 2D 38 2E 33 34 31 32 2C 4D 2C 31 2E 30 2C 30 2A 34 45 0D 0A 24 47 4E 52 4D 43 2C 30 34 34 33 33 37 2E 30 30 2C 44 2C 34 30 30 39 2E 38 37 32 33 32 34 30 35 2C 4E 2C 31 31 36 31 36 2E 39 31 39 33 38 38 32 37 2C 45 2C 36 2E 31 32 32 2C 31 36 34 2E 39 2C 32 36 30 33 32 34 2C 37 2E 31 2C 57 2C 52 2C 53 2A 35 42 0D 0A 24 50 53 41 54 2C 48 50 52 2C 30 34 34 33 33 37 2E 30 30 2C 32 35 34 2E 36 32 2C 2D 30 2E 32 35 2C 30 2E 36 38 2C 31 65 2A 31 43 0D 0A 
[Rx][12:43:38.529] 24 47 4E 47 47 41 2C 30 34 34 33 33 37 2E 31 30 2C 34 30 30 39 2E 38 37 32 31 35 39 34 38 2C 4E 2C 31 31 36 31 36 2E 39 31 39 34 34 39 30 36 2C 45 2C 34 2C 34 34 2C 30 2E 34 2C 34 39 2E 38 30 33 34 2C 4D 2C 2D 38 2E 33 34 31 32 2C 4D 2C 31 2E 31 2C 30 2A 34 36 0D 0A 24 47 4E 52 4D 43 2C 30 34 34 33 33 37 2E 31 30 2C 44 2C 34 30 30 39 2E 38 37 32 31 35 39 34 38 2C 4E 2C 31 31 36 31 36 2E 39 31 39 34 34 39 30 36 2C 45 2C 36 2E 31 31 32 2C 31 36 34 2E 38 2C 32 36 30 33 32 34 2C 37 2E 31 2C 57 2C 52 2C 53 2A 35 30 0D 0A 24 50 53 41 54 2C 48 50 52 2C 30 34 34 33 33 37 2E 31 30 2C 32 35 34 2E 35 39 2C 2D 30 2E 32 38 2C 30 2E 37 36 2C 31 65 2A 31 37 0D 0A 
[Rx][12:43:38.629] 24 47 4E 47 47 41 2C 30 34 34 33 33 37 2E 32 30 2C 34 30 30 39 2E 38 37 31 39 39 35 31 34 2C 4E 2C 31 31 36 31 36 2E 39 31 39 35 30 38 36 38 2C 45 2C 34 2C 34 34 2C 30 2E 34 2C 34 39 2E 38 30 33 31 2C 4D 2C 2D 38 2E 33 34 31 32 2C 4D 2C 31 2E 32 2C 30 2A 34 44 0D 0A 24 47 4E 52 4D 43 2C 30 34 34 33 33 37 2E 32 30 2C 44 2C 34 30 30 39 2E 38 37 31 39 39 35 31 34 2C 4E 2C 31 31 36 31 36 2E 39 31 39 35 30 38 36 38 2C 45 2C 36 2E 31 31 34 2C 31 36 34 2E 37 2C 32 36 30 33 32 34 2C 37 2E 31 2C 57 2C 52 2C 53 2A 35 34 0D 0A 24 50 53 41 54 2C 48 50 52 2C 30 34 34 33 33 37 2E 32 30 2C 32 35 34 2E 35 36 2C 2D 30 2E 32 36 2C 30 2E 37 39 2C 31 65 2A 31 41 0D 0A 
[Rx][12:43:38.729] 24 47 4E 47 47 41 2C 30 34 34 33 33 37 2E 33 30 2C 34 30 30 39 2E 38 37 31 38 33 30 39 38 2C 4E 2C 31 31 36 31 36 2E 39 31 39 35 36 37 36 33 2C 45 2C 34 2C 34 34 2C 30 2E 34 2C 34 39 2E 37 39 39 35 2C 4D 2C 2D 38 2E 33 34 31 32 2C 4D 2C 31 2E 33 2C 30 2A 34 44 0D 0A 24 47 4E 52 4D 43 2C 30 34 34 33 33 37 2E 33 30 2C 44 2C 34 30 30 39 2E 38 37 31 38 33 30 39 38 2C 4E 2C 31 31 36 31 36 2E 39 31 39 35 36 37 36 33 2C 45 2C 36 2E 31 33 36 2C 31 36 34 2E 35 2C 32 36 30 33 32 34 2C 37 2E 31 2C 57 2C 52 2C 53 2A 35 46 0D 0A 24 50 53 41 54 2C 48 50 52 2C 30 34 34 33 33 37 2E 33 30 2C 32 35 34 2E 35 35 2C 2D 30 2E 32 39 2C 30 2E 38 35 2C 31 65 2A 31 34 0D 0A 
[Rx][12:43:38.829] 24 47 4E 47 47 41 2C 30 34 34 33 33 37 2E 34 30 2C 34 30 30 39 2E 38 37 31 36 36 36 37 35 2C 4E 2C 31 31 36 31 36 2E 39 31 39 36 32 34 34 33 2C 45 2C 34 2C 34 34 2C 30 2E 34 2C 34 39 2E 37 39 37 31 2C 4D 2C 2D 38 2E 33 34 31 32 2C 4D 2C 31 2E 34 2C 30 2A 34 46 0D 0A 24 47 4E 52 4D 43 2C 30 34 34 33 33 37 2E 34 30 2C 44 2C 34 30 30 39 2E 38 37 31 36 36 36 37 35 2C 4E 2C 31 31 36 31 36 2E 39 31 39 36 32 34 34 33 2C 45 2C 36 2E 31 34 37 2C 31 36 34 2E 36 2C 32 36 30 33 32 34 2C 37 2E 31 2C 57 2C 52 2C 53 2A 35 35 0D 0A 24 50 53 41 54 2C 48 50 52 2C 30 34 34 33 33 37 2E 34 30 2C 32 35 34 2E 35 37 2C 2D 30 2E 33 30 2C 30 2E 38 39 2C 31 65 2A 31 35 0D 0A 
[Rx][12:43:38.929] 24 47 4E 47 47 41 2C 30 34 34 33 33 37 2E 35 30 2C 34 30 30 39 2E 38 37 31 35 30 31 39 30 2C 4E 2C 31 31 36 31 36 2E 39 31 39 36 38 33 30 30 2C 45 2C 34 2C 34 34 2C 30 2E 34 2C 34 39 2E 37 39 33 35 2C 4D 2C 2D 38 2E 33 34 31 32 2C 4D 2C 31 2E 35 2C 30 2A 34 43 0D 0A 24 47 4E 52 4D 43 2C 30 34 34 33 33 37 2E 35 30 2C 44 2C 34 30 30 39 2E 38 37 31 35 30 31 39 30 2C 4E 2C 31 31 36 31 36 2E 39 31 39 36 38 33 30 30 2C 45 2C 36 2E 31 34 39 2C 31 36 34 2E 39 2C 32 36 30 33 32 34 2C 37 2E 31 2C 57 2C 52 2C 53 2A 35 36 0D 0A 24 50 53 41 54 2C 48 50 52 2C 30 34 34 33 33 37 2E 35 30 2C 32 35 34 2E 36 30 2C 2D 30 2E 33 32 2C 30 2E 38 31 2C 31 65 2A 31 41 0D 0A 
[Rx][12:43:39.029] 24 47 4E 47 47 41 2C 30 34 34 33 33 37 2E 36 30 2C 34 30 30 39 2E 38 37 31 33 33 36 31 37 2C 4E 2C 31 31 36 31 36 2E 39 31 39 37 34 30 33 33 2C 45 2C 34 2C 34 34 2C 30 2E 34 2C 34 39 2E 37 39 34 32 2C 4D 2C 2D 38 2E 33 34 31 32 2C 4D 2C 31 2E 36 2C 30 2A 34 46 0D 0A 24 47 4E 52 4D 43 2C 30 34 34 33 33 37 2E 36 30 2C 44 2C 34 30 30 39 2E 38 37 31 33 33 36 31 37 2C 4E 2C 31 31 36 31 36 2E 39 31 39 37 34 30 33 33 2C 45 2C 36 2E 31 38 32 2C 31 36 35 2E 33 2C 32 36 30 33 32 34 2C 37 2E 31 2C 57 2C 52 2C 53 2A 35 41 0D 0A 24 50 53 41 54 2C 48 50 52 2C 30 34 34 33 33 37 2E 36 30 2C 32 35 34 2E 36 33 2C 2D 30 2E 33 36 2C 30 2E 37 36 2C 31 65 2A 31 36 0D 0A 
[Rx][12:43:39.129] 24 47 4E 47 47 41 2C 30 34 34 33 33 37 2E 37 30 2C 34 30 30 39 2E 38 37 31 31 37 30 33 37 2C 4E 2C 31 31 36 31 36 2E 39 31 39 37 39 38 30 39 2C 45 2C 34 2C 34 34 2C 30 2E 34 2C 34 39 2E 37 39 39 38 2C 4D 2C 2D 38 2E 33 34 31 32 2C 4D 2C 31 2E 37 2C 30 2A 34 36 0D 0A 24 47 4E 52 4D 43 2C 30 34 34 33 33 37 2E 37 30 2C 44 2C 34 30 30 39 2E 38 37 31 31 37 30 33 37 2C 4E 2C 31 31 36 31 36 2E 39 31 39 37 39 38 30 39 2C 45 2C 36 2E 31 38 34 2C 31 36 35 2E 34 2C 32 36 30 33 32 34 2C 37 2E 31 2C 57 2C 52 2C 53 2A 35 34 0D 0A 24 50 53 41 54 2C 48 50 52 2C 30 34 34 33 33 37 2E 37 30 2C 32 35 34 2E 36 35 2C 2D 30 2E 33 36 2C 30 2E 37 32 2C 31 65 2A 31 35 0D 0A 
[Rx][12:43:39.229] 24 47 4E 47 47 41 2C 30 34 34 33 33 37 2E 38 30 2C 34 30 30 39 2E 38 37 31 30 30 33 33 34 2C 4E 2C 31 31 36 31 36 2E 39 31 39 38 35 36 34 35 2C 45 2C 34 2C 34 34 2C 30 2E 34 2C 34 39 2E 38 30 30 37 2C 4D 2C 2D 38 2E 33 34 31 32 2C 4D 2C 30 2E 38 2C 30 2A 34 34 0D 0A 24 47 4E 52 4D 43 2C 30 34 34 33 33 37 2E 38 30 2C 44 2C 34 30 30 39 2E 38 37 31 30 30 33 33 34 2C 4E 2C 31 31 36 31 36 2E 39 31 39 38 35 36 34 35 2C 45 2C 36 2E 32 30 35 2C 31 36 35 2E 33 2C 32 36 30 33 32 34 2C 37 2E 31 2C 57 2C 52 2C 53 2A 35 35 0D 0A 24 50 53 41 54 2C 48 50 52 2C 30 34 34 33 33 37 2E 38 30 2C 32 35 34 2E 36 34 2C 2D 30 2E 32 39 2C 30 2E 36 32 2C 31 65 2A 31 34 0D 0A 
[Rx][12:43:39.329] 24 47 4E 47 47 41 2C 30 34 34 33 33 37 2E 39 30 2C 34 30 30 39 2E 38 37 30 38 33 38 31 39 2C 4E 2C 31 31 36 31 36 2E 39 31 39 39 31 37 30 31 2C 45 2C 34 2C 34 34 2C 30 2E 34 2C 34 39 2E 38 30 38 35 2C 4D 2C 2D 38 2E 33 34 31 32 2C 4D 2C 30 2E 39 2C 30 2A 34 34 0D 0A 24 47 4E 52 4D 43 2C 30 34 34 33 33 37 2E 39 30 2C 44 2C 34 30 30 39 2E 38 37 30 38 33 38 31 39 2C 4E 2C 31 31 36 31 36 2E 39 31 39 39 31 37 30 31 2C 45 2C 36 2E 32 31 33 2C 31 36 34 2E 32 2C 32 36 30 33 32 34 2C 37 2E 31 2C 57 2C 52 2C 53 2A 35 39 0D 0A 24 50 53 41 54 2C 48 50 52 2C 30 34 34 33 33 37 2E 39 30 2C 32 35 34 2E 36 34 2C 2D 30 2E 33 30 2C 30 2E 36 31 2C 31 65 2A 31 45 0D 0A 
[Rx][12:43:39.429] 24 47 4E 47 47 41 2C 30 34 34 33 33 38 2E 30 30 2C 34 30 30 39 2E 38 37 30 36 37 33 36 33 2C 4E 2C 31 31 36 31 36 2E 39 31 39 39 37 37 34 35 2C 45 2C 34 2C 34 34 2C 30 2E 34 2C 34 39 2E 38 30 33 39 2C 4D 2C 2D 38 2E 33 34 31 32 2C 4D 2C 31 2E 30 2C 30 2A 34 37 0D 0A 24 47 4E 52 4D 43 2C 30 34 34 33 33 38 2E 30 30 2C 44 2C 34 30 30 39 2E 38 37 30 36 37 33 36 33 2C 4E 2C 31 31 36 31 36 2E 39 31 39 39 37 37 34 35 2C 45 2C 36 2E 31 36 39 2C 31 36 33 2E 38 2C 32 36 30 33 32 34 2C 37 2E 31 2C 57 2C 52 2C 53 2A 35 36 0D 0A 24 50 53 41 54 2C 48 50 52 2C 30 34 34 33 33 38 2E 30 30 2C 32 35 34 2E 36 39 2C 2D 30 2E 32 35 2C 30 2E 35 36 2C 31 65 2A 31 35 0D 0A 
[Rx][12:43:39.529] 24 47 4E 47 47 41 2C 30 34 34 33 33 38 2E 31 30 2C 34 30 30 39 2E 38 37 30 35 30 39 32 39 2C 4E 2C 31 31 36 31 36 2E 39 32 30 30 34 31 33 34 2C 45 2C 34 2C 34 34 2C 30 2E 34 2C 34 39 2E 38 30 34 30 2C 4D 2C 2D 38 2E 33 34 31 32 2C 4D 2C 31 2E 31 2C 30 2A 34 39 0D 0A 24 47 4E 52 4D 43 2C 30 34 34 33 33 38 2E 31 30 2C 44 2C 34 30 30 39 2E 38 37 30 35 30 39 32 39 2C 4E 2C 31 31 36 31 36 2E 39 32 30 30 34 31 33 34 2C 45 2C 36 2E 31 31 35 2C 31 36 33 2E 34 2C 32 36 30 33 32 34 2C 37 2E 31 2C 57 2C 52 2C 53 2A 35 30 0D 0A 24 50 53 41 54 2C 48 50 52 2C 30 34 34 33 33 38 2E 31 30 2C 32 35 34 2E 37 34 2C 2D 30 2E 32 36 2C 30 2E 35 36 2C 31 65 2A 31 42 0D 0A 
[Rx][12:43:39.629] 24 47 4E 47 47 41 2C 30 34 34 33 33 38 2E 32 30 2C 34 30 30 39 2E 38 37 30 33 34 34 33 38 2C 4E 2C 31 31 36 31 36 2E 39 32 30 31 30 31 30 39 2C 45 2C 34 2C 34 34 2C 30 2E 34 2C 34 39 2E 38 30 33 35 2C 4D 2C 2D 38 2E 33 34 31 32 2C 4D 2C 31 2E 32 2C 30 2A 34 46 0D 0A 24 47 4E 52 4D 43 2C 30 34 34 33 33 38 2E 32 30 2C 44 2C 34 30 30 39 2E 38 37 30 33 34 34 33 38 2C 4E 2C 31 31 36 31 36 2E 39 32 30 31 30 31 30 39 2C 45 2C 36 2E 31 31 31 2C 31 36 33 2E 38 2C 32 36 30 33 32 34 2C 37 2E 31 2C 57 2C 52 2C 53 2A 35 46 0D 0A 24 50 53 41 54 2C 48 50 52 2C 30 34 34 33 33 38 2E 32 30 2C 32 35 34 2E 38 30 2C 2D 30 2E 32 30 2C 30 2E 35 33 2C 31 65 2A 31 30 0D 0A 
[Rx][12:43:39.729] 24 47 4E 47 47 41 2C 30 34 34 33 33 38 2E 33 30 2C 34 30 30 39 2E 38 37 30 31 37 39 37 39 2C 4E 2C 31 31 36 31 36 2E 39 32 30 31 35 39 31 37 2C 45 2C 34 2C 34 34 2C 30 2E 34 2C 34 39 2E 38 30 33 31 2C 4D 2C 2D 38 2E 33 34 31 32 2C 4D 2C 31 2E 33 2C 30 2A 34 30 0D 0A 24 47 4E 52 4D 43 2C 30 34 34 33 33 38 2E 33 30 2C 44 2C 34 30 30 39 2E 38 37 30 31 37 39 37 39 2C 4E 2C 31 31 36 31 36 2E 39 32 30 31 35 39 31 37 2C 45 2C 36 2E 31 32 34 2C 31 36 34 2E 37 2C 32 36 30 33 32 34 2C 37 2E 31 2C 57 2C 52 2C 53 2A 35 42 0D 0A 24 50 53 41 54 2C 48 50 52 2C 30 34 34 33 33 38 2E 33 30 2C 32 35 34 2E 38 32 2C 2D 30 2E 32 35 2C 30 2E 34 39 2C 31 65 2A 31 44 0D 0A 
[Rx][12:43:39.829] 24 47 4E 47 47 41 2C 30 34 34 33 33 38 2E 34 30 2C 34 30 30 39 2E 38 37 30 30 31 33 38 36 2C 4E 2C 31 31 36 31 36 2E 39 32 30 32 31 35 39 39 2C 45 2C 34 2C 34 34 2C 30 2E 34 2C 34 39 2E 38 30 31 31 2C 4D 2C 2D 38 2E 33 34 31 32 2C 4D 2C 31 2E 34 2C 30 2A 34 32 0D 0A 24 47 4E 52 4D 43 2C 30 34 34 33 33 38 2E 34 30 2C 44 2C 34 30 30 39 2E 38 37 30 30 31 33 38 36 2C 4E 2C 31 31 36 31 36 2E 39 32 30 32 31 35 39 39 2C 45 2C 36 2E 31 35 34 2C 31 36 35 2E 34 2C 32 36 30 33 32 34 2C 37 2E 31 2C 57 2C 52 2C 53 2A 35 39 0D 0A 24 50 53 41 54 2C 48 50 52 2C 30 34 34 33 33 38 2E 34 30 2C 32 35 34 2E 38 33 2C 2D 30 2E 32 35 2C 30 2E 34 32 2C 31 65 2A 31 30 0D 0A 
[Rx][12:43:39.929] 24 47 4E 47 47 41 2C 30 34 34 33 33 38 2E 35 30 2C 34 30 30 39 2E 38 36 39 38 34 38 34 33 2C 4E 2C 31 31 36 31 36 2E 39 32 30 32 37 33 38 38 2C 45 2C 34 2C 34 34 2C 30 2E 34 2C 34 39 2E 37 39 39 34 2C 4D 2C 2D 38 2E 33 34 31 32 2C 4D 2C 31 2E 35 2C 30 2A 34 45 0D 0A 24 47 4E 52 4D 43 2C 30 34 34 33 33 38 2E 35 30 2C 44 2C 34 30 30 39 2E 38 36 39 38 34 38 34 33 2C 4E 2C 31 31 36 31 36 2E 39 32 30 32 37 33 38 38 2C 45 2C 36 2E 31 37 34 2C 31 36 35 2E 34 2C 32 36 30 33 32 34 2C 37 2E 31 2C 57 2C 52 2C 53 2A 35 44 0D 0A 24 50 53 41 54 2C 48 50 52 2C 30 34 34 33 33 38 2E 35 30 2C 32 35 34 2E 38 32 2C 2D 30 2E 32 37 2C 30 2E 34 31 2C 31 65 2A 31 31 0D 0A 
[Rx][12:43:40.029] 24 47 4E 47 47 41 2C 30 34 34 33 33 38 2E 36 30 2C 34 30 30 39 2E 38 36 39 36 38 33 35 33 2C 4E 2C 31 31 36 31 36 2E 39 32 30 33 33 32 37 36 2C 45 2C 34 2C 34 34 2C 30 2E 34 2C 34 39 2E 37 39 36 39 2C 4D 2C 2D 38 2E 33 34 31 32 2C 4D 2C 31 2E 36 2C 30 2A 34 31 0D 0A 24 47 4E 52 4D 43 2C 30 34 34 33 33 38 2E 36 30 2C 44 2C 34 30 30 39 2E 38 36 39 36 38 33 35 33 2C 4E 2C 31 31 36 31 36 2E 39 32 30 33 33 32 37 36 2C 45 2C 36 2E 31 37 31 2C 31 36 34 2E 39 2C 32 36 30 33 32 34 2C 37 2E 31 2C 57 2C 52 2C 53 2A 35 41 0D 0A 24 50 53 41 54 2C 48 50 52 2C 30 34 34 33 33 38 2E 36 30 2C 32 35 34 2E 37 39 2C 2D 30 2E 32 38 2C 30 2E 33 34 2C 31 65 2A 31 42 0D 0A 
[Rx][12:43:40.129] 24 47 4E 47 47 41 2C 30 34 34 33 33 38 2E 37 30 2C 34 30 30 39 2E 38 36 39 35 31 36 35 39 2C 4E 2C 31 31 36 31 36 2E 39 32 30 33 39 31 35 36 2C 45 2C 34 2C 34 34 2C 30 2E 34 2C 34 39 2E 37 39 33 35 2C 4D 2C 2D 38 2E 33 34 31 32 2C 4D 2C 31 2E 37 2C 30 2A 34 36 0D 0A 24 47 4E 52 4D 43 2C 30 34 34 33 33 38 2E 37 30 2C 44 2C 34 30 30 39 2E 38 36 39 35 31 36 35 39 2C 4E 2C 31 31 36 31 36 2E 39 32 30 33 39 31 35 36 2C 45 2C 36 2E 31 38 38 2C 31 36 34 2E 39 2C 32 36 30 33 32 34 2C 37 2E 31 2C 57 2C 52 2C 53 2A 35 33 0D 0A 24 50 53 41 54 2C 48 50 52 2C 30 34 34 33 33 38 2E 37 30 2C 32 35 34 2E 37 38 2C 2D 30 2E 32 38 2C 30 2E 33 32 2C 31 65 2A 31 44 0D 0A 
[Rx][12:43:40.229] 24 47 4E 47 47 41 2C 30 34 34 33 33 38 2E 38 30 2C 34 30 30 39 2E 38 36 39 33 35 31 34 39 2C 4E 2C 31 31 36 31 36 2E 39 32 30 34 34 38 34 30 2C 45 2C 34 2C 34 34 2C 30 2E 34 2C 34 39 2E 37 39 30 34 2C 4D 2C 2D 38 2E 33 34 31 32 2C 4D 2C 30 2E 38 2C 30 2A 34 35 0D 0A 24 47 4E 52 4D 43 2C 30 34 34 33 33 38 2E 38 30 2C 44 2C 34 30 30 39 2E 38 36 39 33 35 31 34 39 2C 4E 2C 31 31 36 31 36 2E 39 32 30 34 34 38 34 30 2C 45 2C 36 2E 31 37 32 2C 31 36 35 2E 31 2C 32 36 30 33 32 34 2C 37 2E 31 2C 57 2C 52 2C 53 2A 35 30 0D 0A 24 50 53 41 54 2C 48 50 52 2C 30 34 34 33 33 38 2E 38 30 2C 32 35 34 2E 37 38 2C 2D 30 2E 32 37 2C 30 2E 33 34 2C 31 65 2A 31 42 0D 0A 
[Rx][12:43:40.329] 24 47 4E 47 47 41 2C 30 34 34 33 33 38 2E 39 30 2C 34 30 30 39 2E 38 36 39 31 38 36 38 31 2C 4E 2C 31 31 36 31 36 2E 39 32 30 35 30 33 38 38 2C 45 2C 34 2C 34 34 2C 30 2E 34 2C 34 39 2E 37 39 32 35 2C 4D 2C 2D 38 2E 33 34 31 32 2C 4D 2C 30 2E 39 2C 30 2A 34 30 0D 0A 24 47 4E 52 4D 43 2C 30 34 34 33 33 38 2E 39 30 2C 44 2C 34 30 30 39 2E 38 36 39 31 38 36 38 31 2C 4E 2C 31 31 36 31 36 2E 39 32 30 35 30 33 38 38 2C 45 2C 36 2E 31 33 38 2C 31 36 35 2E 30 2C 32 36 30 33 32 34 2C 37 2E 31 2C 57 2C 52 2C 53 2A 35 38 0D 0A 24 50 53 41 54 2C 48 50 52 2C 30 34 34 33 33 38 2E 39 30 2C 32 35 34 2E 38 32 2C 2D 30 2E 32 35 2C 30 2E 33 34 2C 31 65 2A 31 44 0D 0A 
[Rx][12:43:40.429] 24 47 4E 47 47 41 2C 30 34 34 33 33 39 2E 30 30 2C 34 30 30 39 2E 38 36 39 30 32 33 30 37 2C 4E 2C 31 31 36 31 36 2E 39 32 30 35 36 32 34 35 2C 45 2C 34 2C 34 34 2C 30 2E 34 2C 34 39 2E 37 39 33 30 2C 4D 2C 2D 38 2E 33 34 31 32 2C 4D 2C 31 2E 30 2C 30 2A 34 32 0D 0A 24 47 4E 52 4D 43 2C 30 34 34 33 33 39 2E 30 30 2C 44 2C 34 30 30 39 2E 38 36 39 30 32 33 30 37 2C 4E 2C 31 31 36 31 36 2E 39 32 30 35 36 32 34 35 2C 45 2C 36 2E 31 31 32 2C 31 36 34 2E 39 2C 32 36 30 33 32 34 2C 37 2E 31 2C 57 2C 52 2C 53 2A 35 36 0D 0A 24 50 53 41 54 2C 48 50 52 2C 30 34 34 33 33 39 2E 30 30 2C 32 35 34 2E 38 34 2C 2D 30 2E 32 35 2C 30 2E 33 34 2C 31 65 2A 31 33 0D 0A 
[Rx][12:43:40.529] 24 47 4E 47 47 41 2C 30 34 34 33 33 39 2E 31 30 2C 34 30 30 39 2E 38 36 38 38 36 30 35 30 2C 4E 2C 31 31 36 31 36 2E 39 32 30 36 32 30 39 35 2C 45 2C 34 2C 34 34 2C 30 2E 34 2C 34 39 2E 37 39 33 31 2C 4D 2C 2D 38 2E 33 34 31 32 2C 4D 2C 31 2E 31 2C 30 2A 34 37 0D 0A 24 47 4E 52 4D 43 2C 30 34 34 33 33 39 2E 31 30 2C 44 2C 34 30 30 39 2E 38 36 38 38 36 30 35 30 2C 4E 2C 31 31 36 31 36 2E 39 32 30 36 32 30 39 35 2C 45 2C 36 2E 30 38 31 2C 31 36 34 2E 36 2C 32 36 30 33 32 34 2C 37 2E 31 2C 57 2C 52 2C 53 2A 35 37 0D 0A 24 50 53 41 54 2C 48 50 52 2C 30 34 34 33 33 39 2E 31 30 2C 32 35 34 2E 38 34 2C 2D 30 2E 32 34 2C 30 2E 33 32 2C 31 65 2A 31 35 0D 0A 
[Rx][12:43:40.629] 24 47 4E 47 47 41 2C 30 34 34 33 33 39 2E 32 30 2C 34 30 30 39 2E 38 36 38 36 39 37 37 34 2C 4E 2C 31 31 36 31 36 2E 39 32 30 36 37 38 35 34 2C 45 2C 34 2C 34 34 2C 30 2E 34 2C 34 39 2E 37 39 31 39 2C 4D 2C 2D 38 2E 33 34 31 32 2C 4D 2C 31 2E 32 2C 30 2A 34 44 0D 0A 24 47 4E 52 4D 43 2C 30 34 34 33 33 39 2E 32 30 2C 44 2C 34 30 30 39 2E 38 36 38 36 39 37 37 34 2C 4E 2C 31 31 36 31 36 2E 39 32 30 36 37 38 35 34 2C 45 2C 36 2E 30 38 37 2C 31 36 34 2E 36 2C 32 36 30 33 32 34 2C 37 2E 31 2C 57 2C 52 2C 53 2A 35 32 0D 0A 24 50 53 41 54 2C 48 50 52 2C 30 34 34 33 33 39 2E 32 30 2C 32 35 34 2E 38 35 2C 2D 30 2E 32 32 2C 30 2E 33 34 2C 31 65 2A 31 37 0D 0A 
[Rx][12:43:40.729] 24 47 4E 47 47 41 2C 30 34 34 33 33 39 2E 33 30 2C 34 30 30 39 2E 38 36 38 35 33 34 30 33 2C 4E 2C 31 31 36 31 36 2E 39 32 30 37 33 35 31 31 2C 45 2C 34 2C 34 34 2C 30 2E 34 2C 34 39 2E 37 39 31 38 2C 4D 2C 2D 38 2E 33 34 31 32 2C 4D 2C 31 2E 33 2C 30 2A 34 46 0D 0A 24 47 4E 52 4D 43 2C 30 34 34 33 33 39 2E 33 30 2C 44 2C 34 30 30 39 2E 38 36 38 35 33 34 30 33 2C 4E 2C 31 31 36 31 36 2E 39 32 30 37 33 35 31 31 2C 45 2C 36 2E 31 30 35 2C 31 36 34 2E 37 2C 32 36 30 33 32 34 2C 37 2E 31 2C 57 2C 52 2C 53 2A 35 41 0D 0A 24 50 53 41 54 2C 48 50 52 2C 30 34 34 33 33 39 2E 33 30 2C 32 35 34 2E 38 33 2C 2D 30 2E 32 36 2C 30 2E 33 33 2C 31 65 2A 31 33 0D 0A 
[Rx][12:43:40.829] 24 47 4E 47 47 41 2C 30 34 34 33 33 39 2E 34 30 2C 34 30 30 39 2E 38 36 38 33 37 30 33 31 2C 4E 2C 31 31 36 31 36 2E 39 32 30 37 39 32 33 39 2C 45 2C 34 2C 34 34 2C 30 2E 34 2C 34 39 2E 37 38 38 37 2C 4D 2C 2D 38 2E 33 34 31 32 2C 4D 2C 31 2E 34 2C 30 2A 34 38 0D 0A 24 47 4E 52 4D 43 2C 30 34 34 33 33 39 2E 34 30 2C 44 2C 34 30 30 39 2E 38 36 38 33 37 30 33 31 2C 4E 2C 31 31 36 31 36 2E 39 32 30 37 39 32 33 39 2C 45 2C 36 2E 31 30 33 2C 31 36 34 2E 38 2C 32 36 30 33 32 34 2C 37 2E 31 2C 57 2C 52 2C 53 2A 35 34 0D 0A 24 50 53 41 54 2C 48 50 52 2C 30 34 34 33 33 39 2E 34 30 2C 32 35 34 2E 38 33 2C 2D 30 2E 32 35 2C 30 2E 33 34 2C 31 65 2A 31 30 0D 0A 
[Rx][12:43:40.928] 24 47 4E 47 47 41 2C 30 34 34 33 33 39 2E 35 30 2C 34 30 30 39 2E 38 36 38 32 30 37 38 34 2C 4E 2C 31 31 36 31 36 2E 39 32 30 38 34 39 31 36 2C 45 2C 34 2C 34 34 2C 30 2E 34 2C 34 39 2E 37 38 38 33 2C 4D 2C 2D 38 2E 33 34 31 32 2C 4D 2C 31 2E 35 2C 30 2A 34 37 0D 0A 24 47 4E 52 4D 43 2C 30 34 34 33 33 39 2E 35 30 2C 44 2C 34 30 30 39 2E 38 36 38 32 30 37 38 34 2C 4E 2C 31 31 36 31 36 2E 39 32 30 38 34 39 31 36 2C 45 2C 36 2E 30 38 33 2C 31 36 34 2E 39 2C 32 36 30 33 32 34 2C 37 2E 31 2C 57 2C 52 2C 53 2A 35 36 0D 0A 24 50 53 41 54 2C 48 50 52 2C 30 34 34 33 33 39 2E 35 30 2C 32 35 34 2E 38 32 2C 2D 30 2E 32 38 2C 30 2E 33 33 2C 31 65 2A 31 41 0D 0A 
[Rx][12:43:41.028] 24 47 4E 47 47 41 2C 30 34 34 33 33 39 2E 36 30 2C 34 30 30 39 2E 38 36 38 30 34 33 38 38 2C 4E 2C 31 31 36 31 36 2E 39 32 30 39 30 36 37 35 2C 45 2C 34 2C 34 34 2C 30 2E 34 2C 34 39 2E 37 38 39 32 2C 4D 2C 2D 38 2E 33 34 31 32 2C 4D 2C 31 2E 36 2C 30 2A 34 36 0D 0A 24 47 4E 52 4D 43 2C 30 34 34 33 33 39 2E 36 30 2C 44 2C 34 30 30 39 2E 38 36 38 30 34 33 38 38 2C 4E 2C 31 31 36 31 36 2E 39 32 30 39 30 36 37 35 2C 45 2C 36 2E 30 37 36 2C 31 36 35 2E 30 2C 32 36 30 33 32 34 2C 37 2E 31 2C 57 2C 52 2C 53 2A 35 36 0D 0A 24 50 53 41 54 2C 48 50 52 2C 30 34 34 33 33 39 2E 36 30 2C 32 35 34 2E 38 33 2C 2D 30 2E 32 37 2C 30 2E 33 36 2C 31 65 2A 31 32 0D 0A 
[Rx][12:43:41.128] 24 47 4E 47 47 41 2C 30 34 34 33 33 39 2E 37 30 2C 34 30 30 39 2E 38 36 37 38 38 32 33 38 2C 4E 2C 31 31 36 31 36 2E 39 32 30 39 36 34 38 37 2C 45 2C 34 2C 34 34 2C 30 2E 34 2C 34 39 2E 37 38 32 36 2C 4D 2C 2D 38 2E 33 34 31 32 2C 4D 2C 31 2E 37 2C 30 2A 34 31 0D 0A 24 47 4E 52 4D 43 2C 30 34 34 33 33 39 2E 37 30 2C 44 2C 34 30 30 39 2E 38 36 37 38 38 32 33 38 2C 4E 2C 31 31 36 31 36 2E 39 32 30 39 36 34 38 37 2C 45 2C 36 2E 30 37 34 2C 31 36 34 2E 39 2C 32 36 30 33 32 34 2C 37 2E 31 2C 57 2C 52 2C 53 2A 35 35 0D 0A 24 50 53 41 54 2C 48 50 52 2C 30 34 34 33 33 39 2E 37 30 2C 32 35 34 2E 38 35 2C 2D 30 2E 32 35 2C 30 2E 34 30 2C 31 65 2A 31 36 0D 0A 
[Rx][12:43:41.228] 24 47 4E 47 47 41 2C 30 34 34 33 33 39 2E 38 30 2C 34 30 30 39 2E 38 36 37 37 31 38 38 31 2C 4E 2C 31 31 36 31 36 2E 39 32 31 30 32 31 30 31 2C 45 2C 34 2C 34 34 2C 30 2E 34 2C 34 39 2E 37 38 33 34 2C 4D 2C 2D 38 2E 33 34 31 32 2C 4D 2C 30 2E 38 2C 30 2A 34 41 0D 0A 24 47 4E 52 4D 43 2C 30 34 34 33 33 39 2E 38 30 2C 44 2C 34 30 30 39 2E 38 36 37 37 31 38 38 31 2C 4E 2C 31 31 36 31 36 2E 39 32 31 30 32 31 30 31 2C 45 2C 36 2E 30 36 34 2C 31 36 35 2E 30 2C 32 36 30 33 32 34 2C 37 2E 31 2C 57 2C 52 2C 53 2A 35 41 0D 0A 24 50 53 41 54 2C 48 50 52 2C 30 34 34 33 33 39 2E 38 30 2C 32 35 34 2E 38 36 2C 2D 30 2E 32 37 2C 30 2E 34 34 2C 31 65 2A 31 43 0D 0A 
[Rx][12:43:41.328] 24 47 4E 47 47 41 2C 30 34 34 33 33 39 2E 39 30 2C 34 30 30 39 2E 38 36 37 35 35 35 37 36 2C 4E 2C 31 31 36 31 36 2E 39 32 31 30 37 37 31 38 2C 45 2C 34 2C 34 34 2C 30 2E 34 2C 34 39 2E 37 38 32 33 2C 4D 2C 2D 38 2E 33 34 31 32 2C 4D 2C 30 2E 39 2C 30 2A 34 34 0D 0A 24 47 4E 52 4D 43 2C 30 34 34 33 33 39 2E 39 30 2C 44 2C 34 30 30 39 2E 38 36 37 35 35 35 37 36 2C 4E 2C 31 31 36 31 36 2E 39 32 31 30 37 37 31 38 2C 45 2C 36 2E 30 35 36 2C 31 36 35 2E 30 2C 32 36 30 33 32 34 2C 37 2E 31 2C 57 2C 52 2C 53 2A 35 32 0D 0A 24 50 53 41 54 2C 48 50 52 2C 30 34 34 33 33 39 2E 39 30 2C 32 35 34 2E 39 30 2C 2D 30 2E 32 35 2C 30 2E 35 32 2C 31 65 2A 31 46 0D 0A 
[Rx][12:43:41.428] 24 47 4E 47 47 41 2C 30 34 34 33 34 30 2E 30 30 2C 34 30 30 39 2E 38 36 37 33 39 34 32 36 2C 4E 2C 31 31 36 31 36 2E 39 32 31 31 33 34 34 30 2C 45 2C 34 2C 34 34 2C 30 2E 34 2C 34 39 2E 37 38 30 33 2C 4D 2C 2D 38 2E 33 34 31 32 2C 4D 2C 31 2E 30 2C 30 2A 34 43 0D 0A 24 47 4E 52 4D 43 2C 30 34 34 33 34 30 2E 30 30 2C 44 2C 34 30 30 39 2E 38 36 37 33 39 34 32 36 2C 4E 2C 31 31 36 31 36 2E 39 32 31 31 33 34 34 30 2C 45 2C 36 2E 30 35 37 2C 31 36 35 2E 30 2C 32 36 30 33 32 34 2C 37 2E 31 2C 57 2C 52 2C 53 2A 35 31 0D 0A 24 50 53 41 54 2C 48 50 52 2C 30 34 34 33 34 30 2E 30 30 2C 32 35 34 2E 39 32 2C 2D 30 2E 32 35 2C 30 2E 35 35 2C 31 65 2A 31 44 0D 0A 
[Rx][12:43:41.528] 24 47 4E 47 47 41 2C 30 34 34 33 34 30 2E 31 30 2C 34 30 30 39 2E 38 36 37 32 33 31 38 34 2C 4E 2C 31 31 36 31 36 2E 39 32 31 31 39 30 36 38 2C 45 2C 34 2C 34 34 2C 30 2E 34 2C 34 39 2E 37 37 35 32 2C 4D 2C 2D 38 2E 33 34 31 32 2C 4D 2C 31 2E 31 2C 30 2A 34 35 0D 0A 24 47 4E 52 4D 43 2C 30 34 34 33 34 30 2E 31 30 2C 44 2C 34 30 30 39 2E 38 36 37 32 33 31 38 34 2C 4E 2C 31 31 36 31 36 2E 39 32 31 31 39 30 36 38 2C 45 2C 36 2E 30 33 39 2C 31 36 35 2E 30 2C 32 36 30 33 32 34 2C 37 2E 31 2C 57 2C 52 2C 53 2A 35 41 0D 0A 24 50 53 41 54 2C 48 50 52 2C 30 34 34 33 34 30 2E 31 30 2C 32 35 34 2E 39 35 2C 2D 30 2E 32 32 2C 30 2E 35 34 2C 31 65 2A 31 44 0D 0A 
[Rx][12:43:41.628] 24 47 4E 47 47 41 2C 30 34 34 33 34 30 2E 32 30 2C 34 30 30 39 2E 38 36 37 30 36 39 31 35 2C 4E 2C 31 31 36 31 36 2E 39 32 31 32 34 37 36 36 2C 45 2C 34 2C 34 34 2C 30 2E 34 2C 34 39 2E 37 37 34 34 2C 4D 2C 2D 38 2E 33 34 31 32 2C 4D 2C 31 2E 32 2C 30 2A 34 32 0D 0A 24 47 4E 52 4D 43 2C 30 34 34 33 34 30 2E 32 30 2C 44 2C 34 30 30 39 2E 38 36 37 30 36 39 31 35 2C 4E 2C 31 31 36 31 36 2E 39 32 31 32 34 37 36 36 2C 45 2C 36 2E 30 34 35 2C 31 36 35 2E 30 2C 32 36 30 33 32 34 2C 37 2E 31 2C 57 2C 52 2C 53 2A 35 32 0D 0A 24 50 53 41 54 2C 48 50 52 2C 30 34 34 33 34 30 2E 32 30 2C 32 35 34 2E 39 38 2C 2D 30 2E 32 32 2C 30 2E 35 33 2C 31 65 2A 31 34 0D 0A 
[Rx][12:43:41.728] 24 47 4E 47 47 41 2C 30 34 34 33 34 30 2E 33 30 2C 34 30 30 39 2E 38 36 36 39 30 34 39 35 2C 4E 2C 31 31 36 31 36 2E 39 32 31 33 30 36 37 33 2C 45 2C 34 2C 34 34 2C 30 2E 34 2C 34 39 2E 37 37 34 37 2C 4D 2C 2D 38 2E 33 34 31 32 2C 4D 2C 31 2E 33 2C 30 2A 34 41 0D 0A 24 47 4E 52 4D 43 2C 30 34 34 33 34 30 2E 33 30 2C 44 2C 34 30 30 39 2E 38 36 36 39 30 34 39 35 2C 4E 2C 31 31 36 31 36 2E 39 32 31 33 30 36 37 33 2C 45 2C 36 2E 30 39 34 2C 31 36 34 2E 38 2C 32 36 30 33 32 34 2C 37 2E 31 2C 57 2C 52 2C 53 2A 35 44 0D 0A 24 50 53 41 54 2C 48 50 52 2C 30 34 34 33 34 30 2E 33 30 2C 32 35 35 2E 30 30 2C 2D 30 2E 31 39 2C 30 2E 35 30 2C 31 65 2A 31 45 0D 0A 
[Rx][12:43:41.828] 24 47 4E 47 47 41 2C 30 34 34 33 34 30 2E 34 30 2C 34 30 30 39 2E 38 36 36 37 34 30 38 30 2C 4E 2C 31 31 36 31 36 2E 39 32 31 33 36 34 37 35 2C 45 2C 34 2C 34 34 2C 30 2E 34 2C 34 39 2E 37 37 39 37 2C 4D 2C 2D 38 2E 33 34 31 32 2C 4D 2C 31 2E 34 2C 30 2A 34 46 0D 0A 24 47 4E 52 4D 43 2C 30 34 34 33 34 30 2E 34 30 2C 44 2C 34 30 30 39 2E 38 36 36 37 34 30 38 30 2C 4E 2C 31 31 36 31 36 2E 39 32 31 33 36 34 37 35 2C 45 2C 36 2E 31 33 32 2C 31 36 34 2E 35 2C 32 36 30 33 32 34 2C 37 2E 31 2C 57 2C 52 2C 53 2A 35 32 0D 0A 24 50 53 41 54 2C 48 50 52 2C 30 34 34 33 34 30 2E 34 30 2C 32 35 35 2E 30 30 2C 2D 30 2E 31 39 2C 30 2E 34 37 2C 31 65 2A 31 46 0D 0A 
[Rx][12:43:41.928] 24 47 4E 47 47 41 2C 30 34 34 33 34 30 2E 35 30 2C 34 30 30 39 2E 38 36 36 35 37 36 37 32 2C 4E 2C 31 31 36 31 36 2E 39 32 31 34 32 32 37 30 2C 45 2C 34 2C 34 34 2C 30 2E 34 2C 34 39 2E 37 37 35 36 2C 4D 2C 2D 38 2E 33 34 31 32 2C 4D 2C 31 2E 35 2C 30 2A 34 38 0D 0A 24 47 4E 52 4D 43 2C 30 34 34 33 34 30 2E 35 30 2C 44 2C 34 30 30 39 2E 38 36 36 35 37 36 37 32 2C 4E 2C 31 31 36 31 36 2E 39 32 31 34 32 32 37 30 2C 45 2C 36 2E 31 35 32 2C 31 36 34 2E 36 2C 32 36 30 33 32 34 2C 37 2E 31 2C 57 2C 52 2C 53 2A 35 43 0D 0A 24 50 53 41 54 2C 48 50 52 2C 30 34 34 33 34 30 2E 35 30 2C 32 35 34 2E 39 39 2C 2D 30 2E 32 31 2C 30 2E 34 32 2C 31 65 2A 31 31 0D 0A 
[Rx][12:43:42.028] 24 47 4E 47 47 41 2C 30 34 34 33 34 30 2E 36 30 2C 34 30 30 39 2E 38 36 36 34 31 31 39 33 2C 4E 2C 31 31 36 31 36 2E 39 32 31 34 37 39 34 36 2C 45 2C 34 2C 34 34 2C 30 2E 34 2C 34 39 2E 37 37 33 35 2C 4D 2C 2D 38 2E 33 34 31 32 2C 4D 2C 31 2E 36 2C 30 2A 34 39 0D 0A 24 47 4E 52 4D 43 2C 30 34 34 33 34 30 2E 36 30 2C 44 2C 34 30 30 39 2E 38 36 36 34 31 31 39 33 2C 4E 2C 31 31 36 31 36 2E 39 32 31 34 37 39 34 36 2C 45 2C 36 2E 31 35 30 2C 31 36 34 2E 38 2C 32 36 30 33 32 34 2C 37 2E 31 2C 57 2C 52 2C 53 2A 35 37 0D 0A 24 50 53 41 54 2C 48 50 52 2C 30 34 34 33 34 30 2E 36 30 2C 32 35 34 2E 39 36 2C 2D 30 2E 32 33 2C 30 2E 34 33 2C 31 65 2A 31 45 0D 0A 
[Rx][12:43:42.128] 24 47 4E 47 47 41 2C 30 34 34 33 34 30 2E 37 30 2C 34 30 30 39 2E 38 36 36 32 34 39 32 39 2C 4E 2C 31 31 36 31 36 2E 39 32 31 35 33 38 30 30 2C 45 2C 34 2C 34 34 2C 30 2E 34 2C 34 39 2E 37 37 34 33 2C 4D 2C 2D 38 2E 33 34 31 32 2C 4D 2C 31 2E 37 2C 30 2A 34 34 0D 0A 24 47 4E 52 4D 43 2C 30 34 34 33 34 30 2E 37 30 2C 44 2C 34 30 30 39 2E 38 36 36 32 34 39 32 39 2C 4E 2C 31 31 36 31 36 2E 39 32 31 35 33 38 30 30 2C 45 2C 36 2E 30 38 37 2C 31 36 35 2E 30 2C 32 36 30 33 32 34 2C 37 2E 31 2C 57 2C 52 2C 53 2A 35 38 0D 0A 24 50 53 41 54 2C 48 50 52 2C 30 34 34 33 34 30 2E 37 30 2C 32 35 34 2E 39 31 2C 2D 30 2E 32 36 2C 30 2E 34 35 2C 31 65 2A 31 42 0D 0A 
[Rx][12:43:42.229] 24 47 4E 47 47 41 2C 30 34 34 33 34 30 2E 38 30 2C 34 30 30 39 2E 38 36 36 30 38 37 30 36 2C 4E 2C 31 31 36 31 36 2E 39 32 31 35 39 32 37 31 2C 45 2C 34 2C 34 34 2C 30 2E 34 2C 34 39 2E 37 37 34 33 2C 4D 2C 2D 38 2E 33 34 31 32 2C 4D 2C 30 2E 38 2C 30 2A 34 45 0D 0A 24 47 4E 52 4D 43 2C 30 34 34 33 34 30 2E 38 30 2C 44 2C 34 30 30 39 2E 38 36 36 30 38 37 30 36 2C 4E 2C 31 31 36 31 36 2E 39 32 31 35 39 32 37 31 2C 45 2C 36 2E 30 31 38 2C 31 36 35 2E 33 2C 32 36 30 33 32 34 2C 37 2E 31 2C 57 2C 52 2C 53 2A 35 39 0D 0A 24 50 53 41 54 2C 48 50 52 2C 30 34 34 33 34 30 2E 38 30 2C 32 35 34 2E 38 33 2C 2D 30 2E 32 38 2C 30 2E 34 39 2C 31 65 2A 31 35 0D 0A 
[Rx][12:43:42.328] 24 47 4E 47 47 41 2C 30 34 34 33 34 30 2E 39 30 2C 34 30 30 39 2E 38 36 35 39 32 34 38 37 2C 4E 2C 31 31 36 31 36 2E 39 32 31 36 34 38 36 32 2C 45 2C 34 2C 34 34 2C 30 2E 34 2C 34 39 2E 37 37 33 31 2C 4D 2C 2D 38 2E 33 34 31 32 2C 4D 2C 30 2E 39 2C 30 2A 34 37 0D 0A 24 47 4E 52 4D 43 2C 30 34 34 33 34 30 2E 39 30 2C 44 2C 34 30 30 39 2E 38 36 35 39 32 34 38 37 2C 4E 2C 31 31 36 31 36 2E 39 32 31 36 34 38 36 32 2C 45 2C 35 2E 39 37 39 2C 31 36 35 2E 35 2C 32 36 30 33 32 34 2C 37 2E 31 2C 57 2C 52 2C 53 2A 35 46 0D 0A 24 50 53 41 54 2C 48 50 52 2C 30 34 34 33 34 30 2E 39 30 2C 32 35 34 2E 37 39 2C 2D 30 2E 32 39 2C 30 2E 34 39 2C 31 65 2A 31 30 0D 0A 
[Rx][12:43:42.428] 24 47 4E 47 47 41 2C 30 34 34 33 34 31 2E 30 30 2C 34 30 30 39 2E 38 36 35 37 36 33 32 32 2C 4E 2C 31 31 36 31 36 2E 39 32 31 37 30 32 36 33 2C 45 2C 34 2C 34 34 2C 30 2E 34 2C 34 39 2E 37 37 32 37 2C 4D 2C 2D 38 2E 33 34 31 32 2C 4D 2C 31 2E 30 2C 30 2A 34 43 0D 0A 24 47 4E 52 4D 43 2C 30 34 34 33 34 31 2E 30 30 2C 44 2C 34 30 30 39 2E 38 36 35 37 36 33 32 32 2C 4E 2C 31 31 36 31 36 2E 39 32 31 37 30 32 36 33 2C 45 2C 35 2E 39 36 38 2C 31 36 35 2E 35 2C 32 36 30 33 32 34 2C 37 2E 31 2C 57 2C 52 2C 53 2A 35 42 0D 0A 24 50 53 41 54 2C 48 50 52 2C 30 34 34 33 34 31 2E 30 30 2C 32 35 34 2E 37 33 2C 2D 30 2E 33 36 2C 30 2E 35 32 2C 31 65 2A 31 36 0D 0A 
[Rx][12:43:42.528] 24 47 4E 47 47 41 2C 30 34 34 33 34 31 2E 31 30 2C 34 30 30 39 2E 38 36 35 36 30 31 36 35 2C 4E 2C 31 31 36 31 36 2E 39 32 31 37 35 39 33 36 2C 45 2C 34 2C 34 34 2C 30 2E 34 2C 34 39 2E 37 37 30 31 2C 4D 2C 2D 38 2E 33 34 31 32 2C 4D 2C 31 2E 31 2C 30 2A 34 30 0D 0A 24 47 4E 52 4D 43 2C 30 34 34 33 34 31 2E 31 30 2C 44 2C 34 30 30 39 2E 38 36 35 36 30 31 36 35 2C 4E 2C 31 31 36 31 36 2E 39 32 31 37 35 39 33 36 2C 45 2C 35 2E 39 39 37 2C 31 36 35 2E 31 2C 32 36 30 33 32 34 2C 37 2E 31 2C 57 2C 52 2C 53 2A 35 36 0D 0A 24 50 53 41 54 2C 48 50 52 2C 30 34 34 33 34 31 2E 31 30 2C 32 35 34 2E 37 32 2C 2D 30 2E 33 33 2C 30 2E 35 32 2C 31 65 2A 31 33 0D 0A 
[Rx][12:43:42.628] 24 47 4E 47 47 41 2C 30 34 34 33 34 31 2E 32 30 2C 34 30 30 39 2E 38 36 35 34 34 30 32 33 2C 4E 2C 31 31 36 31 36 2E 39 32 31 38 31 35 36 35 2C 45 2C 34 2C 34 34 2C 30 2E 34 2C 34 39 2E 37 37 38 32 2C 4D 2C 2D 38 2E 33 34 31 32 2C 4D 2C 31 2E 32 2C 30 2A 34 46 0D 0A 24 47 4E 52 4D 43 2C 30 34 34 33 34 31 2E 32 30 2C 44 2C 34 30 30 39 2E 38 36 35 34 34 30 32 33 2C 4E 2C 31 31 36 31 36 2E 39 32 31 38 31 35 36 35 2C 45 2C 36 2E 30 30 36 2C 31 36 34 2E 39 2C 32 36 30 33 32 34 2C 37 2E 31 2C 57 2C 52 2C 53 2A 35 41 0D 0A 24 50 53 41 54 2C 48 50 52 2C 30 34 34 33 34 31 2E 32 30 2C 32 35 34 2E 37 33 2C 2D 30 2E 33 34 2C 30 2E 35 32 2C 31 65 2A 31 36 0D 0A 
[Rx][12:43:42.728] 24 47 4E 47 47 41 2C 30 34 34 33 34 31 2E 33 30 2C 34 30 30 39 2E 38 36 35 32 37 38 33 32 2C 4E 2C 31 31 36 31 36 2E 39 32 31 38 37 32 34 39 2C 45 2C 34 2C 34 34 2C 30 2E 34 2C 34 39 2E 37 37 34 31 2C 4D 2C 2D 38 2E 33 34 31 32 2C 4D 2C 31 2E 33 2C 30 2A 34 32 0D 0A 24 47 4E 52 4D 43 2C 30 34 34 33 34 31 2E 33 30 2C 44 2C 34 30 30 39 2E 38 36 35 32 37 38 33 32 2C 4E 2C 31 31 36 31 36 2E 39 32 31 38 37 32 34 39 2C 45 2C 36 2E 30 31 38 2C 31 36 34 2E 38 2C 32 36 30 33 32 34 2C 37 2E 31 2C 57 2C 52 2C 53 2A 35 37 0D 0A 24 50 53 41 54 2C 48 50 52 2C 30 34 34 33 34 31 2E 33 30 2C 32 35 34 2E 37 35 2C 2D 30 2E 33 32 2C 30 2E 35 30 2C 31 65 2A 31 35 0D 0A 
[Rx][12:43:42.828] 24 47 4E 47 47 41 2C 30 34 34 33 34 31 2E 34 30 2C 34 30 30 39 2E 38 36 35 31 31 36 30 37 2C 4E 2C 31 31 36 31 36 2E 39 32 31 39 32 39 38 33 2C 45 2C 34 2C 34 34 2C 30 2E 34 2C 34 39 2E 37 37 37 33 2C 4D 2C 2D 38 2E 33 34 31 32 2C 4D 2C 31 2E 34 2C 30 2A 34 37 0D 0A 24 47 4E 52 4D 43 2C 30 34 34 33 34 31 2E 34 30 2C 44 2C 34 30 30 39 2E 38 36 35 31 31 36 30 37 2C 4E 2C 31 31 36 31 36 2E 39 32 31 39 32 39 38 33 2C 45 2C 36 2E 30 33 38 2C 31 36 34 2E 36 2C 32 36 30 33 32 34 2C 37 2E 31 2C 57 2C 52 2C 53 2A 35 38 0D 0A 24 50 53 41 54 2C 48 50 52 2C 30 34 34 33 34 31 2E 34 30 2C 32 35 34 2E 37 37 2C 2D 30 2E 33 34 2C 30 2E 34 38 2C 31 65 2A 31 46 0D 0A 
[Rx][12:43:42.928] 24 47 4E 47 47 41 2C 30 34 34 33 34 31 2E 35 30 2C 34 30 30 39 2E 38 36 34 39 35 34 31 36 2C 4E 2C 31 31 36 31 36 2E 39 32 31 39 38 36 32 37 2C 45 2C 34 2C 34 34 2C 30 2E 34 2C 34 39 2E 37 37 35 31 2C 4D 2C 2D 38 2E 33 34 31 32 2C 4D 2C 31 2E 35 2C 30 2A 34 33 0D 0A 24 47 4E 52 4D 43 2C 30 34 34 33 34 31 2E 35 30 2C 44 2C 34 30 30 39 2E 38 36 34 39 35 34 31 36 2C 4E 2C 31 31 36 31 36 2E 39 32 31 39 38 36 32 37 2C 45 2C 36 2E 30 34 32 2C 31 36 34 2E 37 2C 32 36 30 33 32 34 2C 37 2E 31 2C 57 2C 52 2C 53 2A 35 31 0D 0A 24 50 53 41 54 2C 48 50 52 2C 30 34 34 33 34 31 2E 35 30 2C 32 35 34 2E 37 39 2C 2D 30 2E 33 31 2C 30 2E 34 39 2C 31 65 2A 31 34 0D 0A 
[Rx][12:43:43.028] 24 47 4E 47 47 41 2C 30 34 34 33 34 31 2E 36 30 2C 34 30 30 39 2E 38 36 34 37 39 31 38 39 2C 4E 2C 31 31 36 31 36 2E 39 32 32 30 34 35 36 38 2C 45 2C 34 2C 34 34 2C 30 2E 34 2C 34 39 2E 37 37 32 33 2C 4D 2C 2D 38 2E 33 34 31 32 2C 4D 2C 31 2E 36 2C 30 2A 34 39 0D 0A 24 47 4E 52 4D 43 2C 30 34 34 33 34 31 2E 36 30 2C 44 2C 34 30 30 39 2E 38 36 34 37 39 31 38 39 2C 4E 2C 31 31 36 31 36 2E 39 32 32 30 34 35 36 38 2C 45 2C 36 2E 30 36 38 2C 31 36 34 2E 37 2C 32 36 30 33 32 34 2C 37 2E 31 2C 57 2C 52 2C 53 2A 35 35 0D 0A 24 50 53 41 54 2C 48 50 52 2C 30 34 34 33 34 31 2E 36 30 2C 32 35 34 2E 38 31 2C 2D 30 2E 33 32 2C 30 2E 34 37 2C 31 65 2A 31 44 0D 0A 
[Rx][12:43:43.128] 24 47 4E 47 47 41 2C 30 34 34 33 34 31 2E 37 30 2C 34 30 30 39 2E 38 36 34 36 33 30 30 34 2C 4E 2C 31 31 36 31 36 2E 39 32 32 30 39 39 34 38 2C 45 2C 34 2C 34 34 2C 30 2E 34 2C 34 39 2E 37 37 33 31 2C 4D 2C 2D 38 2E 33 34 31 32 2C 4D 2C 31 2E 37 2C 30 2A 34 36 0D 0A 24 47 4E 52 4D 43 2C 30 34 34 33 34 31 2E 37 30 2C 44 2C 34 30 30 39 2E 38 36 34 36 33 30 30 34 2C 4E 2C 31 31 36 31 36 2E 39 32 32 30 39 39 34 38 2C 45 2C 36 2E 30 35 35 2C 31 36 35 2E 30 2C 32 36 30 33 32 34 2C 37 2E 31 2C 57 2C 52 2C 53 2A 35 30 0D 0A 24 50 53 41 54 2C 48 50 52 2C 30 34 34 33 34 31 2E 37 30 2C 32 35 34 2E 38 31 2C 2D 30 2E 33 33 2C 30 2E 34 37 2C 31 65 2A 31 44 0D 0A 
[Rx][12:43:43.228] 24 47 4E 47 47 41 2C 30 34 34 33 34 31 2E 38 30 2C 34 30 30 39 2E 38 36 34 34 36 37 31 37 2C 4E 2C 31 31 36 31 36 2E 39 32 32 31 35 36 31 34 2C 45 2C 34 2C 34 34 2C 30 2E 34 2C 34 39 2E 37 37 31 38 2C 4D 2C 2D 38 2E 33 34 31 32 2C 4D 2C 30 2E 38 2C 30 2A 34 35 0D 0A 24 47 4E 52 4D 43 2C 30 34 34 33 34 31 2E 38 30 2C 44 2C 34 30 30 39 2E 38 36 34 34 36 37 31 37 2C 4E 2C 31 31 36 31 36 2E 39 32 32 31 35 36 31 34 2C 45 2C 36 2E 30 33 36 2C 31 36 34 2E 39 2C 32 36 30 33 32 34 2C 37 2E 31 2C 57 2C 52 2C 53 2A 35 42 0D 0A 24 50 53 41 54 2C 48 50 52 2C 30 34 34 33 34 31 2E 38 30 2C 32 35 34 2E 38 31 2C 2D 30 2E 33 34 2C 30 2E 34 39 2C 31 65 2A 31 42 0D 0A 
[Rx][12:43:43.328] 24 47 4E 47 47 41 2C 30 34 34 33 34 31 2E 39 30 2C 34 30 30 39 2E 38 36 34 33 30 35 34 31 2C 4E 2C 31 31 36 31 36 2E 39 32 32 32 31 33 35 35 2C 45 2C 34 2C 34 34 2C 30 2E 34 2C 34 39 2E 37 37 31 32 2C 4D 2C 2D 38 2E 33 34 31 32 2C 4D 2C 30 2E 39 2C 30 2A 34 38 0D 0A 24 47 4E 52 4D 43 2C 30 34 34 33 34 31 2E 39 30 2C 44 2C 34 30 30 39 2E 38 36 34 33 30 35 34 31 2C 4E 2C 31 31 36 31 36 2E 39 32 32 32 31 33 35 35 2C 45 2C 36 2E 30 32 35 2C 31 36 34 2E 37 2C 32 36 30 33 32 34 2C 37 2E 31 2C 57 2C 52 2C 53 2A 35 31 0D 0A 24 50 53 41 54 2C 48 50 52 2C 30 34 34 33 34 31 2E 39 30 2C 32 35 34 2E 37 38 2C 2D 30 2E 33 36 2C 30 2E 34 38 2C 31 65 2A 31 46 0D 0A 
[Rx][12:43:43.428] 24 47 4E 47 47 41 2C 30 34 34 33 34 32 2E 30 30 2C 34 30 30 39 2E 38 36 34 31 34 31 38 35 2C 4E 2C 31 31 36 31 36 2E 39 32 32 32 37 31 35 31 2C 45 2C 34 2C 34 34 2C 30 2E 34 2C 34 39 2E 37 37 31 36 2C 4D 2C 2D 38 2E 33 34 31 32 2C 4D 2C 31 2E 30 2C 30 2A 34 34 0D 0A 24 47 4E 52 4D 43 2C 30 34 34 33 34 32 2E 30 30 2C 44 2C 34 30 30 39 2E 38 36 34 31 34 31 38 35 2C 4E 2C 31 31 36 31 36 2E 39 32 32 32 37 31 35 31 2C 45 2C 36 2E 30 36 38 2C 31 36 34 2E 39 2C 32 36 30 33 32 34 2C 37 2E 31 2C 57 2C 52 2C 53 2A 35 36 0D 0A 24 50 53 41 54 2C 48 50 52 2C 30 34 34 33 34 32 2E 30 30 2C 32 35 34 2E 37 37 2C 2D 30 2E 33 36 2C 30 2E 34 39 2C 31 65 2A 31 42 0D 0A 
[Rx][12:43:43.528] 24 47 4E 47 47 41 2C 30 34 34 33 34 32 2E 31 30 2C 34 30 30 39 2E 38 36 33 39 37 39 33 39 2C 4E 2C 31 31 36 31 36 2E 39 32 32 33 32 38 39 34 2C 45 2C 34 2C 34 34 2C 30 2E 34 2C 34 39 2E 37 37 30 33 2C 4D 2C 2D 38 2E 33 34 31 32 2C 4D 2C 31 2E 31 2C 30 2A 34 37 0D 0A 24 47 4E 52 4D 43 2C 30 34 34 33 34 32 2E 31 30 2C 44 2C 34 30 30 39 2E 38 36 33 39 37 39 33 39 2C 4E 2C 31 31 36 31 36 2E 39 32 32 33 32 38 39 34 2C 45 2C 36 2E 30 38 39 2C 31 36 35 2E 31 2C 32 36 30 33 32 34 2C 37 2E 31 2C 57 2C 52 2C 53 2A 35 36 0D 0A 24 50 53 41 54 2C 48 50 52 2C 30 34 34 33 34 32 2E 31 30 2C 32 35 34 2E 37 37 2C 2D 30 2E 33 38 2C 30 2E 34 37 2C 31 65 2A 31 41 0D 0A 
[Rx][12:43:43.629] 24 47 4E 47 47 41 2C 30 34 34 33 34 32 2E 32 30 2C 34 30 30 39 2E 38 36 33 38 31 37 31 33 2C 4E 2C 31 31 36 31 36 2E 39 32 32 33 38 36 30 37 2C 45 2C 34 2C 34 34 2C 30 2E 34 2C 34 39 2E 37 36 39 33 2C 4D 2C 2D 38 2E 33 34 31 32 2C 4D 2C 31 2E 32 2C 30 2A 34 30 0D 0A 24 47 4E 52 4D 43 2C 30 34 34 33 34 32 2E 32 30 2C 44 2C 34 30 30 39 2E 38 36 33 38 31 37 31 33 2C 4E 2C 31 31 36 31 36 2E 39 32 32 33 38 36 30 37 2C 45 2C 36 2E 30 38 34 2C 31 36 35 2E 31 2C 32 36 30 33 32 34 2C 37 2E 31 2C 57 2C 52 2C 53 2A 35 37 0D 0A 24 50 53 41 54 2C 48 50 52 2C 30 34 34 33 34 32 2E 32 30 2C 32 35 34 2E 37 37 2C 2D 30 2E 34 31 2C 30 2E 34 36 2C 31 65 2A 31 36 0D 0A 
[Rx][12:43:43.729] 24 47 4E 47 47 41 2C 30 34 34 33 34 32 2E 33 30 2C 34 30 30 39 2E 38 36 33 36 35 33 37 30 2C 4E 2C 31 31 36 31 36 2E 39 32 32 34 34 31 36 35 2C 45 2C 34 2C 34 34 2C 30 2E 34 2C 34 39 2E 37 37 30 34 2C 4D 2C 2D 38 2E 33 34 31 32 2C 4D 2C 31 2E 33 2C 30 2A 34 43 0D 0A 24 47 4E 52 4D 43 2C 30 34 34 33 34 32 2E 33 30 2C 44 2C 34 30 30 39 2E 38 36 33 36 35 33 37 30 2C 4E 2C 31 31 36 31 36 2E 39 32 32 34 34 31 36 35 2C 45 2C 36 2E 30 39 39 2C 31 36 35 2E 32 2C 32 36 30 33 32 34 2C 37 2E 31 2C 57 2C 52 2C 53 2A 35 41 0D 0A 24 50 53 41 54 2C 48 50 52 2C 30 34 34 33 34 32 2E 33 30 2C 32 35 34 2E 37 39 2C 2D 30 2E 34 32 2C 30 2E 34 30 2C 31 65 2A 31 43 0D 0A 
[Rx][12:43:43.829] 24 47 4E 47 47 41 2C 30 34 34 33 34 32 2E 34 30 2C 34 30 30 39 2E 38 36 33 34 39 30 30 32 2C 4E 2C 31 31 36 31 36 2E 39 32 32 34 39 36 35 34 2C 45 2C 34 2C 34 34 2C 30 2E 34 2C 34 39 2E 37 36 39 32 2C 4D 2C 2D 38 2E 33 34 31 32 2C 4D 2C 31 2E 34 2C 30 2A 34 32 0D 0A 24 47 4E 52 4D 43 2C 30 34 34 33 34 32 2E 34 30 2C 44 2C 34 30 30 39 2E 38 36 33 34 39 30 30 32 2C 4E 2C 31 31 36 31 36 2E 39 32 32 34 39 36 35 34 2C 45 2C 36 2E 31 30 36 2C 31 36 35 2E 33 2C 32 36 30 33 32 34 2C 37 2E 31 2C 57 2C 52 2C 53 2A 35 42 0D 0A 24 50 53 41 54 2C 48 50 52 2C 30 34 34 33 34 32 2E 34 30 2C 32 35 34 2E 38 30 2C 2D 30 2E 34 33 2C 30 2E 33 39 2C 31 65 2A 31 32 0D 0A 
[Rx][12:43:43.929] 24 47 4E 47 47 41 2C 30 34 34 33 34 32 2E 35 30 2C 34 30 30 39 2E 38 36 33 33 32 35 39 30 2C 4E 2C 31 31 36 31 36 2E 39 32 32 35 35 33 38 32 2C 45 2C 34 2C 34 34 2C 30 2E 34 2C 34 39 2E 37 37 30 39 2C 4D 2C 2D 38 2E 33 34 31 32 2C 4D 2C 31 2E 35 2C 30 2A 34 30 0D 0A 24 47 4E 52 4D 43 2C 30 34 34 33 34 32 2E 35 30 2C 44 2C 34 30 30 39 2E 38 36 33 33 32 35 39 30 2C 4E 2C 31 31 36 31 36 2E 39 32 32 35 35 33 38 32 2C 45 2C 36 2E 31 30 31 2C 31 36 35 2E 32 2C 32 36 30 33 32 34 2C 37 2E 31 2C 57 2C 52 2C 53 2A 35 44 0D 0A 24 50 53 41 54 2C 48 50 52 2C 30 34 34 33 34 32 2E 35 30 2C 32 35 34 2E 38 30 2C 2D 30 2E 34 33 2C 30 2E 33 37 2C 31 65 2A 31 44 0D 0A 
[Rx][12:43:44.029] 24 47 4E 47 47 41 2C 30 34 34 33 34 32 2E 36 30 2C 34 30 30 39 2E 38 36 33 31 36 32 36 35 2C 4E 2C 31 31 36 31 36 2E 39 32 32 36 30 39 37 34 2C 45 2C 34 2C 34 34 2C 30 2E 34 2C 34 39 2E 37 37 31 36 2C 4D 2C 2D 38 2E 33 34 31 32 2C 4D 2C 31 2E 36 2C 30 2A 34 30 0D 0A 24 47 4E 52 4D 43 2C 30 34 34 33 34 32 2E 36 30 2C 44 2C 34 30 30 39 2E 38 36 33 31 36 32 36 35 2C 4E 2C 31 31 36 31 36 2E 39 32 32 36 30 39 37 34 2C 45 2C 36 2E 30 38 38 2C 31 36 35 2E 32 2C 32 36 30 33 32 34 2C 37 2E 31 2C 57 2C 52 2C 53 2A 35 30 0D 0A 24 50 53 41 54 2C 48 50 52 2C 30 34 34 33 34 32 2E 36 30 2C 32 35 34 2E 38 31 2C 2D 30 2E 34 37 2C 30 2E 34 31 2C 31 65 2A 31 41 0D 0A 
[Rx][12:43:44.128] 24 47 4E 47 47 41 2C 30 34 34 33 34 32 2E 37 30 2C 34 30 30 39 2E 38 36 32 39 39 39 31 31 2C 4E 2C 31 31 36 31 36 2E 39 32 32 36 36 36 37 32 2C 45 2C 34 2C 34 34 2C 30 2E 34 2C 34 39 2E 37 36 39 36 2C 4D 2C 2D 38 2E 33 34 31 32 2C 4D 2C 31 2E 37 2C 30 2A 34 38 0D 0A 24 47 4E 52 4D 43 2C 30 34 34 33 34 32 2E 37 30 2C 44 2C 34 30 30 39 2E 38 36 32 39 39 39 31 31 2C 4E 2C 31 31 36 31 36 2E 39 32 32 36 36 36 37 32 2C 45 2C 36 2E 30 36 38 2C 31 36 35 2E 32 2C 32 36 30 33 32 34 2C 37 2E 31 2C 57 2C 52 2C 53 2A 35 45 0D 0A 24 50 53 41 54 2C 48 50 52 2C 30 34 34 33 34 32 2E 37 30 2C 32 35 34 2E 38 32 2C 2D 30 2E 34 39 2C 30 2E 33 38 2C 31 65 2A 31 38 0D 0A 
[Rx][12:43:44.228] 24 47 4E 47 47 41 2C 30 34 34 33 34 32 2E 38 30 2C 34 30 30 39 2E 38 36 32 38 33 35 33 39 2C 4E 2C 31 31 36 31 36 2E 39 32 32 37 32 33 33 38 2C 45 2C 34 2C 34 34 2C 30 2E 34 2C 34 39 2E 37 36 36 36 2C 4D 2C 2D 38 2E 33 34 31 32 2C 4D 2C 31 2E 38 2C 30 2A 34 34 0D 0A 24 47 4E 52 4D 43 2C 30 34 34 33 34 32 2E 38 30 2C 44 2C 34 30 30 39 2E 38 36 32 38 33 35 33 39 2C 4E 2C 31 31 36 31 36 2E 39 32 32 37 32 33 33 38 2C 45 2C 36 2E 30 37 30 2C 31 36 35 2E 30 2C 32 36 30 33 32 34 2C 37 2E 31 2C 57 2C 52 2C 53 2A 35 39 0D 0A 24 50 53 41 54 2C 48 50 52 2C 30 34 34 33 34 32 2E 38 30 2C 32 35 34 2E 38 33 2C 2D 30 2E 35 30 2C 30 2E 34 33 2C 31 65 2A 31 32 0D 0A 
[Rx][12:43:44.328] 24 47 4E 47 47 41 2C 30 34 34 33 34 32 2E 39 30 2C 34 30 30 39 2E 38 36 32 36 37 31 37 30 2C 4E 2C 31 31 36 31 36 2E 39 32 32 37 37 37 35 37 2C 45 2C 34 2C 34 34 2C 30 2E 34 2C 34 39 2E 37 36 35 31 2C 4D 2C 2D 38 2E 33 34 31 32 2C 4D 2C 30 2E 39 2C 30 2A 34 41 0D 0A 24 47 4E 52 4D 43 2C 30 34 34 33 34 32 2E 39 30 2C 44 2C 34 30 30 39 2E 38 36 32 36 37 31 37 30 2C 4E 2C 31 31 36 31 36 2E 39 32 32 37 37 37 35 37 2C 45 2C 36 2E 30 36 34 2C 31 36 35 2E 30 2C 32 36 30 33 32 34 2C 37 2E 31 2C 57 2C 52 2C 53 2A 35 36 0D 0A 24 50 53 41 54 2C 48 50 52 2C 30 34 34 33 34 32 2E 39 30 2C 32 35 34 2E 38 36 2C 2D 30 2E 35 33 2C 30 2E 34 31 2C 31 65 2A 31 37 0D 0A 
[Rx][12:43:44.428] 24 47 4E 47 47 41 2C 30 34 34 33 34 33 2E 30 30 2C 34 30 30 39 2E 38 36 32 35 30 38 32 34 2C 4E 2C 31 31 36 31 36 2E 39 32 32 38 33 35 33 33 2C 45 2C 34 2C 34 34 2C 30 2E 34 2C 34 39 2E 37 36 35 39 2C 4D 2C 2D 38 2E 33 34 31 32 2C 4D 2C 31 2E 30 2C 30 2A 34 35 0D 0A 24 47 4E 52 4D 43 2C 30 34 34 33 34 33 2E 30 30 2C 44 2C 34 30 30 39 2E 38 36 32 35 30 38 32 34 2C 4E 2C 31 31 36 31 36 2E 39 32 32 38 33 35 33 33 2C 45 2C 36 2E 30 39 36 2C 31 36 35 2E 32 2C 32 36 30 33 32 34 2C 37 2E 31 2C 57 2C 52 2C 53 2A 35 36 0D 0A 24 50 53 41 54 2C 48 50 52 2C 30 34 34 33 34 33 2E 30 30 2C 32 35 34 2E 38 38 2C 2D 30 2E 35 33 2C 30 2E 34 33 2C 31 65 2A 31 33 0D 0A 
[Rx][12:43:44.528] 24 47 4E 47 47 41 2C 30 34 34 33 34 33 2E 31 30 2C 34 30 30 39 2E 38 36 32 33 34 33 37 37 2C 4E 2C 31 31 36 31 36 2E 39 32 32 38 39 32 36 37 2C 45 2C 34 2C 34 34 2C 30 2E 34 2C 34 39 2E 37 36 36 30 2C 4D 2C 2D 38 2E 33 34 31 32 2C 4D 2C 31 2E 31 2C 30 2A 34 43 0D 0A 24 47 4E 52 4D 43 2C 30 34 34 33 34 33 2E 31 30 2C 44 2C 34 30 30 39 2E 38 36 32 33 34 33 37 37 2C 4E 2C 31 31 36 31 36 2E 39 32 32 38 39 32 36 37 2C 45 2C 36 2E 31 31 32 2C 31 36 35 2E 31 2C 32 36 30 33 32 34 2C 37 2E 31 2C 57 2C 52 2C 53 2A 35 41 0D 0A 24 50 53 41 54 2C 48 50 52 2C 30 34 34 33 34 33 2E 31 30 2C 32 35 34 2E 38 39 2C 2D 30 2E 35 32 2C 30 2E 34 37 2C 31 65 2A 31 36 0D 0A 
[Rx][12:43:44.628] 24 47 4E 47 47 41 2C 30 34 34 33 34 33 2E 32 30 2C 34 30 30 39 2E 38 36 32 31 37 39 39 39 2C 4E 2C 31 31 36 31 36 2E 39 32 32 39 35 30 34 38 2C 45 2C 34 2C 34 34 2C 30 2E 34 2C 34 39 2E 37 36 36 32 2C 4D 2C 2D 38 2E 33 34 31 32 2C 4D 2C 31 2E 32 2C 30 2A 34 37 0D 0A 24 47 4E 52 4D 43 2C 30 34 34 33 34 33 2E 32 30 2C 44 2C 34 30 30 39 2E 38 36 32 31 37 39 39 39 2C 4E 2C 31 31 36 31 36 2E 39 32 32 39 35 30 34 38 2C 45 2C 36 2E 30 38 36 2C 31 36 35 2E 31 2C 32 36 30 33 32 34 2C 37 2E 31 2C 57 2C 52 2C 53 2A 35 43 0D 0A 24 50 53 41 54 2C 48 50 52 2C 30 34 34 33 34 33 2E 32 30 2C 32 35 34 2E 39 30 2C 2D 30 2E 35 34 2C 30 2E 34 39 2C 31 65 2A 31 35 0D 0A 
[Rx][12:43:44.728] 24 47 4E 47 47 41 2C 30 34 34 33 34 33 2E 33 30 2C 34 30 30 39 2E 38 36 32 30 31 36 32 35 2C 4E 2C 31 31 36 31 36 2E 39 32 33 30 30 34 32 38 2C 45 2C 34 2C 34 34 2C 30 2E 34 2C 34 39 2E 37 36 37 39 2C 4D 2C 2D 38 2E 33 34 31 32 2C 4D 2C 31 2E 33 2C 30 2A 34 44 0D 0A 24 47 4E 52 4D 43 2C 30 34 34 33 34 33 2E 33 30 2C 44 2C 34 30 30 39 2E 38 36 32 30 31 36 32 35 2C 4E 2C 31 31 36 31 36 2E 39 32 33 30 30 34 32 38 2C 45 2C 36 2E 30 36 33 2C 31 36 35 2E 32 2C 32 36 30 33 32 34 2C 37 2E 31 2C 57 2C 52 2C 53 2A 35 35 0D 0A 24 50 53 41 54 2C 48 50 52 2C 30 34 34 33 34 33 2E 33 30 2C 32 35 34 2E 38 39 2C 2D 30 2E 35 36 2C 30 2E 35 31 2C 31 65 2A 31 37 0D 0A 
[Rx][12:43:44.828] 24 47 4E 47 47 41 2C 30 34 34 33 34 33 2E 34 30 2C 34 30 30 39 2E 38 36 31 38 35 33 30 35 2C 4E 2C 31 31 36 31 36 2E 39 32 33 30 36 32 34 35 2C 45 2C 34 2C 34 34 2C 30 2E 34 2C 34 39 2E 37 36 37 36 2C 4D 2C 2D 38 2E 33 34 31 32 2C 4D 2C 31 2E 34 2C 30 2A 34 31 0D 0A 24 47 4E 52 4D 43 2C 30 34 34 33 34 33 2E 34 30 2C 44 2C 34 30 30 39 2E 38 36 31 38 35 33 30 35 2C 4E 2C 31 31 36 31 36 2E 39 32 33 30 36 32 34 35 2C 45 2C 36 2E 30 35 35 2C 31 36 35 2E 33 2C 32 36 30 33 32 34 2C 37 2E 31 2C 57 2C 52 2C 53 2A 35 35 0D 0A 24 50 53 41 54 2C 48 50 52 2C 30 34 34 33 34 33 2E 34 30 2C 32 35 34 2E 39 30 2C 2D 30 2E 35 38 2C 30 2E 35 36 2C 31 65 2A 31 31 0D 0A 
[Rx][12:43:44.928] 24 47 4E 47 47 41 2C 30 34 34 33 34 33 2E 35 30 2C 34 30 30 39 2E 38 36 31 36 38 39 38 38 2C 4E 2C 31 31 36 31 36 2E 39 32 33 31 31 37 31 37 2C 45 2C 34 2C 34 34 2C 30 2E 34 2C 34 39 2E 37 36 37 37 2C 4D 2C 2D 38 2E 33 34 31 32 2C 4D 2C 31 2E 35 2C 30 2A 34 38 0D 0A 24 47 4E 52 4D 43 2C 30 34 34 33 34 33 2E 35 30 2C 44 2C 34 30 30 39 2E 38 36 31 36 38 39 38 38 2C 4E 2C 31 31 36 31 36 2E 39 32 33 31 31 37 31 37 2C 45 2C 36 2E 30 34 39 2C 31 36 35 2E 34 2C 32 36 30 33 32 34 2C 37 2E 31 2C 57 2C 52 2C 53 2A 35 36 0D 0A 24 50 53 41 54 2C 48 50 52 2C 30 34 34 33 34 33 2E 35 30 2C 32 35 34 2E 39 31 2C 2D 30 2E 35 38 2C 30 2E 36 30 2C 31 65 2A 31 34 0D 0A 
[Rx][12:43:45.028] 24 47 4E 47 47 41 2C 30 34 34 33 34 33 2E 36 30 2C 34 30 30 39 2E 38 36 31 35 32 36 39 34 2C 4E 2C 31 31 36 31 36 2E 39 32 33 31 37 32 30 36 2C 45 2C 34 2C 34 34 2C 30 2E 34 2C 34 39 2E 37 36 39 32 2C 4D 2C 2D 38 2E 33 34 31 32 2C 4D 2C 31 2E 36 2C 30 2A 34 42 0D 0A 24 47 4E 52 4D 43 2C 30 34 34 33 34 33 2E 36 30 2C 44 2C 34 30 30 39 2E 38 36 31 35 32 36 39 34 2C 4E 2C 31 31 36 31 36 2E 39 32 33 31 37 32 30 36 2C 45 2C 36 2E 30 33 37 2C 31 36 35 2E 35 2C 32 36 30 33 32 34 2C 37 2E 31 2C 57 2C 52 2C 53 2A 35 35 0D 0A 24 50 53 41 54 2C 48 50 52 2C 30 34 34 33 34 33 2E 36 30 2C 32 35 34 2E 39 31 2C 2D 30 2E 36 31 2C 30 2E 36 33 2C 31 65 2A 31 45 0D 0A 
[Rx][12:43:45.128] 24 47 4E 47 47 41 2C 30 34 34 33 34 33 2E 37 30 2C 34 30 30 39 2E 38 36 31 33 36 34 36 36 2C 4E 2C 31 31 36 31 36 2E 39 32 33 32 32 37 33 36 2C 45 2C 34 2C 34 34 2C 30 2E 34 2C 34 39 2E 37 37 30 37 2C 4D 2C 2D 38 2E 33 34 31 32 2C 4D 2C 31 2E 37 2C 30 2A 34 42 0D 0A 24 47 4E 52 4D 43 2C 30 34 34 33 34 33 2E 37 30 2C 44 2C 34 30 30 39 2E 38 36 31 33 36 34 36 36 2C 4E 2C 31 31 36 31 36 2E 39 32 33 32 32 37 33 36 2C 45 2C 36 2E 30 32 36 2C 31 36 35 2E 33 2C 32 36 30 33 32 34 2C 37 2E 31 2C 57 2C 52 2C 53 2A 35 46 0D 0A 24 50 53 41 54 2C 48 50 52 2C 30 34 34 33 34 33 2E 37 30 2C 32 35 34 2E 39 30 2C 2D 30 2E 36 31 2C 30 2E 36 37 2C 31 65 2A 31 41 0D 0A 
[Rx][12:43:45.228] 24 47 4E 47 47 41 2C 30 34 34 33 34 33 2E 38 30 2C 34 30 30 39 2E 38 36 31 32 30 32 33 32 2C 4E 2C 31 31 36 31 36 2E 39 32 33 32 38 34 32 34 2C 45 2C 34 2C 34 34 2C 30 2E 34 2C 34 39 2E 37 36 39 37 2C 4D 2C 2D 38 2E 33 34 31 32 2C 4D 2C 30 2E 38 2C 30 2A 34 38 0D 0A 24 47 4E 52 4D 43 2C 30 34 34 33 34 33 2E 38 30 2C 44 2C 34 30 30 39 2E 38 36 31 32 30 32 33 32 2C 4E 2C 31 31 36 31 36 2E 39 32 33 32 38 34 32 34 2C 45 2C 36 2E 30 32 32 2C 31 36 35 2E 31 2C 32 36 30 33 32 34 2C 37 2E 31 2C 57 2C 52 2C 53 2A 35 43 0D 0A 24 50 53 41 54 2C 48 50 52 2C 30 34 34 33 34 33 2E 38 30 2C 32 35 34 2E 39 30 2C 2D 30 2E 36 33 2C 30 2E 36 39 2C 31 65 2A 31 39 0D 0A 
[Rx][12:43:45.328] 24 47 4E 47 47 41 2C 30 34 34 33 34 33 2E 39 30 2C 34 30 30 39 2E 38 36 31 30 34 30 36 32 2C 4E 2C 31 31 36 31 36 2E 39 32 33 33 33 39 39 32 2C 45 2C 34 2C 34 34 2C 30 2E 34 2C 34 39 2E 37 36 39 36 2C 4D 2C 2D 38 2E 33 34 31 32 2C 4D 2C 30 2E 39 2C 30 2A 34 32 0D 0A 24 47 4E 52 4D 43 2C 30 34 34 33 34 33 2E 39 30 2C 44 2C 34 30 30 39 2E 38 36 31 30 34 30 36 32 2C 4E 2C 31 31 36 31 36 2E 39 32 33 33 33 39 39 32 2C 45 2C 36 2E 30 33 38 2C 31 36 35 2E 32 2C 32 36 30 33 32 34 2C 37 2E 31 2C 57 2C 52 2C 53 2A 35 45 0D 0A 24 50 53 41 54 2C 48 50 52 2C 30 34 34 33 34 33 2E 39 30 2C 32 35 34 2E 39 31 2C 2D 30 2E 36 33 2C 30 2E 37 31 2C 31 65 2A 31 30 0D 0A 
[Rx][12:43:45.428] 24 47 4E 47 47 41 2C 30 34 34 33 34 34 2E 30 30 2C 34 30 30 39 2E 38 36 30 38 37 37 35 32 2C 4E 2C 31 31 36 31 36 2E 39 32 33 33 39 35 37 34 2C 45 2C 34 2C 34 34 2C 30 2E 34 2C 34 39 2E 37 37 31 39 2C 4D 2C 2D 38 2E 33 34 31 32 2C 4D 2C 31 2E 30 2C 30 2A 34 32 0D 0A 24 47 4E 52 4D 43 2C 30 34 34 33 34 34 2E 30 30 2C 44 2C 34 30 30 39 2E 38 36 30 38 37 37 35 32 2C 4E 2C 31 31 36 31 36 2E 39 32 33 33 39 35 37 34 2C 45 2C 36 2E 30 36 34 2C 31 36 35 2E 30 2C 32 36 30 33 32 34 2C 37 2E 31 2C 57 2C 52 2C 53 2A 35 42 0D 0A 24 50 53 41 54 2C 48 50 52 2C 30 34 34 33 34 34 2E 30 30 2C 32 35 34 2E 39 31 2C 2D 30 2E 36 35 2C 30 2E 37 33 2C 31 65 2A 31 41 0D 0A 
[Rx][12:43:45.528] 24 47 4E 47 47 41 2C 30 34 34 33 34 34 2E 31 30 2C 34 30 30 39 2E 38 36 30 37 31 34 36 32 2C 4E 2C 31 31 36 31 36 2E 39 32 33 34 35 33 31 33 2C 45 2C 34 2C 34 34 2C 30 2E 34 2C 34 39 2E 37 36 37 39 2C 4D 2C 2D 38 2E 33 34 31 32 2C 4D 2C 31 2E 31 2C 30 2A 34 30 0D 0A 24 47 4E 52 4D 43 2C 30 34 34 33 34 34 2E 31 30 2C 44 2C 34 30 30 39 2E 38 36 30 37 31 34 36 32 2C 4E 2C 31 31 36 31 36 2E 39 32 33 34 35 33 31 33 2C 45 2C 36 2E 30 37 33 2C 31 36 35 2E 30 2C 32 36 30 33 32 34 2C 37 2E 31 2C 57 2C 52 2C 53 2A 35 39 0D 0A 24 50 53 41 54 2C 48 50 52 2C 30 34 34 33 34 34 2E 31 30 2C 32 35 34 2E 39 34 2C 2D 30 2E 36 34 2C 30 2E 37 35 2C 31 65 2A 31 39 0D 0A 
[Rx][12:43:45.628] 24 47 4E 47 47 41 2C 30 34 34 33 34 34 2E 32 30 2C 34 30 30 39 2E 38 36 30 35 35 33 38 36 2C 4E 2C 31 31 36 31 36 2E 39 32 33 35 30 36 35 35 2C 45 2C 34 2C 34 34 2C 30 2E 34 2C 34 39 2E 37 35 37 36 2C 4D 2C 2D 38 2E 33 34 31 32 2C 4D 2C 31 2E 32 2C 30 2A 34 34 0D 0A 24 47 4E 52 4D 43 2C 30 34 34 33 34 34 2E 32 30 2C 44 2C 34 30 30 39 2E 38 36 30 35 35 33 38 36 2C 4E 2C 31 31 36 31 36 2E 39 32 33 35 30 36 35 35 2C 45 2C 36 2E 30 37 37 2C 31 36 35 2E 31 2C 32 36 30 33 32 34 2C 37 2E 31 2C 57 2C 52 2C 53 2A 35 37 0D 0A 24 50 53 41 54 2C 48 50 52 2C 30 34 34 33 34 34 2E 32 30 2C 32 35 34 2E 39 38 2C 2D 30 2E 36 34 2C 30 2E 37 37 2C 31 65 2A 31 34 0D 0A 
[Rx][12:43:45.728] 24 47 4E 47 47 41 2C 30 34 34 33 34 34 2E 33 30 2C 34 30 30 39 2E 38 36 30 33 39 30 37 30 2C 4E 2C 31 31 36 31 36 2E 39 32 33 35 36 31 38 32 2C 45 2C 34 2C 34 34 2C 30 2E 34 2C 34 39 2E 37 35 37 30 2C 4D 2C 2D 38 2E 33 34 31 32 2C 4D 2C 31 2E 33 2C 30 2A 34 39 0D 0A 24 47 4E 52 4D 43 2C 30 34 34 33 34 34 2E 33 30 2C 44 2C 34 30 30 39 2E 38 36 30 33 39 30 37 30 2C 4E 2C 31 31 36 31 36 2E 39 32 33 35 36 31 38 32 2C 45 2C 36 2E 30 39 34 2C 31 36 35 2E 32 2C 32 36 30 33 32 34 2C 37 2E 31 2C 57 2C 52 2C 53 2A 35 33 0D 0A 24 50 53 41 54 2C 48 50 52 2C 30 34 34 33 34 34 2E 33 30 2C 32 35 35 2E 30 31 2C 2D 30 2E 36 34 2C 30 2E 37 39 2C 31 65 2A 31 41 0D 0A 
[Rx][12:43:45.828] 24 47 4E 47 47 41 2C 30 34 34 33 34 34 2E 34 30 2C 34 30 30 39 2E 38 36 30 32 32 36 36 31 2C 4E 2C 31 31 36 31 36 2E 39 32 33 36 31 38 39 30 2C 45 2C 34 2C 34 34 2C 30 2E 34 2C 34 39 2E 37 35 35 37 2C 4D 2C 2D 38 2E 33 34 31 32 2C 4D 2C 31 2E 34 2C 30 2A 34 45 0D 0A 24 47 4E 52 4D 43 2C 30 34 34 33 34 34 2E 34 30 2C 44 2C 34 30 30 39 2E 38 36 30 32 32 36 36 31 2C 4E 2C 31 31 36 31 36 2E 39 32 33 36 31 38 39 30 2C 45 2C 36 2E 30 38 31 2C 31 36 35 2E 31 2C 32 36 30 33 32 34 2C 37 2E 31 2C 57 2C 52 2C 53 2A 35 31 0D 0A 24 50 53 41 54 2C 48 50 52 2C 30 34 34 33 34 34 2E 34 30 2C 32 35 35 2E 30 34 2C 2D 30 2E 36 30 2C 30 2E 38 30 2C 31 65 2A 31 41 0D 0A 
[Rx][12:43:45.928] 24 47 4E 47 47 41 2C 30 34 34 33 34 34 2E 35 30 2C 34 30 30 39 2E 38 36 30 30 36 33 34 32 2C 4E 2C 31 31 36 31 36 2E 39 32 33 36 37 36 31 36 2C 45 2C 34 2C 34 34 2C 30 2E 34 2C 34 39 2E 37 35 36 37 2C 4D 2C 2D 38 2E 33 34 31 32 2C 4D 2C 31 2E 35 2C 30 2A 34 39 0D 0A 24 47 4E 52 4D 43 2C 30 34 34 33 34 34 2E 35 30 2C 44 2C 34 30 30 39 2E 38 36 30 30 36 33 34 32 2C 4E 2C 31 31 36 31 36 2E 39 32 33 36 37 36 31 36 2C 45 2C 36 2E 30 36 33 2C 31 36 35 2E 30 2C 32 36 30 33 32 34 2C 37 2E 31 2C 57 2C 52 2C 53 2A 35 39 0D 0A 24 50 53 41 54 2C 48 50 52 2C 30 34 34 33 34 34 2E 35 30 2C 32 35 35 2E 30 36 2C 2D 30 2E 36 34 2C 30 2E 37 38 2C 31 65 2A 31 41 0D 0A 
[Rx][12:43:46.028] 24 47 4E 47 47 41 2C 30 34 34 33 34 34 2E 36 30 2C 34 30 30 39 2E 38 35 39 38 39 38 33 39 2C 4E 2C 31 31 36 31 36 2E 39 32 33 37 33 31 37 39 2C 45 2C 34 2C 34 34 2C 30 2E 34 2C 34 39 2E 37 35 36 32 2C 4D 2C 2D 38 2E 33 34 31 32 2C 4D 2C 31 2E 36 2C 30 2A 34 44 0D 0A 24 47 4E 52 4D 43 2C 30 34 34 33 34 34 2E 36 30 2C 44 2C 34 30 30 39 2E 38 35 39 38 39 38 33 39 2C 4E 2C 31 31 36 31 36 2E 39 32 33 37 33 31 37 39 2C 45 2C 36 2E 31 30 38 2C 31 36 34 2E 39 2C 32 36 30 33 32 34 2C 37 2E 31 2C 57 2C 52 2C 53 2A 35 46 0D 0A 24 50 53 41 54 2C 48 50 52 2C 30 34 34 33 34 34 2E 36 30 2C 32 35 35 2E 30 36 2C 2D 30 2E 36 38 2C 30 2E 37 31 2C 31 65 2A 31 43 0D 0A 
[Rx][12:43:46.131] 24 47 4E 47 47 41 2C 30 34 34 33 34 34 2E 37 30 2C 34 30 30 39 2E 38 35 39 37 33 34 32 30 2C 4E 2C 31 31 36 31 36 2E 39 32 33 37 38 39 38 39 2C 45 2C 34 2C 34 34 2C 30 2E 34 2C 34 39 2E 37 35 37 30 2C 4D 2C 2D 38 2E 33 34 31 32 2C 4D 2C 31 2E 37 2C 30 2A 34 33 0D 0A 24 47 4E 52 4D 43 2C 30 34 34 33 34 34 2E 37 30 2C 44 2C 34 30 30 39 2E 38 35 39 37 33 34 32 30 2C 4E 2C 31 31 36 31 36 2E 39 32 33 37 38 39 38 39 2C 45 2C 36 2E 31 34 38 2C 31 36 35 2E 30 2C 32 36 30 33 32 34 2C 37 2E 31 2C 57 2C 52 2C 53 2A 35 46 0D 0A 24 50 53 41 54 2C 48 50 52 2C 30 34 34 33 34 34 2E 37 30 2C 32 35 35 2E 30 38 2C 2D 30 2E 36 35 2C 30 2E 37 33 2C 31 65 2A 31 43 0D 0A 
[Rx][12:43:46.229] 24 47 4E 47 47 41 2C 30 34 34 33 34 34 2E 38 30 2C 34 30 30 39 2E 38 35 39 35 36 39 37 32 2C 4E 2C 31 31 36 31 36 2E 39 32 33 38 34 36 35 33 2C 45 2C 34 2C 34 34 2C 30 2E 34 2C 34 39 2E 37 35 35 36 2C 4D 2C 2D 38 2E 33 34 31 32 2C 4D 2C 30 2E 38 2C 30 2A 34 30 0D 0A 24 47 4E 52 4D 43 2C 30 34 34 33 34 34 2E 38 30 2C 44 2C 34 30 30 39 2E 38 35 39 35 36 39 37 32 2C 4E 2C 31 31 36 31 36 2E 39 32 33 38 34 36 35 33 2C 45 2C 36 2E 31 35 30 2C 31 36 35 2E 31 2C 32 36 30 33 32 34 2C 37 2E 31 2C 57 2C 52 2C 53 2A 35 45 0D 0A 24 50 53 41 54 2C 48 50 52 2C 30 34 34 33 34 34 2E 38 30 2C 32 35 35 2E 30 39 2C 2D 30 2E 36 35 2C 30 2E 36 36 2C 31 65 2A 31 36 0D 0A 
[Rx][12:43:46.328] 24 47 4E 47 47 41 2C 30 34 34 33 34 34 2E 39 30 2C 34 30 30 39 2E 38 35 39 34 30 33 39 30 2C 4E 2C 31 31 36 31 36 2E 39 32 33 39 30 33 39 32 2C 45 2C 34 2C 34 34 2C 30 2E 34 2C 34 39 2E 37 35 37 37 2C 4D 2C 2D 38 2E 33 34 31 32 2C 4D 2C 30 2E 39 2C 30 2A 34 46 0D 0A 24 47 4E 52 4D 43 2C 30 34 34 33 34 34 2E 39 30 2C 44 2C 34 30 30 39 2E 38 35 39 34 30 33 39 30 2C 4E 2C 31 31 36 31 36 2E 39 32 33 39 30 33 39 32 2C 45 2C 36 2E 31 33 35 2C 31 36 35 2E 32 2C 32 36 30 33 32 34 2C 37 2E 31 2C 57 2C 52 2C 53 2A 35 33 0D 0A 24 50 53 41 54 2C 48 50 52 2C 30 34 34 33 34 34 2E 39 30 2C 32 35 35 2E 31 30 2C 2D 30 2E 36 39 2C 30 2E 36 34 2C 31 65 2A 31 31 0D 0A 
[Rx][12:43:46.428] 24 47 4E 47 47 41 2C 30 34 34 33 34 35 2E 30 30 2C 34 30 30 39 2E 38 35 39 32 33 39 35 35 2C 4E 2C 31 31 36 31 36 2E 39 32 33 39 35 38 31 30 2C 45 2C 34 2C 34 34 2C 30 2E 34 2C 34 39 2E 37 35 37 30 2C 4D 2C 2D 38 2E 33 34 31 32 2C 4D 2C 31 2E 30 2C 30 2A 34 41 0D 0A 24 47 4E 52 4D 43 2C 30 34 34 33 34 35 2E 30 30 2C 44 2C 34 30 30 39 2E 38 35 39 32 33 39 35 35 2C 4E 2C 31 31 36 31 36 2E 39 32 33 39 35 38 31 30 2C 45 2C 36 2E 31 32 31 2C 31 36 35 2E 34 2C 32 36 30 33 32 34 2C 37 2E 31 2C 57 2C 52 2C 53 2A 35 41 0D 0A 24 50 53 41 54 2C 48 50 52 2C 30 34 34 33 34 35 2E 30 30 2C 32 35 35 2E 31 31 2C 2D 30 2E 36 35 2C 30 2E 36 31 2C 31 65 2A 31 31 0D 0A 
[Rx][12:43:46.528] 24 47 4E 47 47 41 2C 30 34 34 33 34 35 2E 31 30 2C 34 30 30 39 2E 38 35 39 30 37 35 33 39 2C 4E 2C 31 31 36 31 36 2E 39 32 34 30 31 34 33 31 2C 45 2C 34 2C 34 34 2C 30 2E 34 2C 34 39 2E 37 35 39 30 2C 4D 2C 2D 38 2E 33 34 31 32 2C 4D 2C 31 2E 31 2C 30 2A 34 31 0D 0A 24 47 4E 52 4D 43 2C 30 34 34 33 34 35 2E 31 30 2C 44 2C 34 30 30 39 2E 38 35 39 30 37 35 33 39 2C 4E 2C 31 31 36 31 36 2E 39 32 34 30 31 34 33 31 2C 45 2C 36 2E 31 31 33 2C 31 36 35 2E 34 2C 32 36 30 33 32 34 2C 37 2E 31 2C 57 2C 52 2C 53 2A 35 46 0D 0A 24 50 53 41 54 2C 48 50 52 2C 30 34 34 33 34 35 2E 31 30 2C 32 35 35 2E 31 34 2C 2D 30 2E 36 37 2C 30 2E 35 36 2C 31 65 2A 31 33 0D 0A 
[Rx][12:43:46.628] 24 47 4E 47 47 41 2C 30 34 34 33 34 35 2E 32 30 2C 34 30 30 39 2E 38 35 38 39 31 30 30 38 2C 4E 2C 31 31 36 31 36 2E 39 32 34 30 37 30 37 37 2C 45 2C 34 2C 34 34 2C 30 2E 34 2C 34 39 2E 37 35 39 37 2C 4D 2C 2D 38 2E 33 34 31 32 2C 4D 2C 31 2E 32 2C 30 2A 34 46 0D 0A 24 47 4E 52 4D 43 2C 30 34 34 33 34 35 2E 32 30 2C 44 2C 34 30 30 39 2E 38 35 38 39 31 30 30 38 2C 4E 2C 31 31 36 31 36 2E 39 32 34 30 37 30 37 37 2C 45 2C 36 2E 31 31 31 2C 31 36 35 2E 33 2C 32 36 30 33 32 34 2C 37 2E 31 2C 57 2C 52 2C 53 2A 35 30 0D 0A 24 50 53 41 54 2C 48 50 52 2C 30 34 34 33 34 35 2E 32 30 2C 32 35 35 2E 31 35 2C 2D 30 2E 36 36 2C 30 2E 35 32 2C 31 65 2A 31 34 0D 0A 
[Rx][12:43:46.728] 24 47 4E 47 47 41 2C 30 34 34 33 34 35 2E 33 30 2C 34 30 30 39 2E 38 35 38 37 34 35 38 36 2C 4E 2C 31 31 36 31 36 2E 39 32 34 31 32 37 37 31 2C 45 2C 34 2C 34 34 2C 30 2E 34 2C 34 39 2E 37 35 38 31 2C 4D 2C 2D 38 2E 33 34 31 32 2C 4D 2C 31 2E 33 2C 30 2A 34 35 0D 0A 24 47 4E 52 4D 43 2C 30 34 34 33 34 35 2E 33 30 2C 44 2C 34 30 30 39 2E 38 35 38 37 34 35 38 36 2C 4E 2C 31 31 36 31 36 2E 39 32 34 31 32 37 37 31 2C 45 2C 36 2E 31 30 32 2C 31 36 35 2E 31 2C 32 36 30 33 32 34 2C 37 2E 31 2C 57 2C 52 2C 53 2A 35 43 0D 0A 24 50 53 41 54 2C 48 50 52 2C 30 34 34 33 34 35 2E 33 30 2C 32 35 35 2E 31 38 2C 2D 30 2E 36 35 2C 30 2E 35 30 2C 31 65 2A 31 39 0D 0A 
[Rx][12:43:46.828] 24 47 4E 47 47 41 2C 30 34 34 33 34 35 2E 34 30 2C 34 30 30 39 2E 38 35 38 35 38 31 36 37 2C 4E 2C 31 31 36 31 36 2E 39 32 34 31 38 35 33 30 2C 45 2C 34 2C 34 34 2C 30 2E 34 2C 34 39 2E 37 36 32 33 2C 4D 2C 2D 38 2E 33 34 31 32 2C 4D 2C 31 2E 34 2C 30 2A 34 36 0D 0A 24 47 4E 52 4D 43 2C 30 34 34 33 34 35 2E 34 30 2C 44 2C 34 30 30 39 2E 38 35 38 35 38 31 36 37 2C 4E 2C 31 31 36 31 36 2E 39 32 34 31 38 35 33 30 2C 45 2C 36 2E 30 39 35 2C 31 36 35 2E 32 2C 32 36 30 33 32 34 2C 37 2E 31 2C 57 2C 52 2C 53 2A 35 46 0D 0A 24 50 53 41 54 2C 48 50 52 2C 30 34 34 33 34 35 2E 34 30 2C 32 35 35 2E 32 32 2C 2D 30 2E 36 35 2C 30 2E 34 36 2C 31 65 2A 31 30 0D 0A 
[Rx][12:43:46.928] 24 47 4E 47 47 41 2C 30 34 34 33 34 35 2E 35 30 2C 34 30 30 39 2E 38 35 38 34 31 37 39 34 2C 4E 2C 31 31 36 31 36 2E 39 32 34 32 33 38 37 35 2C 45 2C 34 2C 34 34 2C 30 2E 34 2C 34 39 2E 37 35 37 37 2C 4D 2C 2D 38 2E 33 34 31 32 2C 4D 2C 31 2E 35 2C 30 2A 34 32 0D 0A 24 47 4E 52 4D 43 2C 30 34 34 33 34 35 2E 35 30 2C 44 2C 34 30 30 39 2E 38 35 38 34 31 37 39 34 2C 4E 2C 31 31 36 31 36 2E 39 32 34 32 33 38 37 35 2C 45 2C 36 2E 31 31 37 2C 31 36 35 2E 33 2C 32 36 30 33 32 34 2C 37 2E 31 2C 57 2C 52 2C 53 2A 35 32 0D 0A 24 50 53 41 54 2C 48 50 52 2C 30 34 34 33 34 35 2E 35 30 2C 32 35 35 2E 32 32 2C 2D 30 2E 36 37 2C 30 2E 34 36 2C 31 65 2A 31 33 0D 0A 
[Rx][12:43:47.028] 24 47 4E 47 47 41 2C 30 34 34 33 34 35 2E 36 30 2C 34 30 30 39 2E 38 35 38 32 35 34 35 34 2C 4E 2C 31 31 36 31 36 2E 39 32 34 32 39 35 36 37 2C 45 2C 34 2C 34 34 2C 30 2E 34 2C 34 39 2E 37 35 37 39 2C 4D 2C 2D 38 2E 33 34 31 32 2C 4D 2C 31 2E 36 2C 30 2A 34 35 0D 0A 24 47 4E 52 4D 43 2C 30 34 34 33 34 35 2E 36 30 2C 44 2C 34 30 30 39 2E 38 35 38 32 35 34 35 34 2C 4E 2C 31 31 36 31 36 2E 39 32 34 32 39 35 36 37 2C 45 2C 36 2E 31 30 30 2C 31 36 35 2E 33 2C 32 36 30 33 32 34 2C 37 2E 31 2C 57 2C 52 2C 53 2A 35 45 0D 0A 24 50 53 41 54 2C 48 50 52 2C 30 34 34 33 34 35 2E 36 30 2C 32 35 35 2E 32 36 2C 2D 30 2E 36 34 2C 30 2E 34 36 2C 31 65 2A 31 37 0D 0A 
[Rx][12:43:47.132] 24 47 4E 47 47 41 2C 30 34 34 33 34 35 2E 37 30 2C 34 30 30 39 2E 38 35 38 30 39 30 37 36 2C 4E 2C 31 31 36 31 36 2E 39 32 34 33 35 32 31 38 2C 45 2C 34 2C 34 34 2C 30 2E 34 2C 34 39 2E 37 35 37 31 2C 4D 2C 2D 38 2E 33 34 31 32 2C 4D 2C 31 2E 37 2C 30 2A 34 35 0D 0A 24 47 4E 52 4D 43 2C 30 34 34 33 34 35 2E 37 30 2C 44 2C 34 30 30 39 2E 38 35 38 30 39 30 37 36 2C 4E 2C 31 31 36 31 36 2E 39 32 34 33 35 32 31 38 2C 45 2C 36 2E 30 38 31 2C 31 36 35 2E 32 2C 32 36 30 33 32 34 2C 37 2E 31 2C 57 2C 52 2C 53 2A 35 45 0D 0A 24 50 53 41 54 2C 48 50 52 2C 30 34 34 33 34 35 2E 37 30 2C 32 35 35 2E 32 38 2C 2D 30 2E 36 37 2C 30 2E 34 34 2C 31 65 2A 31 39 0D 0A 
[Rx][12:43:47.229] 24 47 4E 47 47 41 2C 30 34 34 33 34 35 2E 38 30 2C 34 30 30 39 2E 38 35 37 39 32 36 38 39 2C 4E 2C 31 31 36 31 36 2E 39 32 34 34 30 36 33 37 2C 45 2C 34 2C 34 34 2C 30 2E 34 2C 34 39 2E 37 35 37 38 2C 4D 2C 2D 38 2E 33 34 31 32 2C 4D 2C 30 2E 38 2C 30 2A 34 44 0D 0A 24 47 4E 52 4D 43 2C 30 34 34 33 34 35 2E 38 30 2C 44 2C 34 30 30 39 2E 38 35 37 39 32 36 38 39 2C 4E 2C 31 31 36 31 36 2E 39 32 34 34 30 36 33 37 2C 45 2C 36 2E 30 36 35 2C 31 36 35 2E 32 2C 32 36 30 33 32 34 2C 37 2E 31 2C 57 2C 52 2C 53 2A 35 42 0D 0A 24 50 53 41 54 2C 48 50 52 2C 30 34 34 33 34 35 2E 38 30 2C 32 35 35 2E 32 39 2C 2D 30 2E 36 35 2C 30 2E 34 34 2C 31 65 2A 31 35 0D 0A 
[Rx][12:43:47.328] 24 47 4E 47 47 41 2C 30 34 34 33 34 35 2E 39 30 2C 34 30 30 39 2E 38 35 37 37 36 33 33 34 2C 4E 2C 31 31 36 31 36 2E 39 32 34 34 36 32 35 39 2C 45 2C 34 2C 34 34 2C 30 2E 34 2C 34 39 2E 37 35 37 36 2C 4D 2C 2D 38 2E 33 34 31 32 2C 4D 2C 30 2E 39 2C 30 2A 34 30 0D 0A 24 47 4E 52 4D 43 2C 30 34 34 33 34 35 2E 39 30 2C 44 2C 34 30 30 39 2E 38 35 37 37 36 33 33 34 2C 4E 2C 31 31 36 31 36 2E 39 32 34 34 36 32 35 39 2C 45 2C 36 2E 30 36 37 2C 31 36 35 2E 32 2C 32 36 30 33 32 34 2C 37 2E 31 2C 57 2C 52 2C 53 2A 35 42 0D 0A 24 50 53 41 54 2C 48 50 52 2C 30 34 34 33 34 35 2E 39 30 2C 32 35 35 2E 33 32 2C 2D 30 2E 36 37 2C 30 2E 34 37 2C 31 65 2A 31 46 0D 0A 
[Rx][12:43:47.428] 24 47 4E 47 47 41 2C 30 34 34 33 34 36 2E 30 30 2C 34 30 30 39 2E 38 35 37 36 30 31 30 36 2C 4E 2C 31 31 36 31 36 2E 39 32 34 35 31 38 38 38 2C 45 2C 34 2C 34 34 2C 30 2E 34 2C 34 39 2E 37 35 35 36 2C 4D 2C 2D 38 2E 33 34 31 32 2C 4D 2C 31 2E 30 2C 30 2A 34 34 0D 0A 24 47 4E 52 4D 43 2C 30 34 34 33 34 36 2E 30 30 2C 44 2C 34 30 30 39 2E 38 35 37 36 30 31 30 36 2C 4E 2C 31 31 36 31 36 2E 39 32 34 35 31 38 38 38 2C 45 2C 36 2E 30 38 32 2C 31 36 35 2E 33 2C 32 36 30 33 32 34 2C 37 2E 31 2C 57 2C 52 2C 53 2A 35 46 0D 0A 24 50 53 41 54 2C 48 50 52 2C 30 34 34 33 34 36 2E 30 30 2C 32 35 35 2E 33 35 2C 2D 30 2E 36 37 2C 30 2E 34 38 2C 31 65 2A 31 44 0D 0A 
[Rx][12:43:47.528] 24 47 4E 47 47 41 2C 30 34 34 33 34 36 2E 31 30 2C 34 30 30 39 2E 38 35 37 34 33 36 36 39 2C 4E 2C 31 31 36 31 36 2E 39 32 34 35 37 34 36 33 2C 45 2C 34 2C 34 34 2C 30 2E 34 2C 34 39 2E 37 35 34 33 2C 4D 2C 2D 38 2E 33 34 31 32 2C 4D 2C 31 2E 31 2C 30 2A 34 30 0D 0A 24 47 4E 52 4D 43 2C 30 34 34 33 34 36 2E 31 30 2C 44 2C 34 30 30 39 2E 38 35 37 34 33 36 36 39 2C 4E 2C 31 31 36 31 36 2E 39 32 34 35 37 34 36 33 2C 45 2C 36 2E 31 30 33 2C 31 36 35 2E 34 2C 32 36 30 33 32 34 2C 37 2E 31 2C 57 2C 52 2C 53 2A 35 31 0D 0A 24 50 53 41 54 2C 48 50 52 2C 30 34 34 33 34 36 2E 31 30 2C 32 35 35 2E 33 35 2C 2D 30 2E 36 38 2C 30 2E 34 38 2C 31 65 2A 31 33 0D 0A 
[Rx][12:43:47.628] 24 47 4E 47 47 41 2C 30 34 34 33 34 36 2E 32 30 2C 34 30 30 39 2E 38 35 37 32 37 34 36 38 2C 4E 2C 31 31 36 31 36 2E 39 32 34 36 32 37 38 38 2C 45 2C 34 2C 34 34 2C 30 2E 34 2C 34 39 2E 37 35 33 35 2C 4D 2C 2D 38 2E 33 34 31 32 2C 4D 2C 31 2E 32 2C 30 2A 34 30 0D 0A 24 47 4E 52 4D 43 2C 30 34 34 33 34 36 2E 32 30 2C 44 2C 34 30 30 39 2E 38 35 37 32 37 34 36 38 2C 4E 2C 31 31 36 31 36 2E 39 32 34 36 32 37 38 38 2C 45 2C 36 2E 30 39 32 2C 31 36 35 2E 34 2C 32 36 30 33 32 34 2C 37 2E 31 2C 57 2C 52 2C 53 2A 35 41 0D 0A 24 50 53 41 54 2C 48 50 52 2C 30 34 34 33 34 36 2E 32 30 2C 32 35 35 2E 34 31 2C 2D 30 2E 36 39 2C 30 2E 35 33 2C 31 65 2A 31 38 0D 0A 
[Rx][12:43:47.728] 24 47 4E 47 47 41 2C 30 34 34 33 34 36 2E 33 30 2C 34 30 30 39 2E 38 35 37 31 31 31 32 31 2C 4E 2C 31 31 36 31 36 2E 39 32 34 36 38 33 32 31 2C 45 2C 34 2C 34 34 2C 30 2E 34 2C 34 39 2E 37 35 36 31 2C 4D 2C 2D 38 2E 33 34 31 32 2C 4D 2C 31 2E 33 2C 30 2A 34 31 0D 0A 24 47 4E 52 4D 43 2C 30 34 34 33 34 36 2E 33 30 2C 44 2C 34 30 30 39 2E 38 35 37 31 31 31 32 31 2C 4E 2C 31 31 36 31 36 2E 39 32 34 36 38 33 32 31 2C 45 2C 36 2E 30 36 38 2C 31 36 35 2E 34 2C 32 36 30 33 32 34 2C 37 2E 31 2C 57 2C 52 2C 53 2A 35 45 0D 0A 24 50 53 41 54 2C 48 50 52 2C 30 34 34 33 34 36 2E 33 30 2C 32 35 35 2E 34 30 2C 2D 30 2E 37 32 2C 30 2E 34 36 2C 31 65 2A 31 36 0D 0A 
[Rx][12:43:47.828] 24 47 4E 47 47 41 2C 30 34 34 33 34 36 2E 34 30 2C 34 30 30 39 2E 38 35 36 39 34 36 35 37 2C 4E 2C 31 31 36 31 36 2E 39 32 34 37 34 31 35 32 2C 45 2C 34 2C 34 34 2C 30 2E 34 2C 34 39 2E 37 35 33 36 2C 4D 2C 2D 38 2E 33 34 31 32 2C 4D 2C 31 2E 34 2C 30 2A 34 32 0D 0A 24 47 4E 52 4D 43 2C 30 34 34 33 34 36 2E 34 30 2C 44 2C 34 30 30 39 2E 38 35 36 39 34 36 35 37 2C 4E 2C 31 31 36 31 36 2E 39 32 34 37 34 31 35 32 2C 45 2C 36 2E 30 38 34 2C 31 36 35 2E 32 2C 32 36 30 33 32 34 2C 37 2E 31 2C 57 2C 52 2C 53 2A 35 43 0D 0A 24 50 53 41 54 2C 48 50 52 2C 30 34 34 33 34 36 2E 34 30 2C 32 35 35 2E 34 33 2C 2D 30 2E 37 30 2C 30 2E 35 32 2C 31 65 2A 31 35 0D 0A 
[Rx][12:43:47.928] 24 47 4E 47 47 41 2C 30 34 34 33 34 36 2E 35 30 2C 34 30 30 39 2E 38 35 36 37 38 33 30 31 2C 4E 2C 31 31 36 31 36 2E 39 32 34 37 39 34 37 31 2C 45 2C 34 2C 34 34 2C 30 2E 34 2C 34 39 2E 37 35 32 39 2C 4D 2C 2D 38 2E 33 34 31 32 2C 4D 2C 31 2E 35 2C 30 2A 34 31 0D 0A 24 47 4E 52 4D 43 2C 30 34 34 33 34 36 2E 35 30 2C 44 2C 34 30 30 39 2E 38 35 36 37 38 33 30 31 2C 4E 2C 31 31 36 31 36 2E 39 32 34 37 39 34 37 31 2C 45 2C 36 2E 30 39 36 2C 31 36 35 2E 35 2C 32 36 30 33 32 34 2C 37 2E 31 2C 57 2C 52 2C 53 2A 35 34 0D 0A 24 50 53 41 54 2C 48 50 52 2C 30 34 34 33 34 36 2E 35 30 2C 32 35 35 2E 34 35 2C 2D 30 2E 37 32 2C 30 2E 34 37 2C 31 65 2A 31 34 0D 0A 
[Rx][12:43:48.028] 24 47 4E 47 47 41 2C 30 34 34 33 34 36 2E 36 30 2C 34 30 30 39 2E 38 35 36 36 31 37 39 34 2C 4E 2C 31 31 36 31 36 2E 39 32 34 38 35 30 37 30 2C 45 2C 34 2C 34 34 2C 30 2E 34 2C 34 39 2E 37 35 31 36 2C 4D 2C 2D 38 2E 33 34 31 32 2C 4D 2C 31 2E 36 2C 30 2A 34 42 0D 0A 24 47 4E 52 4D 43 2C 30 34 34 33 34 36 2E 36 30 2C 44 2C 34 30 30 39 2E 38 35 36 36 31 37 39 34 2C 4E 2C 31 31 36 31 36 2E 39 32 34 38 35 30 37 30 2C 45 2C 36 2E 31 31 33 2C 31 36 35 2E 37 2C 32 36 30 33 32 34 2C 37 2E 31 2C 57 2C 52 2C 53 2A 35 46 0D 0A 24 50 53 41 54 2C 48 50 52 2C 30 34 34 33 34 36 2E 36 30 2C 32 35 35 2E 34 35 2C 2D 30 2E 37 31 2C 30 2E 34 39 2C 31 65 2A 31 41 0D 0A 
[Rx][12:43:48.128] 24 47 4E 47 47 41 2C 30 34 34 33 34 36 2E 37 30 2C 34 30 30 39 2E 38 35 36 34 35 34 30 38 2C 4E 2C 31 31 36 31 36 2E 39 32 34 39 30 34 32 39 2C 45 2C 34 2C 34 34 2C 30 2E 34 2C 34 39 2E 37 34 38 36 2C 4D 2C 2D 38 2E 33 34 31 32 2C 4D 2C 31 2E 37 2C 30 2A 34 46 0D 0A 24 47 4E 52 4D 43 2C 30 34 34 33 34 36 2E 37 30 2C 44 2C 34 30 30 39 2E 38 35 36 34 35 34 30 38 2C 4E 2C 31 31 36 31 36 2E 39 32 34 39 30 34 32 39 2C 45 2C 36 2E 30 38 34 2C 31 36 35 2E 36 2C 32 36 30 33 32 34 2C 37 2E 31 2C 57 2C 52 2C 53 2A 35 43 0D 0A 24 50 53 41 54 2C 48 50 52 2C 30 34 34 33 34 36 2E 37 30 2C 32 35 35 2E 34 34 2C 2D 30 2E 37 31 2C 30 2E 34 39 2C 31 65 2A 31 41 0D 0A 
[Rx][12:43:48.228] 24 47 4E 47 47 41 2C 30 34 34 33 34 36 2E 38 30 2C 34 30 30 39 2E 38 35 36 32 38 39 36 35 2C 4E 2C 31 31 36 31 36 2E 39 32 34 39 36 30 32 37 2C 45 2C 34 2C 34 34 2C 30 2E 34 2C 34 39 2E 37 34 39 35 2C 4D 2C 2D 38 2E 33 34 31 32 2C 4D 2C 30 2E 38 2C 30 2A 34 44 0D 0A 24 47 4E 52 4D 43 2C 30 34 34 33 34 36 2E 38 30 2C 44 2C 34 30 30 39 2E 38 35 36 32 38 39 36 35 2C 4E 2C 31 31 36 31 36 2E 39 32 34 39 36 30 32 37 2C 45 2C 36 2E 30 37 39 2C 31 36 35 2E 36 2C 32 36 30 33 32 34 2C 37 2E 31 2C 57 2C 52 2C 53 2A 35 30 0D 0A 24 50 53 41 54 2C 48 50 52 2C 30 34 34 33 34 36 2E 38 30 2C 32 35 35 2E 34 33 2C 2D 30 2E 37 34 2C 30 2E 35 31 2C 31 65 2A 31 45 0D 0A 
[Rx][12:43:48.328] 24 47 4E 47 47 41 2C 30 34 34 33 34 36 2E 39 30 2C 34 30 30 39 2E 38 35 36 31 32 37 31 35 2C 4E 2C 31 31 36 31 36 2E 39 32 35 30 31 36 36 31 2C 45 2C 34 2C 34 34 2C 30 2E 34 2C 34 39 2E 37 34 34 32 2C 4D 2C 2D 38 2E 33 34 31 32 2C 4D 2C 30 2E 39 2C 30 2A 34 43 0D 0A 24 47 4E 52 4D 43 2C 30 34 34 33 34 36 2E 39 30 2C 44 2C 34 30 30 39 2E 38 35 36 31 32 37 31 35 2C 4E 2C 31 31 36 31 36 2E 39 32 35 30 31 36 36 31 2C 45 2C 36 2E 30 38 35 2C 31 36 35 2E 34 2C 32 36 30 33 32 34 2C 37 2E 31 2C 57 2C 52 2C 53 2A 35 42 0D 0A 24 50 53 41 54 2C 48 50 52 2C 30 34 34 33 34 36 2E 39 30 2C 32 35 35 2E 34 30 2C 2D 30 2E 37 34 2C 30 2E 35 32 2C 31 65 2A 31 46 0D 0A 
[Rx][12:43:48.429] 24 47 4E 47 47 41 2C 30 34 34 33 34 37 2E 30 30 2C 34 30 30 39 2E 38 35 35 39 36 32 39 36 2C 4E 2C 31 31 36 31 36 2E 39 32 35 30 36 39 31 35 2C 45 2C 34 2C 34 34 2C 30 2E 34 2C 34 39 2E 37 34 36 38 2C 4D 2C 2D 38 2E 33 34 31 32 2C 4D 2C 31 2E 30 2C 30 2A 34 45 0D 0A 24 47 4E 52 4D 43 2C 30 34 34 33 34 37 2E 30 30 2C 44 2C 34 30 30 39 2E 38 35 35 39 36 32 39 36 2C 4E 2C 31 31 36 31 36 2E 39 32 35 30 36 39 31 35 2C 45 2C 36 2E 30 38 33 2C 31 36 35 2E 35 2C 32 36 30 33 32 34 2C 37 2E 31 2C 57 2C 52 2C 53 2A 35 45 0D 0A 24 50 53 41 54 2C 48 50 52 2C 30 34 34 33 34 37 2E 30 30 2C 32 35 35 2E 33 37 2C 2D 30 2E 37 35 2C 30 2E 35 33 2C 31 65 2A 31 37 0D 0A 
[Rx][12:43:48.529] 24 47 4E 47 47 41 2C 30 34 34 33 34 37 2E 31 30 2C 34 30 30 39 2E 38 35 35 38 30 30 33 32 2C 4E 2C 31 31 36 31 36 2E 39 32 35 31 32 32 31 31 2C 45 2C 34 2C 34 34 2C 30 2E 34 2C 34 39 2E 37 34 34 35 2C 4D 2C 2D 38 2E 33 34 31 32 2C 4D 2C 31 2E 31 2C 30 2A 34 30 0D 0A 24 47 4E 52 4D 43 2C 30 34 34 33 34 37 2E 31 30 2C 44 2C 34 30 30 39 2E 38 35 35 38 30 30 33 32 2C 4E 2C 31 31 36 31 36 2E 39 32 35 31 32 32 31 31 2C 45 2C 36 2E 30 36 31 2C 31 36 35 2E 35 2C 32 36 30 33 32 34 2C 37 2E 31 2C 57 2C 52 2C 53 2A 35 32 0D 0A 24 50 53 41 54 2C 48 50 52 2C 30 34 34 33 34 37 2E 31 30 2C 32 35 35 2E 33 39 2C 2D 30 2E 37 32 2C 30 2E 35 37 2C 31 65 2A 31 42 0D 0A 
[Rx][12:43:48.629] 24 47 4E 47 47 41 2C 30 34 34 33 34 37 2E 32 30 2C 34 30 30 39 2E 38 35 35 36 33 38 36 33 2C 4E 2C 31 31 36 31 36 2E 39 32 35 31 37 37 36 30 2C 45 2C 34 2C 34 33 2C 30 2E 34 2C 34 39 2E 37 34 36 37 2C 4D 2C 2D 38 2E 33 34 31 32 2C 4D 2C 31 2E 32 2C 30 2A 34 30 0D 0A 24 47 4E 52 4D 43 2C 30 34 34 33 34 37 2E 32 30 2C 44 2C 34 30 30 39 2E 38 35 35 36 33 38 36 33 2C 4E 2C 31 31 36 31 36 2E 39 32 35 31 37 37 36 30 2C 45 2C 36 2E 30 32 39 2C 31 36 35 2E 36 2C 32 36 30 33 32 34 2C 37 2E 31 2C 57 2C 52 2C 53 2A 35 39 0D 0A 24 50 53 41 54 2C 48 50 52 2C 30 34 34 33 34 37 2E 32 30 2C 32 35 35 2E 33 39 2C 2D 30 2E 37 32 2C 30 2E 35 37 2C 31 65 2A 31 38 0D 0A 
[Rx][12:43:48.729] 24 47 4E 47 47 41 2C 30 34 34 33 34 37 2E 33 30 2C 34 30 30 39 2E 38 35 35 34 37 38 30 35 2C 4E 2C 31 31 36 31 36 2E 39 32 35 32 33 33 35 32 2C 45 2C 34 2C 34 33 2C 30 2E 34 2C 34 39 2E 37 35 32 35 2C 4D 2C 2D 38 2E 33 34 31 32 2C 4D 2C 31 2E 33 2C 30 2A 34 33 0D 0A 24 47 4E 52 4D 43 2C 30 34 34 33 34 37 2E 33 30 2C 44 2C 34 30 30 39 2E 38 35 35 34 37 38 30 35 2C 4E 2C 31 31 36 31 36 2E 39 32 35 32 33 33 35 32 2C 45 2C 36 2E 30 33 36 2C 31 36 35 2E 36 2C 32 36 30 33 32 34 2C 37 2E 31 2C 57 2C 52 2C 53 2A 35 32 0D 0A 24 50 53 41 54 2C 48 50 52 2C 30 34 34 33 34 37 2E 33 30 2C 32 35 35 2E 34 30 2C 2D 30 2E 37 33 2C 30 2E 35 37 2C 31 65 2A 31 36 0D 0A 
[Rx][12:43:48.829] 24 47 4E 47 47 41 2C 30 34 34 33 34 37 2E 34 30 2C 34 30 30 39 2E 38 35 35 33 31 35 34 37 2C 4E 2C 31 31 36 31 36 2E 39 32 35 32 38 36 37 30 2C 45 2C 34 2C 34 33 2C 30 2E 34 2C 34 39 2E 37 35 34 34 2C 4D 2C 2D 38 2E 33 34 31 32 2C 4D 2C 31 2E 34 2C 30 2A 34 30 0D 0A 24 47 4E 52 4D 43 2C 30 34 34 33 34 37 2E 34 30 2C 44 2C 34 30 30 39 2E 38 35 35 33 31 35 34 37 2C 4E 2C 31 31 36 31 36 2E 39 32 35 32 38 36 37 30 2C 45 2C 36 2E 30 31 33 2C 31 36 35 2E 36 2C 32 36 30 33 32 34 2C 37 2E 31 2C 57 2C 52 2C 53 2A 35 36 0D 0A 24 50 53 41 54 2C 48 50 52 2C 30 34 34 33 34 37 2E 34 30 2C 32 35 35 2E 34 32 2C 2D 30 2E 37 34 2C 30 2E 35 37 2C 31 65 2A 31 34 0D 0A 
[Rx][12:43:48.929] 24 47 4E 47 47 41 2C 30 34 34 33 34 37 2E 35 30 2C 34 30 30 39 2E 38 35 35 31 35 33 30 37 2C 4E 2C 31 31 36 31 36 2E 39 32 35 33 34 31 38 31 2C 45 2C 34 2C 34 33 2C 30 2E 34 2C 34 39 2E 37 34 39 37 2C 4D 2C 2D 38 2E 33 34 31 32 2C 4D 2C 31 2E 35 2C 30 2A 34 46 0D 0A 24 47 4E 52 4D 43 2C 30 34 34 33 34 37 2E 35 30 2C 44 2C 34 30 30 39 2E 38 35 35 31 35 33 30 37 2C 4E 2C 31 31 36 31 36 2E 39 32 35 33 34 31 38 31 2C 45 2C 36 2E 30 32 32 2C 31 36 35 2E 37 2C 32 36 30 33 32 34 2C 37 2E 31 2C 57 2C 52 2C 53 2A 35 34 0D 0A 24 50 53 41 54 2C 48 50 52 2C 30 34 34 33 34 37 2E 35 30 2C 32 35 35 2E 34 32 2C 2D 30 2E 37 34 2C 30 2E 35 32 2C 31 65 2A 31 30 0D 0A 
[Rx][12:43:49.029] 24 47 4E 47 47 41 2C 30 34 34 33 34 37 2E 36 30 2C 34 30 30 39 2E 38 35 34 39 39 30 33 34 2C 4E 2C 31 31 36 31 36 2E 39 32 35 33 39 35 38 39 2C 45 2C 34 2C 34 33 2C 30 2E 34 2C 34 39 2E 37 35 30 34 2C 4D 2C 2D 38 2E 33 34 31 32 2C 4D 2C 31 2E 36 2C 30 2A 34 33 0D 0A 24 47 4E 52 4D 43 2C 30 34 34 33 34 37 2E 36 30 2C 44 2C 34 30 30 39 2E 38 35 34 39 39 30 33 34 2C 4E 2C 31 31 36 31 36 2E 39 32 35 33 39 35 38 39 2C 45 2C 36 2E 30 34 36 2C 31 36 35 2E 38 2C 32 36 30 33 32 34 2C 37 2E 31 2C 57 2C 52 2C 53 2A 35 44 0D 0A 24 50 53 41 54 2C 48 50 52 2C 30 34 34 33 34 37 2E 36 30 2C 32 35 35 2E 34 32 2C 2D 30 2E 37 34 2C 30 2E 35 32 2C 31 65 2A 31 33 0D 0A 
[Rx][12:43:49.128] 24 47 4E 47 47 41 2C 30 34 34 33 34 37 2E 37 30 2C 34 30 30 39 2E 38 35 34 38 32 37 32 30 2C 4E 2C 31 31 36 31 36 2E 39 32 35 34 35 30 35 31 2C 45 2C 34 2C 34 34 2C 30 2E 34 2C 34 39 2E 37 34 37 30 2C 4D 2C 2D 38 2E 33 34 31 32 2C 4D 2C 31 2E 37 2C 30 2A 34 35 0D 0A 24 47 4E 52 4D 43 2C 30 34 34 33 34 37 2E 37 30 2C 44 2C 34 30 30 39 2E 38 35 34 38 32 37 32 30 2C 4E 2C 31 31 36 31 36 2E 39 32 35 34 35 30 35 31 2C 45 2C 36 2E 30 36 38 2C 31 36 35 2E 36 2C 32 36 30 33 32 34 2C 37 2E 31 2C 57 2C 52 2C 53 2A 35 44 0D 0A 24 50 53 41 54 2C 48 50 52 2C 30 34 34 33 34 37 2E 37 30 2C 32 35 35 2E 34 34 2C 2D 30 2E 37 31 2C 30 2E 35 31 2C 31 65 2A 31 32 0D 0A 
[Rx][12:43:49.228] 24 47 4E 47 47 41 2C 30 34 34 33 34 37 2E 38 30 2C 34 30 30 39 2E 38 35 34 36 36 34 36 33 2C 4E 2C 31 31 36 31 36 2E 39 32 35 35 30 34 39 36 2C 45 2C 34 2C 34 34 2C 30 2E 34 2C 34 39 2E 37 34 32 38 2C 4D 2C 2D 38 2E 33 34 31 32 2C 4D 2C 30 2E 38 2C 30 2A 34 43 0D 0A 24 47 4E 52 4D 43 2C 30 34 34 33 34 37 2E 38 30 2C 44 2C 34 30 30 39 2E 38 35 34 36 36 34 36 33 2C 4E 2C 31 31 36 31 36 2E 39 32 35 35 30 34 39 36 2C 45 2C 36 2E 30 36 32 2C 31 36 35 2E 33 2C 32 36 30 33 32 34 2C 37 2E 31 2C 57 2C 52 2C 53 2A 35 38 0D 0A 24 50 53 41 54 2C 48 50 52 2C 30 34 34 33 34 37 2E 38 30 2C 32 35 35 2E 34 36 2C 2D 30 2E 36 38 2C 30 2E 35 34 2C 31 65 2A 31 32 0D 0A 
[Rx][12:43:49.328] 24 47 4E 47 47 41 2C 30 34 34 33 34 37 2E 39 30 2C 34 30 30 39 2E 38 35 34 35 30 32 32 36 2C 4E 2C 31 31 36 31 36 2E 39 32 35 35 36 30 37 34 2C 45 2C 34 2C 34 34 2C 30 2E 34 2C 34 39 2E 37 34 35 31 2C 4D 2C 2D 38 2E 33 34 31 32 2C 4D 2C 30 2E 39 2C 30 2A 34 45 0D 0A 24 47 4E 52 4D 43 2C 30 34 34 33 34 37 2E 39 30 2C 44 2C 34 30 30 39 2E 38 35 34 35 30 32 32 36 2C 4E 2C 31 31 36 31 36 2E 39 32 35 35 36 30 37 34 2C 45 2C 36 2E 30 31 35 2C 31 36 35 2E 31 2C 32 36 30 33 32 34 2C 37 2E 31 2C 57 2C 52 2C 53 2A 35 37 0D 0A 24 50 53 41 54 2C 48 50 52 2C 30 34 34 33 34 37 2E 39 30 2C 32 35 35 2E 35 33 2C 2D 30 2E 36 35 2C 30 2E 35 38 2C 31 65 2A 31 36 0D 0A 
[Rx][12:43:49.428] 24 47 4E 47 47 41 2C 30 34 34 33 34 38 2E 30 30 2C 34 30 30 39 2E 38 35 34 33 33 39 35 32 2C 4E 2C 31 31 36 31 36 2E 39 32 35 36 31 37 37 30 2C 45 2C 34 2C 34 34 2C 30 2E 34 2C 34 39 2E 37 34 34 34 2C 4D 2C 2D 38 2E 33 34 31 32 2C 4D 2C 31 2E 30 2C 30 2A 34 45 0D 0A 24 47 4E 52 4D 43 2C 30 34 34 33 34 38 2E 30 30 2C 44 2C 34 30 30 39 2E 38 35 34 33 33 39 35 32 2C 4E 2C 31 31 36 31 36 2E 39 32 35 36 31 37 37 30 2C 45 2C 36 2E 30 31 35 2C 31 36 35 2E 33 2C 32 36 30 33 32 34 2C 37 2E 31 2C 57 2C 52 2C 53 2A 35 39 0D 0A 24 50 53 41 54 2C 48 50 52 2C 30 34 34 33 34 38 2E 30 30 2C 32 35 35 2E 35 36 2C 2D 30 2E 36 31 2C 30 2E 35 39 2C 31 65 2A 31 30 0D 0A 
[Rx][12:43:49.528] 24 47 4E 47 47 41 2C 30 34 34 33 34 38 2E 31 30 2C 34 30 30 39 2E 38 35 34 31 37 36 35 35 2C 4E 2C 31 31 36 31 36 2E 39 32 35 36 37 32 30 33 2C 45 2C 34 2C 34 34 2C 30 2E 34 2C 34 39 2E 37 34 34 38 2C 4D 2C 2D 38 2E 33 34 31 32 2C 4D 2C 31 2E 31 2C 30 2A 34 42 0D 0A 24 47 4E 52 4D 43 2C 30 34 34 33 34 38 2E 31 30 2C 44 2C 34 30 30 39 2E 38 35 34 31 37 36 35 35 2C 4E 2C 31 31 36 31 36 2E 39 32 35 36 37 32 30 33 2C 45 2C 36 2E 30 35 35 2C 31 36 35 2E 34 2C 32 36 30 33 32 34 2C 37 2E 31 2C 57 2C 52 2C 53 2A 35 32 0D 0A 24 50 53 41 54 2C 48 50 52 2C 30 34 34 33 34 38 2E 31 30 2C 32 35 35 2E 35 36 2C 2D 30 2E 35 37 2C 30 2E 36 35 2C 31 65 2A 31 42 0D 0A 
[Rx][12:43:49.628] 24 47 4E 47 47 41 2C 30 34 34 33 34 38 2E 32 30 2C 34 30 30 39 2E 38 35 34 30 31 32 39 30 2C 4E 2C 31 31 36 31 36 2E 39 32 35 37 32 37 33 36 2C 45 2C 34 2C 34 34 2C 30 2E 34 2C 34 39 2E 37 34 34 31 2C 4D 2C 2D 38 2E 33 34 31 32 2C 4D 2C 31 2E 32 2C 30 2A 34 46 0D 0A 24 47 4E 52 4D 43 2C 30 34 34 33 34 38 2E 32 30 2C 44 2C 34 30 30 39 2E 38 35 34 30 31 32 39 30 2C 4E 2C 31 31 36 31 36 2E 39 32 35 37 32 37 33 36 2C 45 2C 36 2E 30 39 32 2C 31 36 35 2E 33 2C 32 36 30 33 32 34 2C 37 2E 31 2C 57 2C 52 2C 53 2A 35 30 0D 0A 24 50 53 41 54 2C 48 50 52 2C 30 34 34 33 34 38 2E 32 30 2C 32 35 35 2E 35 39 2C 2D 30 2E 35 39 2C 30 2E 36 33 2C 31 65 2A 31 46 0D 0A 
[Rx][12:43:49.728] 24 47 4E 47 47 41 2C 30 34 34 33 34 38 2E 33 30 2C 34 30 30 39 2E 38 35 33 38 34 38 33 33 2C 4E 2C 31 31 36 31 36 2E 39 32 35 37 37 39 34 33 2C 45 2C 34 2C 34 34 2C 30 2E 34 2C 34 39 2E 37 34 39 37 2C 4D 2C 2D 38 2E 33 34 31 32 2C 4D 2C 31 2E 33 2C 30 2A 34 34 0D 0A 24 47 4E 52 4D 43 2C 30 34 34 33 34 38 2E 33 30 2C 44 2C 34 30 30 39 2E 38 35 33 38 34 38 33 33 2C 4E 2C 31 31 36 31 36 2E 39 32 35 37 37 39 34 33 2C 45 2C 36 2E 30 39 30 2C 31 36 35 2E 33 2C 32 36 30 33 32 34 2C 37 2E 31 2C 57 2C 52 2C 53 2A 35 33 0D 0A 24 50 53 41 54 2C 48 50 52 2C 30 34 34 33 34 38 2E 33 30 2C 32 35 35 2E 35 38 2C 2D 30 2E 35 39 2C 30 2E 36 34 2C 31 65 2A 31 38 0D 0A 
[Rx][12:43:49.828] 24 47 4E 47 47 41 2C 30 34 34 33 34 38 2E 34 30 2C 34 30 30 39 2E 38 35 33 36 38 34 34 31 2C 4E 2C 31 31 36 31 36 2E 39 32 35 38 33 34 35 34 2C 45 2C 34 2C 34 34 2C 30 2E 34 2C 34 39 2E 37 35 30 30 2C 4D 2C 2D 38 2E 33 34 31 32 2C 4D 2C 31 2E 34 2C 30 2A 34 30 0D 0A 24 47 4E 52 4D 43 2C 30 34 34 33 34 38 2E 34 30 2C 44 2C 34 30 30 39 2E 38 35 33 36 38 34 34 31 2C 4E 2C 31 31 36 31 36 2E 39 32 35 38 33 34 35 34 2C 45 2C 36 2E 31 30 34 2C 31 36 35 2E 36 2C 32 36 30 33 32 34 2C 37 2E 31 2C 57 2C 52 2C 53 2A 35 36 0D 0A 24 50 53 41 54 2C 48 50 52 2C 30 34 34 33 34 38 2E 34 30 2C 32 35 35 2E 35 39 2C 2D 30 2E 36 30 2C 30 2E 36 33 2C 31 65 2A 31 33 0D 0A 
[Rx][12:43:49.928] 24 47 4E 47 47 41 2C 30 34 34 33 34 38 2E 35 30 2C 34 30 30 39 2E 38 35 33 35 32 30 34 32 2C 4E 2C 31 31 36 31 36 2E 39 32 35 38 38 39 31 38 2C 45 2C 34 2C 34 34 2C 30 2E 34 2C 34 39 2E 37 34 38 35 2C 4D 2C 2D 38 2E 33 34 31 32 2C 4D 2C 31 2E 35 2C 30 2A 34 43 0D 0A 24 47 4E 52 4D 43 2C 30 34 34 33 34 38 2E 35 30 2C 44 2C 34 30 30 39 2E 38 35 33 35 32 30 34 32 2C 4E 2C 31 31 36 31 36 2E 39 32 35 38 38 39 31 38 2C 45 2C 36 2E 31 30 38 2C 31 36 36 2E 30 2C 32 36 30 33 32 34 2C 37 2E 31 2C 57 2C 52 2C 53 2A 35 45 0D 0A 24 50 53 41 54 2C 48 50 52 2C 30 34 34 33 34 38 2E 35 30 2C 32 35 35 2E 36 31 2C 2D 30 2E 36 32 2C 30 2E 36 32 2C 31 65 2A 31 41 0D 0A 
[Rx][12:43:50.028] 24 47 4E 47 47 41 2C 30 34 34 33 34 38 2E 36 30 2C 34 30 30 39 2E 38 35 33 33 35 36 30 34 2C 4E 2C 31 31 36 31 36 2E 39 32 35 39 34 32 39 38 2C 45 2C 34 2C 34 34 2C 30 2E 34 2C 34 39 2E 37 34 39 39 2C 4D 2C 2D 38 2E 33 34 31 32 2C 4D 2C 31 2E 36 2C 30 2A 34 41 0D 0A 24 47 4E 52 4D 43 2C 30 34 34 33 34 38 2E 36 30 2C 44 2C 34 30 30 39 2E 38 35 33 33 35 36 30 34 2C 4E 2C 31 31 36 31 36 2E 39 32 35 39 34 32 39 38 2C 45 2C 36 2E 31 30 38 2C 31 36 35 2E 39 2C 32 36 30 33 32 34 2C 37 2E 31 2C 57 2C 52 2C 53 2A 35 43 0D 0A 24 50 53 41 54 2C 48 50 52 2C 30 34 34 33 34 38 2E 36 30 2C 32 35 35 2E 36 33 2C 2D 30 2E 35 39 2C 30 2E 36 30 2C 31 65 2A 31 31 0D 0A 
[Rx][12:43:50.128] 24 47 4E 47 47 41 2C 30 34 34 33 34 38 2E 37 30 2C 34 30 30 39 2E 38 35 33 31 39 31 39 38 2C 4E 2C 31 31 36 31 36 2E 39 32 35 39 39 36 39 37 2C 45 2C 34 2C 34 34 2C 30 2E 34 2C 34 39 2E 37 34 38 39 2C 4D 2C 2D 38 2E 33 34 31 32 2C 4D 2C 31 2E 37 2C 30 2A 34 31 0D 0A 24 47 4E 52 4D 43 2C 30 34 34 33 34 38 2E 37 30 2C 44 2C 34 30 30 39 2E 38 35 33 31 39 31 39 38 2C 4E 2C 31 31 36 31 36 2E 39 32 35 39 39 36 39 37 2C 45 2C 36 2E 30 39 39 2C 31 36 35 2E 36 2C 32 36 30 33 32 34 2C 37 2E 31 2C 57 2C 52 2C 53 2A 35 31 0D 0A 24 50 53 41 54 2C 48 50 52 2C 30 34 34 33 34 38 2E 37 30 2C 32 35 35 2E 36 37 2C 2D 30 2E 35 36 2C 30 2E 36 30 2C 31 65 2A 31 42 0D 0A 
[Rx][12:43:50.228] 24 47 4E 47 47 41 2C 30 34 34 33 34 38 2E 38 30 2C 34 30 30 39 2E 38 35 33 30 32 37 34 30 2C 4E 2C 31 31 36 31 36 2E 39 32 36 30 35 31 38 32 2C 45 2C 34 2C 34 34 2C 30 2E 34 2C 34 39 2E 37 34 39 35 2C 4D 2C 2D 38 2E 33 34 31 32 2C 4D 2C 30 2E 38 2C 30 2A 34 31 0D 0A 24 47 4E 52 4D 43 2C 30 34 34 33 34 38 2E 38 30 2C 44 2C 34 30 30 39 2E 38 35 33 30 32 37 34 30 2C 4E 2C 31 31 36 31 36 2E 39 32 36 30 35 31 38 32 2C 45 2C 36 2E 30 39 37 2C 31 36 35 2E 33 2C 32 36 30 33 32 34 2C 37 2E 31 2C 57 2C 52 2C 53 2A 35 39 0D 0A 24 50 53 41 54 2C 48 50 52 2C 30 34 34 33 34 38 2E 38 30 2C 32 35 35 2E 37 31 2C 2D 30 2E 35 39 2C 30 2E 36 32 2C 31 65 2A 31 45 0D 0A 
[Rx][12:43:50.328] 24 47 4E 47 47 41 2C 30 34 34 33 34 38 2E 39 30 2C 34 30 30 39 2E 38 35 32 38 36 33 34 30 2C 4E 2C 31 31 36 31 36 2E 39 32 36 31 30 36 34 30 2C 45 2C 34 2C 34 34 2C 30 2E 34 2C 34 39 2E 37 35 30 38 2C 4D 2C 2D 38 2E 33 34 31 32 2C 4D 2C 30 2E 39 2C 30 2A 34 30 0D 0A 24 47 4E 52 4D 43 2C 30 34 34 33 34 38 2E 39 30 2C 44 2C 34 30 30 39 2E 38 35 32 38 36 33 34 30 2C 4E 2C 31 31 36 31 36 2E 39 32 36 31 30 36 34 30 2C 45 2C 36 2E 30 39 35 2C 31 36 35 2E 34 2C 32 36 30 33 32 34 2C 37 2E 31 2C 57 2C 52 2C 53 2A 35 39 0D 0A 24 50 53 41 54 2C 48 50 52 2C 30 34 34 33 34 38 2E 39 30 2C 32 35 35 2E 37 34 2C 2D 30 2E 35 39 2C 30 2E 36 33 2C 31 65 2A 31 42 0D 0A 
[Rx][12:43:50.428] 24 47 4E 47 47 41 2C 30 34 34 33 34 39 2E 30 30 2C 34 30 30 39 2E 38 35 32 36 39 39 30 30 2C 4E 2C 31 31 36 31 36 2E 39 32 36 31 36 31 34 36 2C 45 2C 34 2C 34 34 2C 30 2E 34 2C 34 39 2E 37 34 37 36 2C 4D 2C 2D 38 2E 33 34 31 32 2C 4D 2C 31 2E 30 2C 30 2A 34 30 0D 0A 24 47 4E 52 4D 43 2C 30 34 34 33 34 39 2E 30 30 2C 44 2C 34 30 30 39 2E 38 35 32 36 39 39 30 30 2C 4E 2C 31 31 36 31 36 2E 39 32 36 31 36 31 34 36 2C 45 2C 36 2E 31 30 31 2C 31 36 35 2E 37 2C 32 36 30 33 32 34 2C 37 2E 31 2C 57 2C 52 2C 53 2A 35 36 0D 0A 24 50 53 41 54 2C 48 50 52 2C 30 34 34 33 34 39 2E 30 30 2C 32 35 35 2E 37 35 2C 2D 30 2E 35 38 2C 30 2E 37 31 2C 31 65 2A 31 30 0D 0A 
[Rx][12:43:50.528] 24 47 4E 47 47 41 2C 30 34 34 33 34 39 2E 31 30 2C 34 30 30 39 2E 38 35 32 35 33 35 32 35 2C 4E 2C 31 31 36 31 36 2E 39 32 36 32 31 35 34 31 2C 45 2C 34 2C 34 34 2C 30 2E 34 2C 34 39 2E 37 34 34 30 2C 4D 2C 2D 38 2E 33 34 31 32 2C 4D 2C 31 2E 31 2C 30 2A 34 30 0D 0A 24 47 4E 52 4D 43 2C 30 34 34 33 34 39 2E 31 30 2C 44 2C 34 30 30 39 2E 38 35 32 35 33 35 32 35 2C 4E 2C 31 31 36 31 36 2E 39 32 36 32 31 35 34 31 2C 45 2C 36 2E 30 38 36 2C 31 36 35 2E 38 2C 32 36 30 33 32 34 2C 37 2E 31 2C 57 2C 52 2C 53 2A 35 33 0D 0A 24 50 53 41 54 2C 48 50 52 2C 30 34 34 33 34 39 2E 31 30 2C 32 35 35 2E 37 37 2C 2D 30 2E 35 37 2C 30 2E 36 37 2C 31 65 2A 31 42 0D 0A 
[Rx][12:43:50.628] 24 47 4E 47 47 41 2C 30 34 34 33 34 39 2E 32 30 2C 34 30 30 39 2E 38 35 32 33 37 30 35 33 2C 4E 2C 31 31 36 31 36 2E 39 32 36 32 37 31 34 36 2C 45 2C 34 2C 34 34 2C 30 2E 34 2C 34 39 2E 37 34 37 38 2C 4D 2C 2D 38 2E 33 34 31 32 2C 4D 2C 31 2E 32 2C 30 2A 34 38 0D 0A 24 47 4E 52 4D 43 2C 30 34 34 33 34 39 2E 32 30 2C 44 2C 34 30 30 39 2E 38 35 32 33 37 30 35 33 2C 4E 2C 31 31 36 31 36 2E 39 32 36 32 37 31 34 36 2C 45 2C 36 2E 30 38 38 2C 31 36 35 2E 38 2C 32 36 30 33 32 34 2C 37 2E 31 2C 57 2C 52 2C 53 2A 35 44 0D 0A 24 50 53 41 54 2C 48 50 52 2C 30 34 34 33 34 39 2E 32 30 2C 32 35 35 2E 37 39 2C 2D 30 2E 35 33 2C 30 2E 36 35 2C 31 65 2A 31 30 0D 0A 
[Rx][12:43:50.728] 24 47 4E 47 47 41 2C 30 34 34 33 34 39 2E 33 30 2C 34 30 30 39 2E 38 35 32 32 30 35 34 39 2C 4E 2C 31 31 36 31 36 2E 39 32 36 33 32 37 36 38 2C 45 2C 34 2C 34 34 2C 30 2E 34 2C 34 39 2E 37 34 38 32 2C 4D 2C 2D 38 2E 33 34 31 32 2C 4D 2C 31 2E 33 2C 30 2A 34 42 0D 0A 24 47 4E 52 4D 43 2C 30 34 34 33 34 39 2E 33 30 2C 44 2C 34 30 30 39 2E 38 35 32 32 30 35 34 39 2C 4E 2C 31 31 36 31 36 2E 39 32 36 33 32 37 36 38 2C 45 2C 36 2E 31 33 33 2C 31 36 35 2E 34 2C 32 36 30 33 32 34 2C 37 2E 31 2C 57 2C 52 2C 53 2A 35 37 0D 0A 24 50 53 41 54 2C 48 50 52 2C 30 34 34 33 34 39 2E 33 30 2C 32 35 35 2E 38 33 2C 2D 30 2E 34 39 2C 30 2E 36 35 2C 31 65 2A 31 46 0D 0A 
[Rx][12:43:50.828] 24 47 4E 47 47 41 2C 30 34 34 33 34 39 2E 34 30 2C 34 30 30 39 2E 38 35 32 30 34 31 35 36 2C 4E 2C 31 31 36 31 36 2E 39 32 36 33 38 33 35 38 2C 45 2C 34 2C 34 34 2C 30 2E 34 2C 34 39 2E 37 34 34 34 2C 4D 2C 2D 38 2E 33 34 31 32 2C 4D 2C 31 2E 34 2C 30 2A 34 30 0D 0A 24 47 4E 52 4D 43 2C 30 34 34 33 34 39 2E 34 30 2C 44 2C 34 30 30 39 2E 38 35 32 30 34 31 35 36 2C 4E 2C 31 31 36 31 36 2E 39 32 36 33 38 33 35 38 2C 45 2C 36 2E 31 33 35 2C 31 36 35 2E 33 2C 32 36 30 33 32 34 2C 37 2E 31 2C 57 2C 52 2C 53 2A 35 30 0D 0A 24 50 53 41 54 2C 48 50 52 2C 30 34 34 33 34 39 2E 34 30 2C 32 35 35 2E 38 39 2C 2D 30 2E 34 35 2C 30 2E 35 38 2C 31 65 2A 31 30 0D 0A 
[Rx][12:43:50.928] 24 47 4E 47 47 41 2C 30 34 34 33 34 39 2E 35 30 2C 34 30 30 39 2E 38 35 31 38 37 35 39 39 2C 4E 2C 31 31 36 31 36 2E 39 32 36 34 34 30 35 39 2C 45 2C 34 2C 34 34 2C 30 2E 34 2C 34 39 2E 37 34 34 38 2C 4D 2C 2D 38 2E 33 34 31 32 2C 4D 2C 31 2E 35 2C 30 2A 34 41 0D 0A 24 47 4E 52 4D 43 2C 30 34 34 33 34 39 2E 35 30 2C 44 2C 34 30 30 39 2E 38 35 31 38 37 35 39 39 2C 4E 2C 31 31 36 31 36 2E 39 32 36 34 34 30 35 39 2C 45 2C 36 2E 31 33 35 2C 31 36 35 2E 33 2C 32 36 30 33 32 34 2C 37 2E 31 2C 57 2C 52 2C 53 2A 35 37 0D 0A 24 50 53 41 54 2C 48 50 52 2C 30 34 34 33 34 39 2E 35 30 2C 32 35 35 2E 39 30 2C 2D 30 2E 34 33 2C 30 2E 35 33 2C 31 65 2A 31 34 0D 0A 
[Rx][12:43:51.028] 24 47 4E 47 47 41 2C 30 34 34 33 34 39 2E 36 30 2C 34 30 30 39 2E 38 35 31 37 31 30 34 30 2C 4E 2C 31 31 36 31 36 2E 39 32 36 34 39 35 36 39 2C 45 2C 34 2C 34 34 2C 30 2E 34 2C 34 39 2E 37 34 35 34 2C 4D 2C 2D 38 2E 33 34 31 32 2C 4D 2C 31 2E 36 2C 30 2A 34 34 0D 0A 24 47 4E 52 4D 43 2C 30 34 34 33 34 39 2E 36 30 2C 44 2C 34 30 30 39 2E 38 35 31 37 31 30 34 30 2C 4E 2C 31 31 36 31 36 2E 39 32 36 34 39 35 36 39 2C 45 2C 36 2E 31 34 34 2C 31 36 35 2E 32 2C 32 36 30 33 32 34 2C 37 2E 31 2C 57 2C 52 2C 53 2A 35 30 0D 0A 24 50 53 41 54 2C 48 50 52 2C 30 34 34 33 34 39 2E 36 30 2C 32 35 35 2E 39 35 2C 2D 30 2E 33 36 2C 30 2E 35 31 2C 31 65 2A 31 32 0D 0A 
[Rx][12:43:51.128] 24 47 4E 47 47 41 2C 30 34 34 33 34 39 2E 37 30 2C 34 30 30 39 2E 38 35 31 35 34 34 36 36 2C 4E 2C 31 31 36 31 36 2E 39 32 36 35 35 32 32 35 2C 45 2C 34 2C 34 34 2C 30 2E 34 2C 34 39 2E 37 34 33 36 2C 4D 2C 2D 38 2E 33 34 31 32 2C 4D 2C 31 2E 37 2C 30 2A 34 35 0D 0A 24 47 4E 52 4D 43 2C 30 34 34 33 34 39 2E 37 30 2C 44 2C 34 30 30 39 2E 38 35 31 35 34 34 36 36 2C 4E 2C 31 31 36 31 36 2E 39 32 36 35 35 32 32 35 2C 45 2C 36 2E 31 35 37 2C 31 36 35 2E 35 2C 32 36 30 33 32 34 2C 37 2E 31 2C 57 2C 52 2C 53 2A 35 31 0D 0A 24 50 53 41 54 2C 48 50 52 2C 30 34 34 33 34 39 2E 37 30 2C 32 35 35 2E 39 39 2C 2D 30 2E 34 30 2C 30 2E 34 34 2C 31 65 2A 31 41 0D 0A 
[Rx][12:43:51.228] 24 47 4E 47 47 41 2C 30 34 34 33 34 39 2E 38 30 2C 34 30 30 39 2E 38 35 31 33 37 39 39 33 2C 4E 2C 31 31 36 31 36 2E 39 32 36 36 30 37 32 35 2C 45 2C 34 2C 34 34 2C 30 2E 34 2C 34 39 2E 37 34 32 36 2C 4D 2C 2D 38 2E 33 34 31 32 2C 4D 2C 30 2E 38 2C 30 2A 34 34 0D 0A 24 47 4E 52 4D 43 2C 30 34 34 33 34 39 2E 38 30 2C 44 2C 34 30 30 39 2E 38 35 31 33 37 39 39 33 2C 4E 2C 31 31 36 31 36 2E 39 32 36 36 30 37 32 35 2C 45 2C 36 2E 31 35 37 2C 31 36 35 2E 38 2C 32 36 30 33 32 34 2C 37 2E 31 2C 57 2C 52 2C 53 2A 35 32 0D 0A 24 50 53 41 54 2C 48 50 52 2C 30 34 34 33 34 39 2E 38 30 2C 32 35 36 2E 30 30 2C 2D 30 2E 33 39 2C 30 2E 34 38 2C 31 65 2A 31 34 0D 0A 
[Rx][12:43:51.328] 24 47 4E 47 47 41 2C 30 34 34 33 34 39 2E 39 30 2C 34 30 30 39 2E 38 35 31 32 31 36 33 34 2C 4E 2C 31 31 36 31 36 2E 39 32 36 36 35 38 36 30 2C 45 2C 34 2C 34 34 2C 30 2E 34 2C 34 39 2E 37 34 32 31 2C 4D 2C 2D 38 2E 33 34 31 32 2C 4D 2C 30 2E 39 2C 30 2A 34 44 0D 0A 24 47 4E 52 4D 43 2C 30 34 34 33 34 39 2E 39 30 2C 44 2C 34 30 30 39 2E 38 35 31 32 31 36 33 34 2C 4E 2C 31 31 36 31 36 2E 39 32 36 36 35 38 36 30 2C 45 2C 36 2E 30 39 34 2C 31 36 36 2E 31 2C 32 36 30 33 32 34 2C 37 2E 31 2C 57 2C 52 2C 53 2A 35 39 0D 0A 24 50 53 41 54 2C 48 50 52 2C 30 34 34 33 34 39 2E 39 30 2C 32 35 36 2E 30 31 2C 2D 30 2E 33 35 2C 30 2E 34 37 2C 31 65 2A 31 37 0D 0A 
[Rx][12:43:51.428] 24 47 4E 47 47 41 2C 30 34 34 33 35 30 2E 30 30 2C 34 30 30 39 2E 38 35 31 30 35 31 39 37 2C 4E 2C 31 31 36 31 36 2E 39 32 36 37 31 31 38 35 2C 45 2C 34 2C 34 34 2C 30 2E 34 2C 34 39 2E 37 34 33 39 2C 4D 2C 2D 38 2E 33 34 31 32 2C 4D 2C 31 2E 30 2C 30 2A 34 32 0D 0A 24 47 4E 52 4D 43 2C 30 34 34 33 35 30 2E 30 30 2C 44 2C 34 30 30 39 2E 38 35 31 30 35 31 39 37 2C 4E 2C 31 31 36 31 36 2E 39 32 36 37 31 31 38 35 2C 45 2C 36 2E 30 34 32 2C 31 36 36 2E 30 2C 32 36 30 33 32 34 2C 37 2E 31 2C 57 2C 52 2C 53 2A 35 44 0D 0A 24 50 53 41 54 2C 48 50 52 2C 30 34 34 33 35 30 2E 30 30 2C 32 35 36 2E 30 31 2C 2D 30 2E 33 39 2C 30 2E 34 38 2C 31 65 2A 31 35 0D 0A 
[Rx][12:43:51.528] 24 47 4E 47 47 41 2C 30 34 34 33 35 30 2E 31 30 2C 34 30 30 39 2E 38 35 30 38 38 39 38 34 2C 4E 2C 31 31 36 31 36 2E 39 32 36 37 36 33 39 38 2C 45 2C 34 2C 34 34 2C 30 2E 34 2C 34 39 2E 37 34 38 36 2C 4D 2C 2D 38 2E 33 34 31 32 2C 4D 2C 31 2E 31 2C 30 2A 34 31 0D 0A 24 47 4E 52 4D 43 2C 30 34 34 33 35 30 2E 31 30 2C 44 2C 34 30 30 39 2E 38 35 30 38 38 39 38 34 2C 4E 2C 31 31 36 31 36 2E 39 32 36 37 36 33 39 38 2C 45 2C 36 2E 30 30 38 2C 31 36 36 2E 31 2C 32 36 30 33 32 34 2C 37 2E 31 2C 57 2C 52 2C 53 2A 35 34 0D 0A 24 50 53 41 54 2C 48 50 52 2C 30 34 34 33 35 30 2E 31 30 2C 32 35 36 2E 30 32 2C 2D 30 2E 33 36 2C 30 2E 35 32 2C 31 65 2A 31 33 0D 0A 
[Rx][12:43:51.628] 24 47 4E 47 47 41 2C 30 34 34 33 35 30 2E 32 30 2C 34 30 30 39 2E 38 35 30 37 32 39 37 31 2C 4E 2C 31 31 36 31 36 2E 39 32 36 38 31 35 38 33 2C 45 2C 34 2C 34 34 2C 30 2E 34 2C 34 39 2E 37 34 39 30 2C 4D 2C 2D 38 2E 33 34 31 32 2C 4D 2C 31 2E 32 2C 30 2A 34 44 0D 0A 24 47 4E 52 4D 43 2C 30 34 34 33 35 30 2E 32 30 2C 44 2C 34 30 30 39 2E 38 35 30 37 32 39 37 31 2C 4E 2C 31 31 36 31 36 2E 39 32 36 38 31 35 38 33 2C 45 2C 35 2E 39 34 36 2C 31 36 35 2E 39 2C 32 36 30 33 32 34 2C 37 2E 31 2C 57 2C 52 2C 53 2A 35 37 0D 0A 24 50 53 41 54 2C 48 50 52 2C 30 34 34 33 35 30 2E 32 30 2C 32 35 36 2E 30 34 2C 2D 30 2E 33 39 2C 30 2E 35 34 2C 31 65 2A 31 46 0D 0A 
[Rx][12:43:51.728] 24 47 4E 47 47 41 2C 30 34 34 33 35 30 2E 33 30 2C 34 30 30 39 2E 38 35 30 35 37 32 39 32 2C 4E 2C 31 31 36 31 36 2E 39 32 36 38 36 36 33 31 2C 45 2C 34 2C 34 34 2C 30 2E 34 2C 34 39 2E 37 34 38 36 2C 4D 2C 2D 38 2E 33 34 31 32 2C 4D 2C 31 2E 33 2C 30 2A 34 36 0D 0A 24 47 4E 52 4D 43 2C 30 34 34 33 35 30 2E 33 30 2C 44 2C 34 30 30 39 2E 38 35 30 35 37 32 39 32 2C 4E 2C 31 31 36 31 36 2E 39 32 36 38 36 36 33 31 2C 45 2C 35 2E 38 33 30 2C 31 36 36 2E 31 2C 32 36 30 33 32 34 2C 37 2E 31 2C 57 2C 52 2C 53 2A 35 31 0D 0A 24 50 53 41 54 2C 48 50 52 2C 30 34 34 33 35 30 2E 33 30 2C 32 35 36 2E 30 35 2C 2D 30 2E 34 31 2C 30 2E 35 35 2C 31 65 2A 31 31 0D 0A 
[Rx][12:43:51.829] 24 47 4E 47 47 41 2C 30 34 34 33 35 30 2E 34 30 2C 34 30 30 39 2E 38 35 30 34 31 38 32 34 2C 4E 2C 31 31 36 31 36 2E 39 32 36 39 31 36 37 35 2C 45 2C 34 2C 34 34 2C 30 2E 34 2C 34 39 2E 37 34 38 34 2C 4D 2C 2D 38 2E 33 34 31 32 2C 4D 2C 31 2E 34 2C 30 2A 34 32 0D 0A 24 47 4E 52 4D 43 2C 30 34 34 33 35 30 2E 34 30 2C 44 2C 34 30 30 39 2E 38 35 30 34 31 38 32 34 2C 4E 2C 31 31 36 31 36 2E 39 32 36 39 31 36 37 35 2C 45 2C 35 2E 36 39 37 2C 31 36 36 2E 30 2C 32 36 30 33 32 34 2C 37 2E 31 2C 57 2C 52 2C 53 2A 35 32 0D 0A 24 50 53 41 54 2C 48 50 52 2C 30 34 34 33 35 30 2E 34 30 2C 32 35 36 2E 30 39 2C 2D 30 2E 34 31 2C 30 2E 36 34 2C 31 65 2A 31 38 0D 0A 
[Rx][12:43:51.929] 24 47 4E 47 47 41 2C 30 34 34 33 35 30 2E 35 30 2C 34 30 30 39 2E 38 35 30 32 36 37 38 37 2C 4E 2C 31 31 36 31 36 2E 39 32 36 39 36 35 32 33 2C 45 2C 34 2C 34 34 2C 30 2E 34 2C 34 39 2E 37 34 36 31 2C 4D 2C 2D 38 2E 33 34 31 32 2C 4D 2C 31 2E 35 2C 30 2A 34 39 0D 0A 24 47 4E 52 4D 43 2C 30 34 34 33 35 30 2E 35 30 2C 44 2C 34 30 30 39 2E 38 35 30 32 36 37 38 37 2C 4E 2C 31 31 36 31 36 2E 39 32 36 39 36 35 32 33 2C 45 2C 35 2E 35 33 37 2C 31 36 35 2E 39 2C 32 36 30 33 32 34 2C 37 2E 31 2C 57 2C 52 2C 53 2A 35 30 0D 0A 24 50 53 41 54 2C 48 50 52 2C 30 34 34 33 35 30 2E 35 30 2C 32 35 36 2E 31 31 2C 2D 30 2E 34 32 2C 30 2E 36 34 2C 31 65 2A 31 33 0D 0A 
[Rx][12:43:52.029] 24 47 4E 47 47 41 2C 30 34 34 33 35 30 2E 36 30 2C 34 30 30 39 2E 38 35 30 31 31 39 35 36 2C 4E 2C 31 31 36 31 36 2E 39 32 37 30 31 32 34 35 2C 45 2C 34 2C 34 34 2C 30 2E 34 2C 34 39 2E 37 35 30 32 2C 4D 2C 2D 38 2E 33 34 31 32 2C 4D 2C 31 2E 36 2C 30 2A 34 33 0D 0A 24 47 4E 52 4D 43 2C 30 34 34 33 35 30 2E 36 30 2C 44 2C 34 30 30 39 2E 38 35 30 31 31 39 35 36 2C 4E 2C 31 31 36 31 36 2E 39 32 37 30 31 32 34 35 2C 45 2C 35 2E 33 39 33 2C 31 36 36 2E 31 2C 32 36 30 33 32 34 2C 37 2E 31 2C 57 2C 52 2C 53 2A 35 45 0D 0A 24 50 53 41 54 2C 48 50 52 2C 30 34 34 33 35 30 2E 36 30 2C 32 35 36 2E 31 34 2C 2D 30 2E 34 34 2C 30 2E 36 38 2C 31 65 2A 31 46 0D 0A 
[Rx][12:43:52.129] 24 47 4E 47 47 41 2C 30 34 34 33 35 30 2E 37 30 2C 34 30 30 39 2E 38 34 39 39 37 37 31 37 2C 4E 2C 31 31 36 31 36 2E 39 32 37 30 35 37 36 32 2C 45 2C 34 2C 34 34 2C 30 2E 34 2C 34 39 2E 37 34 38 37 2C 4D 2C 2D 38 2E 33 34 31 32 2C 4D 2C 31 2E 37 2C 30 2A 34 36 0D 0A 24 47 4E 52 4D 43 2C 30 34 34 33 35 30 2E 37 30 2C 44 2C 34 30 30 39 2E 38 34 39 39 37 37 31 37 2C 4E 2C 31 31 36 31 36 2E 39 32 37 30 35 37 36 32 2C 45 2C 35 2E 32 34 38 2C 31 36 36 2E 35 2C 32 36 30 33 32 34 2C 37 2E 31 2C 57 2C 52 2C 53 2A 35 35 0D 0A 24 50 53 41 54 2C 48 50 52 2C 30 34 34 33 35 30 2E 37 30 2C 32 35 36 2E 31 37 2C 2D 30 2E 34 33 2C 30 2E 37 31 2C 31 65 2A 31 32 0D 0A 
[Rx][12:43:52.229] 24 47 4E 47 47 41 2C 30 34 34 33 35 30 2E 38 30 2C 34 30 30 39 2E 38 34 39 38 34 30 36 35 2C 4E 2C 31 31 36 31 36 2E 39 32 37 31 30 32 30 33 2C 45 2C 34 2C 34 34 2C 30 2E 34 2C 34 39 2E 37 34 39 33 2C 4D 2C 2D 38 2E 33 34 31 32 2C 4D 2C 30 2E 38 2C 30 2A 34 34 0D 0A 24 47 4E 52 4D 43 2C 30 34 34 33 35 30 2E 38 30 2C 44 2C 34 30 30 39 2E 38 34 39 38 34 30 36 35 2C 4E 2C 31 31 36 31 36 2E 39 32 37 31 30 32 30 33 2C 45 2C 35 2E 30 30 37 2C 31 36 36 2E 34 2C 32 36 30 33 32 34 2C 37 2E 31 2C 57 2C 52 2C 53 2A 35 34 0D 0A 24 50 53 41 54 2C 48 50 52 2C 30 34 34 33 35 30 2E 38 30 2C 32 35 36 2E 32 31 2C 2D 30 2E 34 34 2C 30 2E 37 34 2C 31 65 2A 31 41 0D 0A 
[Rx][12:43:52.328] 24 47 4E 47 47 41 2C 30 34 34 33 35 30 2E 39 30 2C 34 30 30 39 2E 38 34 39 37 31 31 38 32 2C 4E 2C 31 31 36 31 36 2E 39 32 37 31 34 33 37 35 2C 45 2C 34 2C 34 34 2C 30 2E 34 2C 34 39 2E 37 35 31 34 2C 4D 2C 2D 38 2E 33 34 31 32 2C 4D 2C 30 2E 39 2C 30 2A 34 43 0D 0A 24 47 4E 52 4D 43 2C 30 34 34 33 35 30 2E 39 30 2C 44 2C 34 30 30 39 2E 38 34 39 37 31 31 38 32 2C 4E 2C 31 31 36 31 36 2E 39 32 37 31 34 33 37 35 2C 45 2C 34 2E 36 36 38 2C 31 36 36 2E 30 2C 32 36 30 33 32 34 2C 37 2E 31 2C 57 2C 52 2C 53 2A 35 39 0D 0A 24 50 53 41 54 2C 48 50 52 2C 30 34 34 33 35 30 2E 39 30 2C 32 35 36 2E 32 34 2C 2D 30 2E 34 36 2C 30 2E 37 36 2C 31 65 2A 31 45 0D 0A 
[Rx][12:43:52.428] 24 47 4E 47 47 41 2C 30 34 34 33 35 31 2E 30 30 2C 34 30 30 39 2E 38 34 39 35 39 33 31 33 2C 4E 2C 31 31 36 31 36 2E 39 32 37 31 38 32 33 31 2C 45 2C 34 2C 34 34 2C 30 2E 34 2C 34 39 2E 37 34 39 33 2C 4D 2C 2D 38 2E 33 34 31 32 2C 4D 2C 31 2E 30 2C 30 2A 34 46 0D 0A 24 47 4E 52 4D 43 2C 30 34 34 33 35 31 2E 30 30 2C 44 2C 34 30 30 39 2E 38 34 39 35 39 33 31 33 2C 4E 2C 31 31 36 31 36 2E 39 32 37 31 38 32 33 31 2C 45 2C 34 2E 32 37 35 2C 31 36 35 2E 39 2C 32 36 30 33 32 34 2C 37 2E 31 2C 57 2C 52 2C 53 2A 35 45 0D 0A 24 50 53 41 54 2C 48 50 52 2C 30 34 34 33 35 31 2E 30 30 2C 32 35 36 2E 32 39 2C 2D 30 2E 34 32 2C 30 2E 38 32 2C 31 65 2A 31 34 0D 0A 
[Rx][12:43:52.528] 24 47 4E 47 47 41 2C 30 34 34 33 35 31 2E 31 30 2C 34 30 30 39 2E 38 34 39 34 38 32 39 32 2C 4E 2C 31 31 36 31 36 2E 39 32 37 32 31 37 39 38 2C 45 2C 34 2C 34 34 2C 30 2E 34 2C 34 39 2E 37 34 37 32 2C 4D 2C 2D 38 2E 33 34 31 32 2C 4D 2C 31 2E 31 2C 30 2A 34 34 0D 0A 24 47 4E 52 4D 43 2C 30 34 34 33 35 31 2E 31 30 2C 44 2C 34 30 30 39 2E 38 34 39 34 38 32 39 32 2C 4E 2C 31 31 36 31 36 2E 39 32 37 32 31 37 39 38 2C 45 2C 33 2E 38 39 39 2C 31 36 35 2E 36 2C 32 36 30 33 32 34 2C 37 2E 31 2C 57 2C 52 2C 53 2A 35 42 0D 0A 24 50 53 41 54 2C 48 50 52 2C 30 34 34 33 35 31 2E 31 30 2C 32 35 36 2E 33 34 2C 2D 30 2E 34 34 2C 30 2E 38 33 2C 31 65 2A 31 45 0D 0A 
[Rx][12:43:52.628] 24 47 4E 47 47 41 2C 30 34 34 33 35 31 2E 32 30 2C 34 30 30 39 2E 38 34 39 33 38 33 35 34 2C 4E 2C 31 31 36 31 36 2E 39 32 37 32 35 30 31 36 2C 45 2C 34 2C 34 34 2C 30 2E 34 2C 34 39 2E 37 35 35 31 2C 4D 2C 2D 38 2E 33 34 31 32 2C 4D 2C 31 2E 32 2C 30 2A 34 44 0D 0A 24 47 4E 52 4D 43 2C 30 34 34 33 35 31 2E 32 30 2C 44 2C 34 30 30 39 2E 38 34 39 33 38 33 35 34 2C 4E 2C 31 31 36 31 36 2E 39 32 37 32 35 30 31 36 2C 45 2C 33 2E 34 37 36 2C 31 36 35 2E 37 2C 32 36 30 33 32 34 2C 37 2E 31 2C 57 2C 52 2C 53 2A 35 44 0D 0A 24 50 53 41 54 2C 48 50 52 2C 30 34 34 33 35 31 2E 32 30 2C 32 35 36 2E 33 39 2C 2D 30 2E 34 30 2C 30 2E 38 39 2C 31 65 2A 31 45 0D 0A 
[Rx][12:43:52.728] 24 47 4E 47 47 41 2C 30 34 34 33 35 31 2E 33 30 2C 34 30 30 39 2E 38 34 39 32 39 37 35 35 2C 4E 2C 31 31 36 31 36 2E 39 32 37 32 37 37 35 32 2C 45 2C 34 2C 34 34 2C 30 2E 34 2C 34 39 2E 37 35 31 36 2C 4D 2C 2D 38 2E 33 34 31 32 2C 4D 2C 31 2E 33 2C 30 2A 34 45 0D 0A 24 47 4E 52 4D 43 2C 30 34 34 33 35 31 2E 33 30 2C 44 2C 34 30 30 39 2E 38 34 39 32 39 37 35 35 2C 4E 2C 31 31 36 31 36 2E 39 32 37 32 37 37 35 32 2C 45 2C 33 2E 30 31 39 2C 31 36 36 2E 30 2C 32 36 30 33 32 34 2C 37 2E 31 2C 57 2C 52 2C 53 2A 35 35 0D 0A 24 50 53 41 54 2C 48 50 52 2C 30 34 34 33 35 31 2E 33 30 2C 32 35 36 2E 34 35 2C 2D 30 2E 33 38 2C 30 2E 38 39 2C 31 65 2A 31 42 0D 0A 
[Rx][12:43:52.828] 24 47 4E 47 47 41 2C 30 34 34 33 35 31 2E 34 30 2C 34 30 30 39 2E 38 34 39 32 32 31 35 32 2C 4E 2C 31 31 36 31 36 2E 39 32 37 33 30 30 34 33 2C 45 2C 34 2C 34 34 2C 30 2E 34 2C 34 39 2E 37 35 31 35 2C 4D 2C 2D 38 2E 33 34 31 32 2C 4D 2C 31 2E 34 2C 30 2A 34 36 0D 0A 24 47 4E 52 4D 43 2C 30 34 34 33 35 31 2E 34 30 2C 44 2C 34 30 30 39 2E 38 34 39 32 32 31 35 32 2C 4E 2C 31 31 36 31 36 2E 39 32 37 33 30 30 34 33 2C 45 2C 32 2E 35 37 38 2C 31 36 36 2E 36 2C 32 36 30 33 32 34 2C 37 2E 31 2C 57 2C 52 2C 53 2A 35 43 0D 0A 24 50 53 41 54 2C 48 50 52 2C 30 34 34 33 35 31 2E 34 30 2C 32 35 36 2E 34 38 2C 2D 30 2E 33 38 2C 30 2E 39 36 2C 31 65 2A 31 46 0D 0A 
[Rx][12:43:52.928] 24 47 4E 47 47 41 2C 30 34 34 33 35 31 2E 35 30 2C 34 30 30 39 2E 38 34 39 31 35 38 33 35 2C 4E 2C 31 31 36 31 36 2E 39 32 37 33 32 30 34 32 2C 45 2C 34 2C 34 34 2C 30 2E 34 2C 34 39 2E 37 35 34 35 2C 4D 2C 2D 38 2E 33 34 31 32 2C 4D 2C 31 2E 35 2C 30 2A 34 43 0D 0A 24 47 4E 52 4D 43 2C 30 34 34 33 35 31 2E 35 30 2C 44 2C 34 30 30 39 2E 38 34 39 31 35 38 33 35 2C 4E 2C 31 31 36 31 36 2E 39 32 37 33 32 30 34 32 2C 45 2C 32 2E 30 38 30 2C 31 36 37 2E 31 2C 32 36 30 33 32 34 2C 37 2E 31 2C 57 2C 52 2C 53 2A 35 36 0D 0A 24 50 53 41 54 2C 48 50 52 2C 30 34 34 33 35 31 2E 35 30 2C 32 35 36 2E 35 32 2C 2D 30 2E 33 36 2C 30 2E 39 36 2C 31 65 2A 31 42 0D 0A 
[Rx][12:43:53.028] 24 47 4E 47 47 41 2C 30 34 34 33 35 31 2E 36 30 2C 34 30 30 39 2E 38 34 39 31 30 35 37 33 2C 4E 2C 31 31 36 31 36 2E 39 32 37 33 33 37 35 36 2C 45 2C 34 2C 34 34 2C 30 2E 34 2C 34 39 2E 37 35 33 32 2C 4D 2C 2D 38 2E 33 34 31 32 2C 4D 2C 31 2E 36 2C 30 2A 34 35 0D 0A 24 47 4E 52 4D 43 2C 30 34 34 33 35 31 2E 36 30 2C 44 2C 34 30 30 39 2E 38 34 39 31 30 35 37 33 2C 4E 2C 31 31 36 31 36 2E 39 32 37 33 33 37 35 36 2C 45 2C 31 2E 36 36 39 2C 31 36 36 2E 34 2C 32 36 30 33 32 34 2C 37 2E 31 2C 57 2C 52 2C 53 2A 35 41 0D 0A 24 50 53 41 54 2C 48 50 52 2C 30 34 34 33 35 31 2E 36 30 2C 32 35 36 2E 35 35 2C 2D 30 2E 33 35 2C 31 2E 30 30 2C 31 65 2A 31 32 0D 0A 
[Rx][12:43:53.128] 24 47 4E 47 47 41 2C 30 34 34 33 35 31 2E 37 30 2C 34 30 30 39 2E 38 34 39 30 36 34 39 38 2C 4E 2C 31 31 36 31 36 2E 39 32 37 33 35 31 30 35 2C 45 2C 34 2C 34 34 2C 30 2E 34 2C 34 39 2E 37 35 31 30 2C 4D 2C 2D 38 2E 33 34 31 32 2C 4D 2C 31 2E 37 2C 30 2A 34 30 0D 0A 24 47 4E 52 4D 43 2C 30 34 34 33 35 31 2E 37 30 2C 44 2C 34 30 30 39 2E 38 34 39 30 36 34 39 38 2C 4E 2C 31 31 36 31 36 2E 39 32 37 33 35 31 30 35 2C 45 2C 31 2E 33 32 33 2C 31 36 35 2E 36 2C 32 36 30 33 32 34 2C 37 2E 31 2C 57 2C 52 2C 53 2A 35 34 0D 0A 24 50 53 41 54 2C 48 50 52 2C 30 34 34 33 35 31 2E 37 30 2C 32 35 36 2E 35 37 2C 2D 30 2E 33 37 2C 31 2E 30 31 2C 31 65 2A 31 32 0D 0A 
[Rx][12:43:53.228] 24 47 4E 47 47 41 2C 30 34 34 33 35 31 2E 38 30 2C 34 30 30 39 2E 38 34 39 30 33 33 30 33 2C 4E 2C 31 31 36 31 36 2E 39 32 37 33 35 39 39 38 2C 45 2C 34 2C 34 34 2C 30 2E 34 2C 34 39 2E 37 35 34 30 2C 4D 2C 2D 38 2E 33 34 31 32 2C 4D 2C 30 2E 38 2C 30 2A 34 38 0D 0A 24 47 4E 52 4D 43 2C 30 34 34 33 35 31 2E 38 30 2C 44 2C 34 30 30 39 2E 38 34 39 30 33 33 30 33 2C 4E 2C 31 31 36 31 36 2E 39 32 37 33 35 39 39 38 2C 45 2C 30 2E 39 37 37 2C 31 36 34 2E 36 2C 32 36 30 33 32 34 2C 37 2E 31 2C 57 2C 52 2C 53 2A 35 43 0D 0A 24 50 53 41 54 2C 48 50 52 2C 30 34 34 33 35 31 2E 38 30 2C 32 35 36 2E 35 37 2C 2D 30 2E 33 35 2C 31 2E 30 33 2C 31 65 2A 31 44 0D 0A 
[Rx][12:43:53.328] 24 47 4E 47 47 41 2C 30 34 34 33 35 31 2E 39 30 2C 34 30 30 39 2E 38 34 39 30 30 39 38 34 2C 4E 2C 31 31 36 31 36 2E 39 32 37 33 36 38 31 30 2C 45 2C 34 2C 34 34 2C 30 2E 34 2C 34 39 2E 37 35 33 39 2C 4D 2C 2D 38 2E 33 34 31 32 2C 4D 2C 30 2E 39 2C 30 2A 34 32 0D 0A 24 47 4E 52 4D 43 2C 30 34 34 33 35 31 2E 39 30 2C 44 2C 34 30 30 39 2E 38 34 39 30 30 39 38 34 2C 4E 2C 31 31 36 31 36 2E 39 32 37 33 36 38 31 30 2C 45 2C 30 2E 36 34 32 2C 31 36 34 2E 32 2C 32 36 30 33 32 34 2C 37 2E 31 2C 57 2C 52 2C 53 2A 35 34 0D 0A 24 50 53 41 54 2C 48 50 52 2C 30 34 34 33 35 31 2E 39 30 2C 32 35 36 2E 35 36 2C 2D 30 2E 33 34 2C 31 2E 30 35 2C 31 65 2A 31 41 0D 0A 
[Rx][12:43:53.428] 24 47 4E 47 47 41 2C 30 34 34 33 35 32 2E 30 30 2C 34 30 30 39 2E 38 34 38 39 39 35 34 34 2C 4E 2C 31 31 36 31 36 2E 39 32 37 33 37 31 35 33 2C 45 2C 34 2C 34 34 2C 30 2E 34 2C 34 39 2E 37 35 33 33 2C 4D 2C 2D 38 2E 33 34 31 32 2C 4D 2C 31 2E 30 2C 30 2A 34 34 0D 0A 24 47 4E 52 4D 43 2C 30 34 34 33 35 32 2E 30 30 2C 44 2C 34 30 30 39 2E 38 34 38 39 39 35 34 34 2C 4E 2C 31 31 36 31 36 2E 39 32 37 33 37 31 35 33 2C 45 2C 30 2E 33 35 37 2C 31 36 38 2E 39 2C 32 36 30 33 32 34 2C 37 2E 31 2C 57 2C 52 2C 53 2A 35 36 0D 0A 24 50 53 41 54 2C 48 50 52 2C 30 34 34 33 35 32 2E 30 30 2C 32 35 36 2E 35 36 2C 2D 30 2E 33 35 2C 31 2E 30 36 2C 31 65 2A 31 32 0D 0A 
[Rx][12:43:53.528] 24 47 4E 47 47 41 2C 30 34 34 33 35 32 2E 31 30 2C 34 30 30 39 2E 38 34 38 39 38 38 31 33 2C 4E 2C 31 31 36 31 36 2E 39 32 37 33 37 34 33 39 2C 45 2C 34 2C 34 34 2C 30 2E 34 2C 34 39 2E 37 35 34 30 2C 4D 2C 2D 38 2E 33 34 31 32 2C 4D 2C 31 2E 31 2C 30 2A 34 37 0D 0A 24 47 4E 52 4D 43 2C 30 34 34 33 35 32 2E 31 30 2C 44 2C 34 30 30 39 2E 38 34 38 39 38 38 31 33 2C 4E 2C 31 31 36 31 36 2E 39 32 37 33 37 34 33 39 2C 45 2C 30 2E 31 30 30 2C 31 36 39 2E 32 2C 32 36 30 33 32 34 2C 37 2E 31 2C 57 2C 52 2C 53 2A 35 41 0D 0A 24 50 53 41 54 2C 48 50 52 2C 30 34 34 33 35 32 2E 31 30 2C 32 35 36 2E 35 36 2C 2D 30 2E 33 34 2C 31 2E 30 36 2C 31 65 2A 31 32 0D 0A 
[Rx][12:43:53.628] 24 47 4E 47 47 41 2C 30 34 34 33 35 32 2E 32 30 2C 34 30 30 39 2E 38 34 38 39 38 37 31 34 2C 4E 2C 31 31 36 31 36 2E 39 32 37 33 37 35 33 33 2C 45 2C 34 2C 34 34 2C 30 2E 34 2C 34 39 2E 37 35 36 38 2C 4D 2C 2D 38 2E 33 34 31 32 2C 4D 2C 31 2E 32 2C 30 2A 34 45 0D 0A 24 47 4E 52 4D 43 2C 30 34 34 33 35 32 2E 32 30 2C 44 2C 34 30 30 39 2E 38 34 38 39 38 37 31 34 2C 4E 2C 31 31 36 31 36 2E 39 32 37 33 37 35 33 33 2C 45 2C 30 2E 31 30 37 2C 33 34 30 2E 36 2C 32 36 30 33 32 34 2C 37 2E 31 2C 57 2C 52 2C 53 2A 35 30 0D 0A 24 50 53 41 54 2C 48 50 52 2C 30 34 34 33 35 32 2E 32 30 2C 32 35 36 2E 35 36 2C 2D 30 2E 33 33 2C 31 2E 30 38 2C 31 65 2A 31 38 0D 0A 
[Rx][12:43:53.728] 24 47 4E 47 47 41 2C 30 34 34 33 35 32 2E 33 30 2C 34 30 30 39 2E 38 34 38 39 39 30 38 39 2C 4E 2C 31 31 36 31 36 2E 39 32 37 33 37 34 37 34 2C 45 2C 34 2C 34 34 2C 30 2E 34 2C 34 39 2E 37 35 33 35 2C 4D 2C 2D 38 2E 33 34 31 32 2C 4D 2C 31 2E 33 2C 30 2A 34 36 0D 0A 24 47 4E 52 4D 43 2C 30 34 34 33 35 32 2E 33 30 2C 44 2C 34 30 30 39 2E 38 34 38 39 39 30 38 39 2C 4E 2C 31 31 36 31 36 2E 39 32 37 33 37 34 37 34 2C 45 2C 30 2E 32 37 34 2C 33 34 35 2E 30 2C 32 36 30 33 32 34 2C 37 2E 31 2C 57 2C 52 2C 53 2A 35 35 0D 0A 24 50 53 41 54 2C 48 50 52 2C 30 34 34 33 35 32 2E 33 30 2C 32 35 36 2E 35 35 2C 2D 30 2E 33 33 2C 31 2E 30 37 2C 31 65 2A 31 35 0D 0A 
[Rx][12:43:53.828] 24 47 4E 47 47 41 2C 30 34 34 33 35 32 2E 34 30 2C 34 30 30 39 2E 38 34 38 39 39 36 38 36 2C 4E 2C 31 31 36 31 36 2E 39 32 37 33 37 32 35 34 2C 45 2C 34 2C 34 34 2C 30 2E 34 2C 34 39 2E 37 35 34 30 2C 4D 2C 2D 38 2E 33 34 31 32 2C 4D 2C 31 2E 34 2C 30 2A 34 39 0D 0A 24 47 4E 52 4D 43 2C 30 34 34 33 35 32 2E 34 30 2C 44 2C 34 30 30 39 2E 38 34 38 39 39 36 38 36 2C 4E 2C 31 31 36 31 36 2E 39 32 37 33 37 32 35 34 2C 45 2C 30 2E 33 32 34 2C 33 35 30 2E 30 2C 32 36 30 33 32 34 2C 37 2E 31 2C 57 2C 52 2C 53 2A 35 46 0D 0A 24 50 53 41 54 2C 48 50 52 2C 30 34 34 33 35 32 2E 34 30 2C 32 35 36 2E 35 35 2C 2D 30 2E 33 32 2C 31 2E 30 39 2C 31 65 2A 31 44 0D 0A 
[Rx][12:43:53.928] 24 47 4E 47 47 41 2C 30 34 34 33 35 32 2E 35 30 2C 34 30 30 39 2E 38 34 39 30 30 31 34 31 2C 4E 2C 31 31 36 31 36 2E 39 32 37 33 37 30 34 39 2C 45 2C 34 2C 34 34 2C 30 2E 34 2C 34 39 2E 37 35 33 35 2C 4D 2C 2D 38 2E 33 34 31 32 2C 4D 2C 31 2E 35 2C 30 2A 34 38 0D 0A 24 47 4E 52 4D 43 2C 30 34 34 33 35 32 2E 35 30 2C 44 2C 34 30 30 39 2E 38 34 39 30 30 31 34 31 2C 4E 2C 31 31 36 31 36 2E 39 32 37 33 37 30 34 39 2C 45 2C 30 2E 32 37 31 2C 33 34 38 2E 38 2C 32 36 30 33 32 34 2C 37 2E 31 2C 57 2C 52 2C 53 2A 35 44 0D 0A 24 50 53 41 54 2C 48 50 52 2C 30 34 34 33 35 32 2E 35 30 2C 32 35 36 2E 35 34 2C 2D 30 2E 33 32 2C 31 2E 30 38 2C 31 65 2A 31 43 0D 0A 
[Rx][12:43:54.028] 24 47 4E 47 47 41 2C 30 34 34 33 35 32 2E 36 30 2C 34 30 30 39 2E 38 34 39 30 30 35 39 39 2C 4E 2C 31 31 36 31 36 2E 39 32 37 33 36 38 36 39 2C 45 2C 34 2C 34 34 2C 30 2E 34 2C 34 39 2E 37 35 32 38 2C 4D 2C 2D 38 2E 33 34 31 32 2C 4D 2C 31 2E 36 2C 30 2A 34 45 0D 0A 24 47 4E 52 4D 43 2C 30 34 34 33 35 32 2E 36 30 2C 44 2C 34 30 30 39 2E 38 34 39 30 30 35 39 39 2C 4E 2C 31 31 36 31 36 2E 39 32 37 33 36 38 36 39 2C 45 2C 30 2E 31 34 36 2C 33 34 38 2E 39 2C 32 36 30 33 32 34 2C 37 2E 31 2C 57 2C 52 2C 53 2A 35 32 0D 0A 24 50 53 41 54 2C 48 50 52 2C 30 34 34 33 35 32 2E 36 30 2C 32 35 36 2E 35 34 2C 2D 30 2E 33 32 2C 31 2E 30 38 2C 31 65 2A 31 46 0D 0A 
[Rx][12:43:54.129] 24 47 4E 47 47 41 2C 30 34 34 33 35 32 2E 37 30 2C 34 30 30 39 2E 38 34 39 30 30 38 31 30 2C 4E 2C 31 31 36 31 36 2E 39 32 37 33 36 38 34 32 2C 45 2C 34 2C 34 34 2C 30 2E 34 2C 34 39 2E 37 35 31 30 2C 4D 2C 2D 38 2E 33 34 31 32 2C 4D 2C 31 2E 37 2C 30 2A 34 30 0D 0A 24 47 4E 52 4D 43 2C 30 34 34 33 35 32 2E 37 30 2C 44 2C 34 30 30 39 2E 38 34 39 30 30 38 31 30 2C 4E 2C 31 31 36 31 36 2E 39 32 37 33 36 38 34 32 2C 45 2C 30 2E 30 37 30 2C 33 35 33 2E 38 2C 32 36 30 33 32 34 2C 37 2E 31 2C 57 2C 52 2C 53 2A 35 39 0D 0A 24 50 53 41 54 2C 48 50 52 2C 30 34 34 33 35 32 2E 37 30 2C 32 35 36 2E 35 34 2C 2D 30 2E 33 32 2C 31 2E 30 38 2C 31 65 2A 31 45 0D 0A 
[Rx][12:43:54.229] 24 47 4E 47 47 41 2C 30 34 34 33 35 32 2E 38 30 2C 34 30 30 39 2E 38 34 39 30 30 39 34 36 2C 4E 2C 31 31 36 31 36 2E 39 32 37 33 36 38 36 38 2C 45 2C 34 2C 34 34 2C 30 2E 34 2C 34 39 2E 37 35 32 35 2C 4D 2C 2D 38 2E 33 34 31 32 2C 4D 2C 31 2E 38 2C 30 2A 34 43 0D 0A 24 47 4E 52 4D 43 2C 30 34 34 33 35 32 2E 38 30 2C 44 2C 34 30 30 39 2E 38 34 39 30 30 39 34 36 2C 4E 2C 31 31 36 31 36 2E 39 32 37 33 36 38 36 38 2C 45 2C 30 2E 30 30 36 2C 37 32 2E 37 2C 32 36 30 33 32 34 2C 37 2E 31 2C 57 2C 52 2C 53 2A 36 32 0D 0A 24 50 53 41 54 2C 48 50 52 2C 30 34 34 33 35 32 2E 38 30 2C 32 35 36 2E 35 34 2C 2D 30 2E 33 31 2C 31 2E 30 37 2C 31 65 2A 31 44 0D 0A 
[Rx][12:43:54.329] 24 47 4E 47 47 41 2C 30 34 34 33 35 32 2E 39 30 2C 34 30 30 39 2E 38 34 39 30 30 38 35 39 2C 4E 2C 31 31 36 31 36 2E 39 32 37 33 37 30 36 30 2C 45 2C 34 2C 34 34 2C 30 2E 34 2C 34 39 2E 37 35 33 30 2C 4D 2C 2D 38 2E 33 34 31 32 2C 4D 2C 30 2E 39 2C 30 2A 34 37 0D 0A 24 47 4E 52 4D 43 2C 30 34 34 33 35 32 2E 39 30 2C 44 2C 34 30 30 39 2E 38 34 39 30 30 38 35 39 2C 4E 2C 31 31 36 31 36 2E 39 32 37 33 37 30 36 30 2C 45 2C 30 2E 30 37 33 2C 31 36 32 2E 38 2C 32 36 30 33 32 34 2C 37 2E 31 2C 57 2C 52 2C 53 2A 35 30 0D 0A 24 50 53 41 54 2C 48 50 52 2C 30 34 34 33 35 32 2E 39 30 2C 32 35 36 2E 35 34 2C 2D 30 2E 33 31 2C 31 2E 30 37 2C 31 65 2A 31 43 0D 0A 
[Rx][12:43:54.429] 24 47 4E 47 47 41 2C 30 34 34 33 35 33 2E 30 30 2C 34 30 30 39 2E 38 34 39 30 30 37 38 31 2C 4E 2C 31 31 36 31 36 2E 39 32 37 33 36 38 30 39 2C 45 2C 34 2C 34 34 2C 30 2E 34 2C 34 39 2E 37 35 30 37 2C 4D 2C 2D 38 2E 33 34 31 32 2C 4D 2C 31 2E 30 2C 30 2A 34 46 0D 0A 24 47 4E 52 4D 43 2C 30 34 34 33 35 33 2E 30 30 2C 44 2C 34 30 30 39 2E 38 34 39 30 30 37 38 31 2C 4E 2C 31 31 36 31 36 2E 39 32 37 33 36 38 30 39 2C 45 2C 30 2E 30 36 35 2C 31 36 31 2E 36 2C 32 36 30 33 32 34 2C 37 2E 31 2C 57 2C 52 2C 53 2A 35 45 0D 0A 24 50 53 41 54 2C 48 50 52 2C 30 34 34 33 35 33 2E 30 30 2C 32 35 36 2E 35 34 2C 2D 30 2E 33 31 2C 31 2E 30 37 2C 31 65 2A 31 34 0D 0A 
[Rx][12:43:54.529] 24 47 4E 47 47 41 2C 30 34 34 33 35 33 2E 31 30 2C 34 30 30 39 2E 38 34 39 30 30 38 34 36 2C 4E 2C 31 31 36 31 36 2E 39 32 37 33 36 38 32 32 2C 45 2C 34 2C 34 34 2C 30 2E 34 2C 34 39 2E 37 35 30 31 2C 4D 2C 2D 38 2E 33 34 31 32 2C 4D 2C 31 2E 31 2C 30 2A 34 34 0D 0A 24 47 4E 52 4D 43 2C 30 34 34 33 35 33 2E 31 30 2C 44 2C 34 30 30 39 2E 38 34 39 30 30 38 34 36 2C 4E 2C 31 31 36 31 36 2E 39 32 37 33 36 38 32 32 2C 45 2C 30 2E 30 31 32 2C 31 35 37 2E 36 2C 32 36 30 33 32 34 2C 37 2E 31 2C 57 2C 52 2C 53 2A 35 37 0D 0A 24 50 53 41 54 2C 48 50 52 2C 30 34 34 33 35 33 2E 31 30 2C 32 35 36 2E 35 34 2C 2D 30 2E 33 31 2C 31 2E 30 37 2C 31 65 2A 31 35 0D 0A 
[Rx][12:43:54.629] 24 47 4E 47 47 41 2C 30 34 34 33 35 33 2E 32 30 2C 34 30 30 39 2E 38 34 39 30 30 38 37 36 2C 4E 2C 31 31 36 31 36 2E 39 32 37 33 36 39 35 36 2C 45 2C 34 2C 34 34 2C 30 2E 34 2C 34 39 2E 37 35 32 31 2C 4D 2C 2D 38 2E 33 34 31 32 2C 4D 2C 31 2E 32 2C 30 2A 34 37 0D 0A 24 47 4E 52 4D 43 2C 30 34 34 33 35 33 2E 32 30 2C 44 2C 34 30 30 39 2E 38 34 39 30 30 38 37 36 2C 4E 2C 31 31 36 31 36 2E 39 32 37 33 36 39 35 36 2C 45 2C 30 2E 30 33 32 2C 33 34 33 2E 35 2C 32 36 30 33 32 34 2C 37 2E 31 2C 57 2C 52 2C 53 2A 35 33 0D 0A 24 50 53 41 54 2C 48 50 52 2C 30 34 34 33 35 33 2E 32 30 2C 32 35 36 2E 35 34 2C 2D 30 2E 33 30 2C 31 2E 30 38 2C 31 65 2A 31 38 0D 0A 
[Rx][12:43:54.729] 24 47 4E 47 47 41 2C 30 34 34 33 35 33 2E 33 30 2C 34 30 30 39 2E 38 34 39 30 30 38 32 31 2C 4E 2C 31 31 36 31 36 2E 39 32 37 33 36 39 31 32 2C 45 2C 34 2C 34 34 2C 30 2E 34 2C 34 39 2E 37 35 34 38 2C 4D 2C 2D 38 2E 33 34 31 32 2C 4D 2C 31 2E 33 2C 30 2A 34 41 0D 0A 24 47 4E 52 4D 43 2C 30 34 34 33 35 33 2E 33 30 2C 44 2C 34 30 30 39 2E 38 34 39 30 30 38 32 31 2C 4E 2C 31 31 36 31 36 2E 39 32 37 33 36 39 31 32 2C 45 2C 30 2E 30 32 30 2C 33 34 39 2E 36 2C 32 36 30 33 32 34 2C 37 2E 31 2C 57 2C 52 2C 53 2A 35 41 0D 0A 24 50 53 41 54 2C 48 50 52 2C 30 34 34 33 35 33 2E 33 30 2C 32 35 36 2E 35 34 2C 2D 30 2E 33 30 2C 31 2E 30 37 2C 31 65 2A 31 36 0D 0A 
[Rx][12:43:54.829] 24 47 4E 47 47 41 2C 30 34 34 33 35 33 2E 34 30 2C 34 30 30 39 2E 38 34 39 30 30 38 35 38 2C 4E 2C 31 31 36 31 36 2E 39 32 37 33 36 39 31 33 2C 45 2C 34 2C 34 34 2C 30 2E 34 2C 34 39 2E 37 35 34 31 2C 4D 2C 2D 38 2E 33 34 31 32 2C 4D 2C 31 2E 34 2C 30 2A 34 43 0D 0A 24 47 4E 52 4D 43 2C 30 34 34 33 35 33 2E 34 30 2C 44 2C 34 30 30 39 2E 38 34 39 30 30 38 35 38 2C 4E 2C 31 31 36 31 36 2E 39 32 37 33 36 39 31 33 2C 45 2C 30 2E 30 31 35 2C 33 35 35 2E 34 2C 32 36 30 33 32 34 2C 37 2E 31 2C 57 2C 52 2C 53 2A 35 42 0D 0A 24 50 53 41 54 2C 48 50 52 2C 30 34 34 33 35 33 2E 34 30 2C 32 35 36 2E 35 34 2C 2D 30 2E 33 31 2C 31 2E 30 37 2C 31 65 2A 31 30 0D 0A 
[Rx][12:43:54.929] 24 47 4E 47 47 41 2C 30 34 34 33 35 33 2E 35 30 2C 34 30 30 39 2E 38 34 39 30 30 38 33 38 2C 4E 2C 31 31 36 31 36 2E 39 32 37 33 36 38 39 35 2C 45 2C 34 2C 34 34 2C 30 2E 34 2C 34 39 2E 37 35 30 38 2C 4D 2C 2D 38 2E 33 34 31 32 2C 4D 2C 31 2E 35 2C 30 2A 34 38 0D 0A 24 47 4E 52 4D 43 2C 30 34 34 33 35 33 2E 35 30 2C 44 2C 34 30 30 39 2E 38 34 39 30 30 38 33 38 2C 4E 2C 31 31 36 31 36 2E 39 32 37 33 36 38 39 35 2C 45 2C 30 2E 30 30 34 2C 33 33 35 2E 33 2C 32 36 30 33 32 34 2C 37 2E 31 2C 57 2C 52 2C 53 2A 35 32 0D 0A 24 50 53 41 54 2C 48 50 52 2C 30 34 34 33 35 33 2E 35 30 2C 32 35 36 2E 35 34 2C 2D 30 2E 33 30 2C 31 2E 30 37 2C 31 65 2A 31 30 0D 0A 
[Rx][12:43:55.029] 24 47 4E 47 47 41 2C 30 34 34 33 35 33 2E 36 30 2C 34 30 30 39 2E 38 34 39 30 30 38 32 33 2C 4E 2C 31 31 36 31 36 2E 39 32 37 33 36 38 34 35 2C 45 2C 34 2C 34 34 2C 30 2E 34 2C 34 39 2E 37 35 30 38 2C 4D 2C 2D 38 2E 33 34 31 32 2C 4D 2C 31 2E 36 2C 30 2A 34 46 0D 0A 24 47 4E 52 4D 43 2C 30 34 34 33 35 33 2E 36 30 2C 44 2C 34 30 30 39 2E 38 34 39 30 30 38 32 33 2C 4E 2C 31 31 36 31 36 2E 39 32 37 33 36 38 34 35 2C 45 2C 30 2E 30 30 33 2C 31 39 36 2E 34 2C 32 36 30 33 32 34 2C 37 2E 31 2C 57 2C 52 2C 53 2A 35 44 0D 0A 24 50 53 41 54 2C 48 50 52 2C 30 34 34 33 35 33 2E 36 30 2C 32 35 36 2E 35 34 2C 2D 30 2E 32 39 2C 31 2E 30 37 2C 31 65 2A 31 42 0D 0A 
[Rx][12:43:55.129] 24 47 4E 47 47 41 2C 30 34 34 33 35 33 2E 37 30 2C 34 30 30 39 2E 38 34 39 30 30 38 33 31 2C 4E 2C 31 31 36 31 36 2E 39 32 37 33 36 39 36 36 2C 45 2C 34 2C 34 34 2C 30 2E 34 2C 34 39 2E 37 34 39 35 2C 4D 2C 2D 38 2E 33 34 31 32 2C 4D 2C 31 2E 37 2C 30 2A 34 39 0D 0A 24 47 4E 52 4D 43 2C 30 34 34 33 35 33 2E 37 30 2C 44 2C 34 30 30 39 2E 38 34 39 30 30 38 33 31 2C 4E 2C 31 31 36 31 36 2E 39 32 37 33 36 39 36 36 2C 45 2C 30 2E 30 30 36 2C 31 34 30 2E 32 2C 32 36 30 33 32 34 2C 37 2E 31 2C 57 2C 52 2C 53 2A 35 37 0D 0A 24 50 53 41 54 2C 48 50 52 2C 30 34 34 33 35 33 2E 37 30 2C 32 35 36 2E 35 34 2C 2D 30 2E 33 30 2C 31 2E 30 36 2C 31 65 2A 31 33 0D 0A 
[Rx][12:43:55.229] 24 47 4E 47 47 41 2C 30 34 34 33 35 33 2E 38 30 2C 34 30 30 39 2E 38 34 39 30 30 38 33 38 2C 4E 2C 31 31 36 31 36 2E 39 32 37 33 36 38 38 32 2C 45 2C 34 2C 34 34 2C 30 2E 34 2C 34 39 2E 37 35 31 30 2C 4D 2C 2D 38 2E 33 34 31 32 2C 4D 2C 30 2E 38 2C 30 2A 34 36 0D 0A 24 47 4E 52 4D 43 2C 30 34 34 33 35 33 2E 38 30 2C 44 2C 34 30 30 39 2E 38 34 39 30 30 38 33 38 2C 4E 2C 31 31 36 31 36 2E 39 32 37 33 36 38 38 32 2C 45 2C 30 2E 30 30 36 2C 31 31 35 2E 36 2C 32 36 30 33 32 34 2C 37 2E 31 2C 57 2C 52 2C 53 2A 35 45 0D 0A 24 50 53 41 54 2C 48 50 52 2C 30 34 34 33 35 33 2E 38 30 2C 32 35 36 2E 35 34 2C 2D 30 2E 32 39 2C 31 2E 30 36 2C 31 65 2A 31 34 0D 0A 
[Rx][12:43:55.329] 24 47 4E 47 47 41 2C 30 34 34 33 35 33 2E 39 30 2C 34 30 30 39 2E 38 34 39 30 30 38 32 39 2C 4E 2C 31 31 36 31 36 2E 39 32 37 33 36 39 36 32 2C 45 2C 34 2C 34 34 2C 30 2E 34 2C 34 39 2E 37 34 39 36 2C 4D 2C 2D 38 2E 33 34 31 32 2C 4D 2C 30 2E 39 2C 30 2A 34 36 0D 0A 24 47 4E 52 4D 43 2C 30 34 34 33 35 33 2E 39 30 2C 44 2C 34 30 30 39 2E 38 34 39 30 30 38 32 39 2C 4E 2C 31 31 36 31 36 2E 39 32 37 33 36 39 36 32 2C 45 2C 30 2E 30 30 39 2C 34 38 2E 30 2C 32 36 30 33 32 34 2C 37 2E 31 2C 57 2C 52 2C 53 2A 36 30 0D 0A 24 50 53 41 54 2C 48 50 52 2C 30 34 34 33 35 33 2E 39 30 2C 32 35 36 2E 35 34 2C 2D 30 2E 33 30 2C 31 2E 30 37 2C 31 65 2A 31 43 0D 0A 
[Rx][12:43:55.429] 24 47 4E 47 47 41 2C 30 34 34 33 35 34 2E 30 30 2C 34 30 30 39 2E 38 34 39 30 30 38 33 32 2C 4E 2C 31 31 36 31 36 2E 39 32 37 33 36 39 32 34 2C 45 2C 34 2C 34 34 2C 30 2E 34 2C 34 39 2E 37 34 39 37 2C 4D 2C 2D 38 2E 33 34 31 32 2C 4D 2C 31 2E 30 2C 30 2A 34 39 0D 0A 24 47 4E 52 4D 43 2C 30 34 34 33 35 34 2E 30 30 2C 44 2C 34 30 30 39 2E 38 34 39 30 30 38 33 32 2C 4E 2C 31 31 36 31 36 2E 39 32 37 33 36 39 32 34 2C 45 2C 30 2E 30 30 39 2C 35 32 2E 38 2C 32 36 30 33 32 34 2C 37 2E 31 2C 57 2C 52 2C 53 2A 36 35 0D 0A 24 50 53 41 54 2C 48 50 52 2C 30 34 34 33 35 34 2E 30 30 2C 32 35 36 2E 35 34 2C 2D 30 2E 33 30 2C 31 2E 30 36 2C 31 65 2A 31 33 0D 0A 
[Rx][12:43:55.529] 24 47 4E 47 47 41 2C 30 34 34 33 35 34 2E 31 30 2C 34 30 30 39 2E 38 34 39 30 30 38 35 30 2C 4E 2C 31 31 36 31 36 2E 39 32 37 33 37 30 33 32 2C 45 2C 34 2C 34 34 2C 30 2E 34 2C 34 39 2E 37 35 30 31 2C 4D 2C 2D 38 2E 33 34 31 32 2C 4D 2C 31 2E 31 2C 30 2A 34 43 0D 0A 24 47 4E 52 4D 43 2C 30 34 34 33 35 34 2E 31 30 2C 44 2C 34 30 30 39 2E 38 34 39 30 30 38 35 30 2C 4E 2C 31 31 36 31 36 2E 39 32 37 33 37 30 33 32 2C 45 2C 30 2E 30 30 38 2C 33 37 2E 31 2C 32 36 30 33 32 34 2C 37 2E 31 2C 57 2C 52 2C 53 2A 36 34 0D 0A 24 50 53 41 54 2C 48 50 52 2C 30 34 34 33 35 34 2E 31 30 2C 32 35 36 2E 35 34 2C 2D 30 2E 32 39 2C 31 2E 30 36 2C 31 65 2A 31 41 0D 0A 
[Rx][12:43:55.629] 24 47 4E 47 47 41 2C 30 34 34 33 35 34 2E 32 30 2C 34 30 30 39 2E 38 34 39 30 30 38 33 34 2C 4E 2C 31 31 36 31 36 2E 39 32 37 33 36 38 36 37 2C 45 2C 34 2C 34 34 2C 30 2E 34 2C 34 39 2E 37 34 39 32 2C 4D 2C 2D 38 2E 33 34 31 32 2C 4D 2C 31 2E 32 2C 30 2A 34 43 0D 0A 24 47 4E 52 4D 43 2C 30 34 34 33 35 34 2E 32 30 2C 44 2C 34 30 30 39 2E 38 34 39 30 30 38 33 34 2C 4E 2C 31 31 36 31 36 2E 39 32 37 33 36 38 36 37 2C 45 2C 30 2E 30 30 39 2C 35 35 2E 39 2C 32 36 30 33 32 34 2C 37 2E 31 2C 57 2C 52 2C 53 2A 36 31 0D 0A 24 50 53 41 54 2C 48 50 52 2C 30 34 34 33 35 34 2E 32 30 2C 32 35 36 2E 35 34 2C 2D 30 2E 33 30 2C 31 2E 30 36 2C 31 65 2A 31 31 0D 0A 
[Rx][12:43:55.729] 24 47 4E 47 47 41 2C 30 34 34 33 35 34 2E 33 30 2C 34 30 30 39 2E 38 34 39 30 30 38 35 30 2C 4E 2C 31 31 36 31 36 2E 39 32 37 33 36 38 34 37 2C 45 2C 34 2C 34 34 2C 30 2E 34 2C 34 39 2E 37 35 31 30 2C 4D 2C 2D 38 2E 33 34 31 32 2C 4D 2C 31 2E 33 2C 30 2A 34 37 0D 0A 24 47 4E 52 4D 43 2C 30 34 34 33 35 34 2E 33 30 2C 44 2C 34 30 30 39 2E 38 34 39 30 30 38 35 30 2C 4E 2C 31 31 36 31 36 2E 39 32 37 33 36 38 34 37 2C 45 2C 30 2E 30 30 39 2C 36 35 2E 33 2C 32 36 30 33 32 34 2C 37 2E 31 2C 57 2C 52 2C 53 2A 36 39 0D 0A 24 50 53 41 54 2C 48 50 52 2C 30 34 34 33 35 34 2E 33 30 2C 32 35 36 2E 35 34 2C 2D 30 2E 33 30 2C 31 2E 30 36 2C 31 65 2A 31 30 0D 0A 
[Rx][12:43:55.829] 24 47 4E 47 47 41 2C 30 34 34 33 35 34 2E 34 30 2C 34 30 30 39 2E 38 34 39 30 30 38 38 33 2C 4E 2C 31 31 36 31 36 2E 39 32 37 33 36 38 35 34 2C 45 2C 34 2C 34 34 2C 30 2E 34 2C 34 39 2E 37 34 39 35 2C 4D 2C 2D 38 2E 33 34 31 32 2C 4D 2C 31 2E 34 2C 30 2A 34 37 0D 0A 24 47 4E 52 4D 43 2C 30 34 34 33 35 34 2E 34 30 2C 44 2C 34 30 30 39 2E 38 34 39 30 30 38 38 33 2C 4E 2C 31 31 36 31 36 2E 39 32 37 33 36 38 35 34 2C 45 2C 30 2E 30 30 37 2C 38 32 2E 35 2C 32 36 30 33 32 34 2C 37 2E 31 2C 57 2C 52 2C 53 2A 36 33 0D 0A 24 50 53 41 54 2C 48 50 52 2C 30 34 34 33 35 34 2E 34 30 2C 32 35 36 2E 35 34 2C 2D 30 2E 33 30 2C 31 2E 30 36 2C 31 65 2A 31 37 0D 0A 
[Rx][12:43:55.929] 24 47 4E 47 47 41 2C 30 34 34 33 35 34 2E 35 30 2C 34 30 30 39 2E 38 34 39 30 30 38 33 38 2C 4E 2C 31 31 36 31 36 2E 39 32 37 33 36 38 33 32 2C 45 2C 34 2C 34 34 2C 30 2E 34 2C 34 39 2E 37 34 36 37 2C 4D 2C 2D 38 2E 33 34 31 32 2C 4D 2C 31 2E 35 2C 30 2A 34 41 0D 0A 24 47 4E 52 4D 43 2C 30 34 34 33 35 34 2E 35 30 2C 44 2C 34 30 30 39 2E 38 34 39 30 30 38 33 38 2C 4E 2C 31 31 36 31 36 2E 39 32 37 33 36 38 33 32 2C 45 2C 30 2E 30 30 35 2C 38 35 2E 31 2C 32 36 30 33 32 34 2C 37 2E 31 2C 57 2C 52 2C 53 2A 36 33 0D 0A 24 50 53 41 54 2C 48 50 52 2C 30 34 34 33 35 34 2E 35 30 2C 32 35 36 2E 35 34 2C 2D 30 2E 32 39 2C 31 2E 30 35 2C 31 65 2A 31 44 0D 0A 
