# Supplementary material for: Design, simulation, and experimental study of hydrostatic drive system for wide-span farming platform
Source: PLoS One. 2025 Oct 22;20(10):e0334856. doi: 10.1371/journal.pone.0334856 (PMC12543199; doi:10.1371/journal.pone.0334856)
Supplement: S3 Text — (M) [file pone.0334856.s003.m]

clc
clear
close all


%% 初始化读取文件数据
% 定义文件路径

file_path = '1.txt'; % 更改为您的文件实际路径
% spu_20240322_161915.log 
% 2 
% 打开文件
fileID = fopen(file_path, 'r');
if fileID == -1
    error('Failed to open the file. Check the file path and permissions.');
end

% 读取文件内容
raw_data = fread(fileID, '*char')';
fclose(fileID);

% 使用正则表达式直接提取$GNGAA或$GNRMC数据，并转换为ASCII
hex_data = regexp(raw_data, '24\s[0-9A-F\s]+0D\s0A', 'match');
ascii_data = cellfun(@(x) char(sscanf(x,'%2X').'), hex_data, 'UniformOutput', false);

% 筛选出包含$GNGAA或$GNRMC的数据行
gps_data = ascii_data(contains(ascii_data, '$GNGAA') | contains(ascii_data, '$GNRMC'));

% 初始化经纬度数组和时间数组
num_entries = length(gps_data);
latitude = zeros(1, num_entries);
longitude = zeros(1, num_entries);
times = zeros(1, num_entries); % 时间数组

% 解析经纬度数据和时间信息
for i = 1:num_entries
    data_fields = strsplit(gps_data{i}, ',');
    % 解析时间
    if ~isempty(data_fields{2})
        % 提取时间，转换为秒
        time_hms = str2double(data_fields{2});
        hours = floor(time_hms / 10000);
        minutes = floor((time_hms - hours * 10000) / 100);
        seconds = mod(time_hms, 100);
        times(i) = hours * 3600 + minutes * 60 + seconds;
    end
    % 解析经纬度
    if ~isempty(data_fields{3}) && ~isempty(data_fields{5})
        latitude(i) = dms2dec(data_fields{3}, data_fields{4});
        longitude(i) = dms2dec(data_fields{5}, data_fields{6});
    end
end


%% 实际行驶相对位置轨迹

% 计算以米为单位的相对位置和相对时间
[R, x_coords, y_coords] = calculate_relative_position(latitude, longitude);
relative_times = times - times(1);
distances = sqrt(diff(x_coords).^2 + diff(y_coords).^2);

% 绘制相对位置变化图
figure;
h1=plot(x_coords, y_coords, 'b.-');
xlabel('Relative distance from the starting point (m)');
ylabel('Relative distance from the starting point (m)');
% title('Field Driving Trajectory Diagram of the Platform');
% grid on;
% 在相对位置变化图中添加一条直线
hold on; % 保持当前图像，以便在上面绘制


%% 绘制预期行驶150m轨迹

% 查找车辆行驶2米时的点
for i = 2:length(distances)
    if sum(distances(1:i)) >= 2
        break;
    end
end

% 计算直线的方向
deltaX = x_coords(i) - x_coords(1);
deltaY = y_coords(i) - y_coords(1);
theta = atan2(deltaY, deltaX); % 直线方向的角度

% 计算直线的结束点坐标
lineLength = 150; % 直线长度，单位：米
endX = lineLength * cos(theta);
endY = lineLength * sin(theta);


% 绘制直线
h2=plot([0, endX], [0, endY], 'r-', 'LineWidth', 2);
plot(0,0,'b*','LineWidth', 2);

text(endX+10, endY, '150 m', 'FontSize', 10, 'HorizontalAlignment', 'center');
text(-2, 7, 'Starting Point', 'FontSize', 12, 'HorizontalAlignment', 'center');
% 可选：使用箭头指示方向
% 计算箭头方向为直线方向，稍微短一些以适应图示
arrowStartX = endX - 50 * cos(theta);
arrowStartY = endY - 50 * sin(theta);
arrowEndX = endX + 50 * cos(theta);
arrowEndY = endY + 50 * sin(theta);
% 绘制箭头
annotation('arrow', 'X', [arrowStartX, arrowEndX], 'Y', [arrowStartY, arrowEndY], 'LineWidth', 2, 'HeadStyle', 'cback1');


%% 计算150m处偏移量、在图中标注

% 计算直线的斜率
m = endY / endX;
% 点(x_coords(end), y_coords(end))到直线的垂直距离
x1 = x_coords(end);
y1 = y_coords(end);
% 垂足的计算
x2 = (x1 + m * y1) / (m^2 + 1);
y2 = m * x2;
% 点到垂足的距离
distance = sqrt((x1 - x2)^2 + (y1 - y2)^2);
midPoint = [(x1 + x2) / 2, (y1 + y2) / 2]; % 中点，用于放置标签
h3=plot([x1, x2], [y1, y2], 'k-','LineWidth', 1.5); % 绘制垂直距离线
plot(x1, y1, 'g*', 'MarkerSize', 5, 'LineWidth', 2);
% 标记垂直距离
text(midPoint(1)-20, y1-5, sprintf('Deviation：%.2f m', distance), 'Color', 'black', 'FontSize', 10, 'HorizontalAlignment', 'center');


%% 计算100m处偏移量、在图中标注

% 红色直线上距离原点100米的点坐标
distanceToOrigin = 100; % 100米
ratio = distanceToOrigin / sqrt(endX^2 + endY^2);
P_100X = endX * ratio;
P_100Y = endY * ratio;

% 假设实际行驶轨迹上的点坐标为(x_coords, y_coords)
% 计算每个点到P_100的垂直距离
minDistance = inf; % 初始化为无穷大
closestPointIndex = 0; % 初始化索引
for i = 1:length(x_coords)
    % 实际点到P_100的距离
    actualDistance = sqrt((x_coords(i) - P_100X)^2 + (y_coords(i) - P_100Y)^2);
    if actualDistance < minDistance
        minDistance = actualDistance;
        closestPointIndex = i;
    end
end

% 标记实际行驶轨迹上距离红线垂足为100米处的点
plot(x_coords(closestPointIndex), y_coords(closestPointIndex), 'g*', 'MarkerSize', 5, 'LineWidth', 2);
plot([x_coords(closestPointIndex), P_100X], [y_coords(closestPointIndex), P_100Y], 'k-', 'LineWidth', 1.5);
text(P_100X+10, P_100Y, '100 m', 'FontSize', 10, 'HorizontalAlignment', 'center');
text(x_coords(closestPointIndex)-3, y_coords(closestPointIndex), sprintf('Deviation: %.2f m', minDistance), 'FontSize', 10, 'VerticalAlignment', 'bottom', 'HorizontalAlignment', 'right');


% 计算轨迹和直线的x和y坐标的最大和最小值
minX = min([0, x_coords, endX]);
maxX = max([0, x_coords, endX]);
minY = min([0, y_coords, endY]);
maxY = max([0, y_coords, endY]);

% 考虑垂直距离线和箭头的可能影响
minX = min([minX, x1, x2]);
maxX = max([maxX, x1, x2]);
minY = min([minY, y1, y2]);
maxY = max([maxY, y1, y2]);

% 扩展范围以提供一些边距
xRange = maxX - minX;
yRange = maxY - minY;
xMargin = xRange * 0.1;
yMargin = yRange * 0.1;

% 设置坐标轴限制
xlim([minX - xMargin, maxX + xMargin]);
ylim([minY - yMargin, maxY + yMargin]);

% 调整x轴和y轴的刻度单位长度使其相等
axis equal;
legend([h1 h2 h3],'Actual Trajectory', 'Theoretical Trajectory','Deviation','Location', 'northeast');
hold off; % 结束绘图

% 计算累积行驶距离
cumulativeDistances = cumsum(distances);


%% 数据计算处理————速度变化
% 计算速度
speeds = distances ./ diff(relative_times);
speed_times = 0.5 * (relative_times(1:end-1) + relative_times(2:end));

% 假定speeds为原始速度数据，speed_times为对应的时间
windowSize = 20; % 窗口大小，根据数据集大小进行调整

% 应用移动平均滤波
smoothedSpeeds = movmean(speeds, windowSize);

% 绘制速度变化曲线，限制时间范围为0到80秒，并增加线条粗细
% 绘制速度曲线
figure;
hold on
plot(speed_times, speeds*3.6, 'r.', 'LineWidth', 1);
plot(speed_times, smoothedSpeeds*3.6, 'b-', 'LineWidth', 2);
legend('Recorded Original Data', 'Filtered Curve', 'Location','northeast');
xlabel('Time (s)');
ylabel('Velocity (km/h)');
% title('Field Driving Velocity Variation Diagram of the Platform');
% grid on;
xlim([0 80]); % 限制x轴显示范围为0到80秒
ylim([0 14])
hold off


%% 函数定义 
% 经纬度转十进制函数
function dec = dms2dec(dms, dir)
    degrees = floor(str2double(dms) / 100);
    minutes = mod(str2double(dms), 100);
    dec = degrees + minutes / 60;
    if strcmp(dir, 'S') || strcmp(dir, 'W')
        dec = -dec;
    end
end

% 计算相对位置函数
function [R, x_coords, y_coords] = calculate_relative_position(latitude, longitude)
    R = 6378137; % 地球平均半径，单位为米
    x_coords = zeros(1, length(latitude)); % 预分配空间，确保数据类型为double
    y_coords = zeros(1, length(longitude)); % 同上
    lat_ref_rad = deg2rad(latitude(1));
    lon_ref_rad = deg2rad(longitude(1));
    for i = 1:length(latitude)
        lat_rad = deg2rad(latitude(i));
        lon_rad = deg2rad(longitude(i));
        delta_lat = lat_rad - lat_ref_rad;
        delta_lon = lon_rad - lon_ref_rad;
        y_coords(i) = delta_lat * R; % 这里直接计算，确保结果为double
        x_coords(i) = delta_lon * R * cos(lat_ref_rad); % 确保结果为double
    end
end
